# Supplementary material for: The Role of Sonic Hedgehog Signaling in Osteoclastogenesis and Jaw Bone Destruction
Source: PLoS One. 2016 Mar 23;11(3):e0151731. doi: 10.1371/journal.pone.0151731 (PMC4805186; doi:10.1371/journal.pone.0151731)
Supplement: S5 Fig — (XLS) [file pone.0151731.s005.xls]

## Sheet: Information
	SuperPrint G3 Mouse GE 8x60K 2 color (Agilent Technologies, Santa Clara, CA)
	Arrays Barcorde number	Cy3-labeled sample	Cy5-labeled sample
	252800517243_2_1	control	SAG
	RAW264.7 cells were treated with 50 ng/ml RANKL for 3 days, and then cultured with or without 5 μM smoothened agonist (SAG) (Merck Millipore, Parmstadt, Germany) for 24 h. After the treatment with SAG, total RNAs were isolated using an miRNeasy Mini Kit (Qiagen, Valencia, CA).
	Genome-wide gene expression analysis was performed using SuperPrint G3 Mouse GE 8x60K 2 color (Agilent Technologies, Santa Clara, CA) according to the manufacturer’s protocol.
	The arrays were scanned and digitized by Agilent Feature Extraction 10.7.3.1 software (Agilent Technologies).
	The data was analyzed by GeneSpring GX v.13 (Agilent Technologies).
	Normalisation methods：a combination of linear and lowess dye normalization.

## Sheet: SEA list.txt
Pathway	p-value(SAG)	Matched Entities(SAG)	Pathway Entities of Experiment Type
Mm_Odorant_GPCRs_WP1397_59047	7.36e-21	148	225
Mm_GPCRs,_Class_A_Rhodopsin-like_WP189_71758	2.67e-20	148	231
Mm_Non-odorant_GPCRs_WP1396_59016	7.23e-19	166	267
Mm_GPCRs,_Other_WP41_71332	8e-16	109	210
Mm_Peptide_GPCRs_WP234_41308	1.98e-08	48	70
Mm_Metapathway_biotransformation_WP1251_69747	4.86e-08	78	143
Mm_Calcium_Regulation_in_the_Cardiac_Cell_WP553_47774	4.05e-05	77	150
Mm_Monoamine_GPCRs_WP570_48232	0.000273	22	33
Mm_Matrix_Metalloproteinases_WP441_41300	0.00099	19	29
Mm_Striated_Muscle_Contraction_WP216_41273	0.00123634	26	45
Mm_Glucocorticoid_&_Mineralcorticoid_Metabolism_WP495_41327	0.00289235	10	13
Mm_Oxidation_by_Cytochrome_P450_WP1274_73502	0.00379161	23	40
Mm_Cytochrome_P450_WP1274_48227	0.00379161	23	40
Mm_GPCRs,_Class_B_Secretin-like_WP456_41317	0.00681648	14	22
Mm_ESC_Pluripotency_Pathways_WP339_42897	0.00758377	52	111
Mm_Splicing_factor_NOVA_regulated_synpatic_proteins_WP1983_71717	0.00848775	23	42
Mm_Complement_and_Coagulation_Cascades_WP449_71733	0.010363	31	62
Mm_Steroid_Biosynthesis_WP55_71743	0.0141364	9	13
Mm_Hypothetical_Network_for_Drug_Addiction_WP1246_48795	0.0219409	17	32
Mm_G_Protein_Signaling_Pathways_WP232_71315	0.024135	42	91
Mm_Serotonin_and_anxiety-related_events_WP2140_71746	0.0282364	8	13
Mm_Myometrial_Relaxation_and_Contraction_Pathways_WP385_72108	0.0338963	67	157
Mm_miR-1_in_cardiac_development_WP608_69184	0.0450387	3	5
Mm_Endochondral_Ossification_WP1270_41292	0.0454381	29	62
Mm_GPCRs,_Class_C_Metabotropic_glutamate,_pheromone_WP327_69171	0.0467817	9	15
Mm_SIDS_Susceptibility_Pathways_WP1266_69139	0.0502421	28	61
Mm_Wnt_Signaling_Pathway_WP403_72349	0.0502421	28	60
Mm_SIDS_Susceptibility_Pathways_WP1266_58254	0.0502421	28	61
Mm_Osteoblast_WP238_41255	0.0579079	6	10
Mm_Cytokines_and_Inflammatory_Response_(BioCarta)_WP222_41319	0.061047	14	29
Mm_Inflammatory_Response_Pathway_WP458_71731	0.0742811	15	30

## Sheet: non odorant GPCR fc3.0.txt
ProbeName	FC ([US82800151_252800517243_S01_GE2_107_Sep09_2_1.txt] vs Zero)	Log FC ([US82800151_252800517243_S01_GE2_107_Sep09_2_1.txt] vs Zero)	FC (abs) ([US82800151_252800517243_S01_GE2_107_Sep09_2_1.txt] vs Zero)	Regulation ([US82800151_252800517243_S01_GE2_107_Sep09_2_1.txt] vs Zero)	GeneSymbol	GeneName
A_52_P676947	9.82587	3.29659	9.82587	up	Tacr3	tachykinin receptor 3
A_55_P2054827	6.14428	2.61924	6.14428	up	Rxfp3	relaxin family peptide receptor 3
A_51_P361220	5.05274	2.33707	5.05274	up	Fzd4	frizzled homolog 4 (Drosophila)
A_52_P661044	3.9604	1.98564	3.9604	up	Ccr3	chemokine (C-C motif) receptor 3
A_55_P2081273	3.83152	1.93792	3.83152	up	Gabbr2	gamma-aminobutyric acid (GABA) B receptor, 2
A_55_P1964734	3.81057	1.93001	3.81057	up	Bai3	brain-specific angiogenesis inhibitor 3
A_52_P597634	3.51351	1.81291	3.51351	up	Fzd1	frizzled homolog 1 (Drosophila)
A_55_P2075070	3.425	1.7761	3.425	up	S1pr5	sphingosine-1-phosphate receptor 5
A_65_P10271	3.40909	1.76939	3.40909	up	Gnrhr	gonadotropin releasing hormone receptor
A_52_P581594	3.4058	1.76799	3.4058	up	Htr4	5 hydroxytryptamine (serotonin) receptor 4
A_52_P393577	3.34906	1.74375	3.34906	up	Chrm1	cholinergic receptor, muscarinic 1, CNS
A_52_P356128	3.19899	1.67762	3.19899	up	Npffr2	neuropeptide FF receptor 2
A_66_P111090	3.00546	1.58759	3.00546	up	Sctr	secretin receptor
A_52_P88054	-3.12712	-1.64483	3.12712	down	Chrm4	cholinergic receptor, muscarinic 4
A_51_P203827	-3.24435	-1.69793	3.24435	down	Adrb1	adrenergic receptor, beta 1
A_55_P2054832	-3.53392	-1.82127	3.53392	down	Rxfp3	relaxin family peptide receptor 3
A_66_P118906	-3.75132	-1.9074	3.75132	down	Adora2b	adenosine A2b receptor

## Sheet: Odorant GPCR fc3.0.txt
ProbeName	FC ([US82800151_252800517243_S01_GE2_107_Sep09_2_1.txt] vs Zero)	Log FC ([US82800151_252800517243_S01_GE2_107_Sep09_2_1.txt] vs Zero)	FC (abs) ([US82800151_252800517243_S01_GE2_107_Sep09_2_1.txt] vs Zero)	Regulation ([US82800151_252800517243_S01_GE2_107_Sep09_2_1.txt] vs Zero)	GeneSymbol	GeneName
A_51_P307697	9.32331	3.22084	9.32331	up	Olfr498	olfactory receptor 498
A_66_P104119	4.67153	2.2239	4.67153	up	Tas2r143	taste receptor, type 2, member 143
A_55_P2079806	4.25882	2.09045	4.25882	up	Olfr508	olfactory receptor 508
A_55_P2069197	4.00504	2.00182	4.00504	up	Tas2r125	taste receptor, type 2, member 125
A_55_P2159124	3.60624	1.85049	3.60624	up	Olfr484	olfactory receptor 484
A_55_P2176613	3.21696	1.6857	3.21696	up	Olfr6	olfactory receptor 6
A_51_P253426	3.13679	1.64929	3.13679	up	Olfr494	olfactory receptor 494
A_55_P1957782	3.11037	1.63709	3.11037	up	Olfr502	olfactory receptor 502
A_66_P122660	-3.28472	-1.71577	3.28472	down	Mrgpra4	MAS-related GPR, member A4

## Sheet: GPCR2 Rhodopsin-like fc3.0.txt
ProbeName	FC ([US82800151_252800517243_S01_GE2_107_Sep09_2_1.txt] vs Zero)	Log FC ([US82800151_252800517243_S01_GE2_107_Sep09_2_1.txt] vs Zero)	FC (abs) ([US82800151_252800517243_S01_GE2_107_Sep09_2_1.txt] vs Zero)	Regulation ([US82800151_252800517243_S01_GE2_107_Sep09_2_1.txt] vs Zero)	GeneSymbol	GeneName
A_52_P661044	3.9604	1.98564	3.9604	up	Ccr3	chemokine (C-C motif) receptor 3
A_52_P581594	3.4058	1.76799	3.4058	up	Htr4	5 hydroxytryptamine (serotonin) receptor 4
A_52_P393577	3.34906	1.74375	3.34906	up	Chrm1	cholinergic receptor, muscarinic 1, CNS
A_55_P2176613	3.21696	1.6857	3.21696	up	Olfr6	olfactory receptor 6
A_52_P88054	-3.12712	-1.64483	3.12712	down	Chrm4	cholinergic receptor, muscarinic 4
A_51_P203827	-3.24435	-1.69793	3.24435	down	Adrb1	adrenergic receptor, beta 1
A_55_P2080756	-3.38525	-1.75926	3.38525	down	Olfr704	olfactory receptor 704
A_66_P118906	-3.75132	-1.9074	3.75132	down	Adora2b	adenosine A2b receptor
A_55_P2109382	-5.16505	-2.36878	5.16505	down	Adora2a	adenosine A2a receptor

## Sheet: Raw data microarray
TYPE	text	text	text	text	integer	float	float	text	text	text	integer	integer	integer	integer	float	float	float	float	float	float	text	text	text	text	text	text	text	text	text	text	text	text	integer	integer	text	integer	integer	integer	float	float	float	float	float	float	float	float	integer	integer	float
FEPARAMS	Protocol_Name	Protocol_date	Scan_Date	Scan_ScannerName	Scan_NumChannels	Scan_MicronsPerPixelX	Scan_MicronsPerPixelY	Scan_OriginalGUID	Grid_Name	Grid_Date	Grid_NumSubGridRows	Grid_NumSubGridCols	Grid_NumRows	Grid_NumCols	Grid_RowSpacing	Grid_ColSpacing	Grid_OffsetX	Grid_OffsetY	Grid_NomSpotWidth	Grid_NomSpotHeight	Grid_GenomicBuild	FeatureExtractor_Barcode	FeatureExtractor_Sample	FeatureExtractor_ScanFileName	FeatureExtractor_ArrayName	FeatureExtractor_DesignFileName	FeatureExtractor_PrintingFileName	FeatureExtractor_PatternName	FeatureExtractor_ExtractionTime	FeatureExtractor_UserName	FeatureExtractor_ComputerName	FeatureExtractor_ScanFileGUID	FeatureExtractor_IsXDRExtraction	Scan_NumScanPass	GridPlacement_Version	GridPlacement_ArrayFormat	GridPlacement_placementMode	GridPlacement_ptsPerSide	GridPlacement_minPeakSpacing	GridPlacement_blocksizeAllowance	GridPlacement_initialFilterWidth	GridPlacement_coarseFilterWidth	GridPlacement_fineFilterWidth	GridPlacement_areaCutoffFactor	GridPlacement_areaQuestionableFactor	GridPlacement_areaSafetyFactor	GridPlacement_lineHalfWidth	GridPlacement_halfDepth	GridPlacement_maximumSlope
DATA	GE2_107_Sep09 (Read Only)	2009-09-29 17:04:00	10-18-2013 12:23:46	Agilent Technologies Scanner G2505C US82800151	2	3	3	2a03de04-207f-4e08-8bad-62077249bca4	028005_D_F_20120201	2012-02-01	1	1	384	164	36.6617	31.745	0	18.3309	30	30	mm9:NCBI37:Jul2007	252800517243_2_1		F:\Data\Agilent Scan\131018\New Folder\\US82800151_252800517243_S01.tif	US82800151_252800517243_S01	028005_D_F_20120201.xml		Agilent-028005	2013-10-18 12:33:00	Administrator	DATASYSTEM01	f2fbbd62-3c2e-48eb-8b76-5323316a6754	0	1	10.7.3.1	0	0	4	5	0.556667	6	5	3	0.006	0.05	0.7	6	3	0.015
*
TYPE	float	float	float	integer	integer	float	float	float	integer	integer	float	float	float	float	float	float	integer	float	float	float	integer	float	float	integer	integer	float	float	float	integer	float	float	integer	integer	integer	integer	integer	float	float	float	integer	integer	integer	integer	integer	float	float	float	integer	float
STATS	gDarkOffsetAverage	gDarkOffsetMedian	gDarkOffsetStdDev	gDarkOffsetNumPts	gSaturationValue	rDarkOffsetAverage	rDarkOffsetMedian	rDarkOffsetStdDev	rDarkOffsetNumPts	rSaturationValue	gAvgSig2BkgeQC	rAvgSig2BkgeQC	gAvgSig2BkgNegCtrl	rAvgSig2BkgNegCtrl	gRatioSig2BkgeQC_NegCtrl	rRatioSig2BkgeQC_NegCtrl	gNumSatFeat	gLocalBGInlierNetAve	gLocalBGInlierAve	gLocalBGInlierSDev	gLocalBGInlierNum	gGlobalBGInlierAve	gGlobalBGInlierSDev	gGlobalBGInlierNum	rNumSatFeat	rLocalBGInlierNetAve	rLocalBGInlierAve	rLocalBGInlierSDev	rLocalBGInlierNum	rGlobalBGInlierAve	rGlobalBGInlierSDev	rGlobalBGInlierNum	gNumFeatureNonUnifOL	gNumPopnOL	gNumNonUnifBGOL	gNumPopnBGOL	gOffsetUsed	gGlobalFeatInlierAve	gGlobalFeatInlierSDev	gGlobalFeatInlierNum	rNumFeatureNonUnifOL	rNumPopnOL	rNumNonUnifBGOL	rNumPopnBGOL	rOffsetUsed	rGlobalFeatInlierAve	rGlobalFeatInlierSDev	rGlobalFeatInlierNum	AllColorPrcntSat
DATA	8.637	8.637	2.97926	0	779027	8.23854	8.23854	2.01627	0	778360	24.1788	52.8308	1.51515	1.02108	15.958	51.7402	0	45.4075	54.0445	7.84836	62976	54.0445	7.84836	62976	0	60.3415	68.58	2.80801	62172	68.58	2.80801	62172	2	395	0	0	8.637	806.059	4163.79	62579	3	323	0	804	8.23854	1528.95	8825.11	62650	0
*
TYPE	integer	integer	integer	text	text	integer	text	integer	text	integer	integer	text	text	text	text	float	float	float	float	float	float	float	boolean	boolean	float	float	float	float	integer	integer	integer	integer	integer	integer	float	float	float	float	float	float	float	float	integer	integer	float	float	float	float	float
FEATURES	FeatureNum	Row	Col	chr_coord	accessions	SubTypeMask	SubTypeName	Start	Sequence	ProbeUID	ControlType	ProbeName	GeneName	SystematicName	Description	PositionX	PositionY	LogRatio	LogRatioError	PValueLogRatio	gSurrogateUsed	rSurrogateUsed	gIsFound	rIsFound	gProcessedSignal	rProcessedSignal	gProcessedSigError	rProcessedSigError	gNumPixOLHi	rNumPixOLHi	gNumPixOLLo	rNumPixOLLo	gNumPix	rNumPix	gMeanSignal	rMeanSignal	gMedianSignal	rMedianSignal	gPixSDev	rPixSDev	gPixNormIQR	rPixNormIQR	gBGNumPix	rBGNumPix	gBGMeanSignal	rBGMeanSignal	gBGMedianSignal	rBGMedianSignal	gBGPixSDev
DATA	1	1	1			260	BrightCorner	0		0	1	GE_BrightCorner	GE_BrightCorner	GE_BrightCorner		571.261	4450.54	0.0773	0.0618	0.211	0	0	1	1	7630	9110	763	911	0	0	0	0	45	45	6300	14500	6236	14294	577	1170	592	1010	5303	5303	39.1	65.9	37	65	20.3
DATA	2	1	2			66	Structural	0		1	1	DarkCorner	DarkCorner	DarkCorner		592.5	4450.32	0	0.692	1	7.46181	5.0089	1	1	8.28	3.74	8.31	3.76	1	0	0	0	47	47	68.8	70.3	67	70	28.4	21	30	20	4325	4325	39.5	65.3	38	64	20.2
DATA	3	1	3			66	Structural	0		1	1	DarkCorner	DarkCorner	DarkCorner		613.017	4450.12	0	0.693	1	7.54796	5.06413	1	1	8.39	3.78	8.41	3.79	0	3	0	0	42	42	70.1	68.2	76	64.5	27	18.6	25.6	17.6	3641	3641	40.1	65.3	38	64	20.5
DATA	4	1	4	mm|chr18:62753954-62753895	ref|NM_001001803|ens|ENSMUST00000076194|gb|BC148575|gb|BC156750	0		151	CAGTTTGTGGATCTGACTATATCACTTACGGGAATAAATGCAAGCTGTGTACAGAGATCT	3	0	A_55_P2051983	Spink7	NM_001001803	ref|Mus musculus serine peptidase inhibitor, Kazal type 7 (putative) (Spink7), mRNA [NM_001001803]	634.467	4450.28	0	0.693	1	7.63508	5.12025	1	1	8.49	3.82	8.51	3.83	1	0	0	0	45	45	70.5	68.4	68	67	34.3	18.6	29.7	20.8	3598	3598	40.4	65.4	39	65	20.6
DATA	5	1	5	mm|chr11:76031955-76032014	ref|NM_021294|ens|ENSMUST00000040806|gb|AK006528|gb|S83465	0		362	TAAACAAAGGGATGTCCAAGATGGATGCCATGAGGATCTACATTGCTAAAGTGGAAGAGC	5	0	A_52_P169082	Dbil5	NM_021294	ref|Mus musculus diazepam binding inhibitor-like 5 (Dbil5), mRNA [NM_021294]	656.333	4450.61	0	0.694	1	7.71974	5.17483	1	1	8.59	3.86	8.62	3.87	1	0	0	0	46	46	71.4	78.1	66.5	71.5	26.7	26.1	28.5	29.7	3510	3510	40	65.9	39	65	20.4
DATA	6	1	6	mm|chr14:47982421-47982480		0		0	CCATTAGAGCTGACTCCAAGCCATCAGTCCCAACGAGGAATGGTGAATTGGCTTCATCTA	7	0	A_30_P01028193	chr14:47978277-47985238_F	chr14:47978277-47985238_F	lincRNA:chr14:47978277-47985238 forward strand	676.712	4450.19	0	0.694	1	7.79155	5.22029	1	1	8.68	3.89	8.7	3.9	1	1	0	0	41	41	76	76.4	79	72	29.5	19.5	23.7	20	3504	3504	40.6	67.4	39	66	20.9
DATA	7	1	7	mm|chr3:156834624-156834683	ref|NM_177274|ens|ENSMUST00000041425|gb|AK035218|tc|TC1590147	0		1925	GTGGAGCTTCCATATCCAAAATCGTGCAACTGGGATTTTTCTACAGACACACAAGTTAGC	9	0	A_52_P237997	Negr1	NM_177274	ref|Mus musculus neuronal growth regulator 1 (Negr1), transcript variant 2, mRNA [NM_177274]	698.537	4450.83	0	0.694	1	7.86803	5.26973	1	1	8.77	3.92	8.79	3.93	0	0	0	0	44	44	69.7	73.3	66.5	73	32.5	19.7	32.1	19.3	3431	3431	41	68.7	40	67	21.1
DATA	8	1	8	mm|chr9:121890800-121890741	ref|NM_153540|ens|ENSMUST00000084743|gb|AK042747|gb|AK133802	0		2292	TAATCTTTGAATTTCATCTGTAGCTGAGTGACAGGTGTGTTTGGAGCAGTCATTAAATGA	11	0	A_51_P414243	C85492	NM_153540	ref|Mus musculus expressed sequence C85492 (C85492), mRNA [NM_153540]	719.4	4450.59	0.371	0.303	0.221	7.93341	0	1	1	9.45	22.2	9.48	4.33	1	0	0	0	45	45	81.4	107	77	102	31.6	30.8	32.6	33.4	3383	3383	41.3	69.1	40	67	20.9
DATA	9	1	9	mm|chr9:120003293-120003352	ref|NM_007720|ens|ENSMUST00000048777|gb|BC101966|gb|BC101967	0		424	ATGTTCTTCATCACCCTAATGAGTGTGGACAGGTATCTGGCTATTGTCCACGCTGTCTAT	13	0	A_55_P2136348	Ccr8	NM_007720	ref|Mus musculus chemokine (C-C motif) receptor 8 (Ccr8), mRNA [NM_007720]	740.5	4450.68	0	0.695	1	7.99644	5.35107	1	1	8.92	3.98	8.95	3.99	2	1	0	1	44	44	61	77.9	57.5	75.5	27.2	17.2	23.5	17.2	3428	3428	41.4	68.4	40	66	21.1
DATA	10	1	10	mm|chr7:70244064-70244005	ref|NM_007390|ens|ENSMUST00000032738|ens|ENSMUST00000163387|gb|AK157809	0		1604	CGAGAATTGGGGTCCTAACTCTACATTGTGATAAATGGAAGAACTCTGAGGTATCCCTGT	15	0	A_51_P108228	Chrna7	NM_007390	ref|Mus musculus cholinergic receptor, nicotinic, alpha polypeptide 7 (Chrna7), mRNA [NM_007390]	761.562	4450.97	0	0.696	1	8.05575	5.38885	1	1	9	4.01	9.02	4.02	1	1	0	0	42	42	79.3	79.4	77	78	29.5	27.2	26.1	33.2	3455	3455	40.7	66.4	39	65	20.7
DATA	11	1	11	mm|chr7:134808751-134808692		0		0	GGGGAACTTCAAGTAACAAACATTTATTAATTAGACTTCTGAACTACCAATGGGGCAGAA	17	0	A_30_P01033363	chr7:134807861-134809001_R	chr7:134807861-134809001_R	lincRNA:chr7:134807861-134809001 reverse strand	782.625	4451	0	0.696	1	8.10977	5.42285	1	1	9.06	4.03	9.08	4.04	2	0	0	0	40	40	74.7	76.8	72.5	75	26.2	23.9	26.7	23.5	3594	3594	40.5	65.4	39	64	20.7
DATA	12	1	12	mm|chr2:171041086-171041027	gb|CA465559|tc|TC1721584	0		352	ATACATAAATGATACATCTTCGCTGATCTCGGCTAGCAGTGCCATGTCACTTCTGCAGCT	19	0	A_55_P2049737	CA465559	CA465559	gb|AGENCOURT_10728649 NIH_MGC_169 Mus musculus cDNA clone IMAGE:6773657 5', mRNA sequence [CA465559]	804.508	4451.48	0	0.696	1	8.16298	5.4567	1	1	9.12	4.05	9.15	4.07	0	0	0	0	44	44	75.5	77.9	74	79	27.2	22.5	26.7	21.7	3573	3573	40.8	64.9	39	64	21
DATA	13	1	13	mm|chr17:3257885-3257944		0		0	TCTCAGGCGCGGTTTCTGATTGAATGCAGAGGTCACACGCATGCCTCCCTGTATTACCTG	21	0	A_30_P01024440	chr17:3213918-3257944_F	chr17:3213918-3257944_F	lincRNA:chr17:3213918-3257944 forward strand	824.676	4450.9	0.472	0.178	0.00789	0	0	1	1	16.2	48	10.3	6.04	1	0	0	0	42	42	91.2	144	82	142	38	34.9	37.6	32.8	3638	3638	41.1	65.1	39	64	21.2
DATA	14	1	14	mm|chr8:72671094-72671153		0		0	AGGGTCACTCTTCCAGGAGCATTCACATAACAGTCTTTGTGCACTGAATACACTGACTGT	23	0	A_30_P01025554	chr8:72663591-72671154_F	chr8:72663591-72671154_F	lincRNA:chr8:72663591-72671154 forward strand	846.238	4451.38	-0.0276	0.0616	0.654	0	0	1	1	1440	1350	144	135	0	0	0	0	44	44	1130	1990	1072.5	1922.5	262	425	242	496	3603	3603	41.1	64.9	39	64	21.2
DATA	15	1	15	mm|chr17:13812739-13812680		0		0	TTGAAGGGGAAGAGCAGAGACCTCACACTGTACAGAGGCCATGCCTGTCACAGGCTAGTC	25	0	A_30_P01031558	chr17:13812666-13820504_R	chr17:13812666-13820504_R	lincRNA:chr17:13812666-13820504 reverse strand	867.717	4451.4	0.00596	0.47	0.99	8.28647	0	1	1	9.59	9.73	9.62	4.09	3	0	0	0	42	42	72.4	88.9	72	87.5	27.7	22.8	28.9	21.1	3617	3617	41.2	64.9	39	64	21.1
DATA	16	1	16	mm|chr6:67054547-67054606		0		0	TCTGTTGCATCTGAATCCTTCCATTGTTTTGGAACAATGCTGTCAGATGCAAGTGCCCTG	27	0	A_30_P01030675	chr6:67054389-67054857_F	chr6:67054389-67054857_F	lincRNA:chr6:67054389-67054857 forward strand	888.329	4451.94	0	0.697	1	8.32087	5.55464	1	1	9.31	4.12	9.34	4.13	0	0	0	0	42	42	72.5	71.5	70.5	71.5	31.7	21.4	30.2	22.4	3584	3584	41.5	64.8	39	64	21.1
DATA	17	1	17	mm|chr11:59634853-59633613	ref|NM_011991|ens|ENSMUST00000019517|gb|AK142318|gb|AK169747	0		1014	CCGTGTACAGTTATCTGGACCACAGGAGGCAGAAAAATATGTTCTACACATGATAGAAGA	29	0	A_51_P328014	Cops3	NM_011991	ref|Mus musculus COP9 (constitutive photomorphogenic) homolog, subunit 3 (Arabidopsis thaliana) (Cops3), mRNA [NM_011991]	909.069	4451.19	0.0843	0.0624	0.177	0	0	1	1	563	684	57.3	68.5	2	0	0	0	41	41	482	1040	490	1002	96.3	190	102	190	3636	3636	41.5	64.9	39	64	21.1
DATA	18	1	18	mm|chr3:4797836-4797895		0		0	TATCTGCTAAGCATTGCAGCTCCTGTGCCCTTCTACACATTTTTATTTCCAGAGAAGGTA	31	0	A_30_P01019108	chr3:4797557-4798821_F	chr3:4797557-4798821_F	lincRNA:chr3:4797557-4798821 forward strand	931	4451.5	0.0218	0.0735	0.767	0	0	1	1	120	126	16.2	13.1	0	0	0	0	44	44	163	258	155.5	262.5	53.9	55.4	53.2	49.1	3617	3617	41.8	65.4	40	64	21.1
DATA	19	1	19	unmapped		0		0	ATTTCTTCTGTTCCACTCTGTGCACATGGCGTTTCAGGGTACGAGGTGTAGCATCTTTAT	33	0	A_55_P2056220	A_55_P2056220	A_55_P2056220	Unknown	951.903	4451.6	0.0741	0.0628	0.237	0	0	1	1	410	486	42.3	48.7	0	0	0	0	43	43	369	763	365	760	91.6	126	97.5	121	3613	3613	41.3	65.7	40	65	21
DATA	20	1	20	mm|chr11:041314267-041314326	gb|AV310571	0		178	TTTTGTTAGCATCAGGACTGTAGTGCTGTGTCACCACATGAGAGTTCAGAAGCAGCCTTT	35	0	A_55_P1985764	AV310571	AV310571	gb|AV310571 RIKEN full-length enriched, 8 days embryo Mus musculus cDNA clone 5730591E17 3' similar to X54793 Rat liver mRNA for heat shock protein (hsp60). [AV310571]	973	4451.7	-0.0377	0.0615	0.54	0	0	1	1	12500	11500	1250	1150	0	0	0	0	42	42	8940	16200	8802.5	15881.5	1130	2080	1280	2360	3606	3606	41.6	65.2	40	64	21.5
DATA	21	1	21	mm|chr9:108367468-108367527	ref|NM_133744|ens|ENSMUST00000061209|gb|AK086560|gb|AK149878	0		2299	GTGGTAACGGGTGATGGAACCAGGGACTGACTCATTTCCACAGGCTCCATCTTTCTCCGG	37	0	A_52_P108321	Ccdc71	NM_133744	ref|Mus musculus coiled-coil domain containing 71 (Ccdc71), mRNA [NM_133744]	994.386	4451.51	0.0649	0.154	0.673	0	0	1	1	32.3	37.5	11.1	5.27	1	4	0	0	41	41	103	129	102	131	26.3	23.1	25.2	19.3	3609	3609	41.5	65.1	39	64	21.5
DATA	22	1	22	mm|chr9:44081361-44081302	ref|NM_138955|ens|ENSMUST00000034648|ens|ENSMUST00000161354|ens|ENSMUST00000159385	0		3537	TGTATCTGCCCCAGGTTCTTCTCATTACACAGAGACCAGTTGTATTTGTGGGATTTCACC	39	0	A_55_P2018002	Abcg4	NM_138955	ref|Mus musculus ATP-binding cassette, sub-family G (WHITE), member 4 (Abcg4), mRNA [NM_138955]	1015.46	4451.46	0.236	0.243	0.333	0	0	1	1	15.3	26.4	10.4	4.67	0	0	0	0	44	44	91.3	112	90	106	31.6	29.3	29.8	29.1	3626	3626	41.7	65	40	64	21.3
DATA	23	1	23	mm|chr9:107467301-107467360	ref|NM_019742|ens|ENSMUST00000010198|gb|AK004430|gb|BC048477	0		522	ATCAAGGTGTAGCTTCCATTCAGGAGTCCAGGCTGGTGCCACAACCTTGAATAAACTAAA	41	0	A_52_P123354	Tusc2	NM_019742	ref|Mus musculus tumor suppressor candidate 2 (Tusc2), mRNA [NM_019742]	1036.65	4451.9	-0.012	0.0629	0.848	0	0	1	1	374	364	38.9	36.6	0	1	0	0	42	42	342	588	338.5	594	85	106	102	111	3600	3600	41.4	65.6	39	64	21.4
DATA	24	1	24	mm|chr11:76413111-76413170		0		0	ATCAGCTGTCTAGCAAAGTCTCATCTACTGACACACAACTCAAAGGAGCTTTCTCTCCAA	43	0	A_30_P01023685	chr11:76400207-76434732_F	chr11:76400207-76434732_F	lincRNA:chr11:76400207-76434732 forward strand	1058	4452.42	0	0.698	1	8.45993	5.63345	1	1	9.48	4.17	9.51	4.18	2	2	0	0	40	40	71.3	69	71	65.5	29.4	13.8	24.1	11.5	3569	3569	40.9	66	39	65	20.8
DATA	25	1	25	mm|chr18:073797885-073797826	gb|BF584559|tc|TC1622036	0		518	GGTGGGAAATATTTGCTGGGAAGTATCTCTTCAGAGCCAAGCCACTTGTCTTGGTTTTTT	45	0	A_55_P2061724	BF584559	BF584559	gb|602098267F1 NCI_CGAP_Co24 Mus musculus cDNA clone IMAGE:4218232 5'. [BF584559]	1078.67	4451.72	0.306	0.328	0.351	8.46058	0	1	1	10.1	20.4	10.1	4.43	0	1	0	0	45	45	80.5	103	75	100	25.8	26.4	27.4	29.7	3631	3631	41	65.7	39	64	20.7
DATA	26	1	26	mm|chr8:72603892-72603951	ref|NM_181540|ens|ENSMUST00000049197|ens|ENSMUST00000163597|ens|ENSMUST00000110160	0		1358	CCCCTCCTGGAATCTAGCCATCACCTCTTCCCATACATTTAATAAAACCTTCTGATGTCT	47	0	A_55_P2049122	Tm6sf2	NM_181540	ref|Mus musculus transmembrane 6 superfamily member 2 (Tm6sf2), mRNA [NM_181540]	1100.04	4452.44	0.0766	0.0644	0.234	0	0	1	1	251	300	27.4	30.2	0	0	0	0	44	44	256	500	255.5	512.5	63.6	84.7	67.1	88.8	3584	3584	41.4	65.3	39	64	20.7
DATA	27	1	27			0		0		49	1	ERCC-00014_76	ERCC-00014_76	ERCC-00014_76		1121.37	4452	0	0.496	1	8.45827	0	1	1	9.77	8.88	9.79	4.15	0	0	0	0	42	42	75.3	87.3	76	88	29.8	26	36	22.8	3611	3611	41.4	65.8	39	65	20.6
DATA	28	1	28	mm|chr9:113651885-113651826		0		0	CTATTTGCTGGATACATCACTAAGAATCGTTCCATCCACGGGAGCTCCCGCCTGCATTTT	51	0	A_30_P01020389	chr9:113648970-113715170_R	chr9:113648970-113715170_R	lincRNA:chr9:113648970-113715170 reverse strand	1142.5	4452.32	0	0.698	1	8.45364	5.62277	1	1	9.47	4.16	9.5	4.19	0	0	0	0	48	48	72	80	65	75	26.3	24.2	32.4	23.9	3592	3592	41.8	65.6	39	65	20.7
DATA	29	1	29	mm|chr6:122220688-122220629	ref|NM_016970|ens|ENSMUST00000032207|gb|AF097357|tc|TC1588205	0		1290	CACTGTGCCTCATAAATGTGTACAATCACTATCTCTCCATGAAAATTAAAGAAGTCACAA	53	0	A_55_P1988844	Klrg1	NM_016970	ref|Mus musculus killer cell lectin-like receptor subfamily G, member 1 (Klrg1), mRNA [NM_016970]	1163.54	4452.19	0	0.693	1	8.44543	0	1	1	9.47	4.26	9.53	4.19	0	0	0	0	45	45	86.6	81.2	89	79	33	22.2	31.1	25.2	3610	3610	41.9	65.7	39	65	20.7
DATA	30	1	30	mm|chr17:35336854-35336795	ref|NM_013693|ens|ENSMUST00000025263|gb|BC117057|gb|BC137720	0		1099	TGGGCTTTCCGAATTCACTGGAGCCTCGAATGTCCATTCCTGAGTTCTGCAAAGGGAGAG	55	0	A_51_P385099	Tnf	NM_013693	ref|Mus musculus tumor necrosis factor (Tnf), mRNA [NM_013693]	1184.9	4452.6	-0.00287	0.0615	0.963	0	0	1	1	2110	2100	212	210	1	0	0	0	42	42	1590	2990	1550.5	2936.5	265	525	296	604	3619	3619	42.1	65.7	40	65	21
DATA	31	1	31	mm|chr11:74487649-74487590	ref|NM_013625|ref|NR_037610|ens|ENSMUST00000156794|ens|ENSMUST00000102520	0		5318	GTTCCCAGATTGTTAAGAGTTCACCGAAGATATCGACACAATTTTAAAAATCAGTAAAGG	57	0	A_55_P2111005	Pafah1b1	NM_013625	ref|Mus musculus platelet-activating factor acetylhydrolase, isoform 1b, subunit 1 (Pafah1b1), transcript variant 1, mRNA [NM_013625]	1205.84	4452.57	-0.0654	0.0644	0.31	0	0	1	1	286	246	30.6	24.9	0	1	0	1	42	42	281	426	281.5	416.5	63	77.5	71.9	85.2	3608	3608	42.3	65.3	40	64	21.2
DATA	32	1	32	mm|chr9:20323340-20323399		0		0	TGAAGCTCTCGTCTTGCACTGTACAAATATAATTAGTCACTGCTTACCACGCTCCCCTTA	59	0	A_30_P01029364	chr9:20313342-20323517_F	chr9:20313342-20323517_F	lincRNA:chr9:20313342-20323517 forward strand	1227	4452.5	0	0.698	1	8.40911	5.58739	1	1	9.42	4.14	9.44	4.15	2	2	0	0	42	42	74.2	77	74	77.5	25.3	22.9	25.6	20.4	3654	3654	42.2	65.8	40	65	21.4
DATA	33	1	33	mm|chr7:123248248-123248307	ref|NM_019772|ens|ENSMUST00000032899|ens|ENSMUST00000151254|gb|AK187821	0		923	GGGATACTTGCCTTGTTTGTGGCAGCTCCTTCATCTTCATCTTTTGGTTTGTTCCTATTT	61	0	A_55_P2041509	1110004F10Rik	NM_019772	ref|Mus musculus RIKEN cDNA 1110004F10 gene (1110004F10Rik), mRNA [NM_019772]	1247.83	4452.7	-0.0145	0.0616	0.814	0	0	1	1	1000	970	101	97	1	1	0	0	41	41	797	1440	783	1361	126	276	124	321	3607	3607	42.1	65.3	40	64	21.1
DATA	34	1	34	mm|chr7:149415363-149415305	ref|NM_001037822|ens|ENSMUST00000097943|ens|ENSMUST00000097942|gb|BC111113	0		513	TGTGGGTCTTCTTGTTGTCAGTCCAGCTGCTGTAAGCCATGCTGCTGTCAGTCCAGCTGT	63	0	A_55_P1985294	Krtap5-5	NM_001037822	ref|Mus musculus keratin associated protein 5-5 (Krtap5-5), mRNA [NM_001037822]	1268.85	4452.75	0	0.697	1	8.37547	0	1	1	9.38	4.14	9.41	4.15	3	0	0	0	40	40	68.2	81	65.5	79	27	22.2	25.6	21.3	3627	3627	41.9	65.5	40	64	20.9
DATA	35	1	35	mm|chr2:112234331-112234390	gb|AK051746|tc|TC1669358|riken|D130071G01	0		2192	AAGTCAGAATGGAATTAGGAAATATTTTGATGGAAGATTCTAGAATCTTAGTGGCTTGGC	65	0	A_55_P2242690	D2Ertd127e	AK051746	gb|Mus musculus 12 days embryo spinal ganglion cDNA, RIKEN full-length enriched library, clone:D130071G01 product:unclassifiable, full insert sequence. [AK051746]	1290.7	4452.33	0.00111	0.245	0.996	0	0	1	1	19.8	19.9	10.4	4.29	0	3	0	1	42	42	95.9	103	103	102	33.8	20.4	29.3	20.8	3647	3647	42	65.4	40	64	20.8
DATA	36	1	36	mm|chr6:86447637-86447696		0		0	TAGAAAGAAGGTCCGGGCTGCCCAGGATCCTGCCTGTCTGCTGTAGTAGCTCTTCCTCTT	67	0	A_30_P01029765	chr6:86425510-86450160_F	chr6:86425510-86450160_F	lincRNA:chr6:86425510-86450160 forward strand	1311.93	4453.61	-0.0602	0.0764	0.431	0	0	1	1	117	102	15.9	10.8	0	1	0	0	42	42	163	225	158.5	220.5	52.5	52.2	61	51	3512	3512	41.9	65.1	40	64	20.8
DATA	37	1	37	mm|chr3:135088279-135088220	gb|AK013182|tc|TC1591015|riken|2810428J06|nap|NAP012024-001	0		1679	CTGTAGAGGTCTTAAGAATGTCATTCAACATAGCCTATTTTGTCCTTGTCATGATGAATT	69	0	A_55_P2364211	2810428J06Rik	AK013182	gb|Mus musculus 10, 11 days embryo whole body cDNA, RIKEN full-length enriched library, clone:2810428J06 product:unclassifiable, full insert sequence. [AK013182]	1332.86	4452.7	0.127	0.407	0.755	8.31052	0	1	1	9.73	13	9.76	4.13	0	0	0	0	43	43	77.9	93	79	90	28.9	28.9	35.6	32.6	3604	3604	41.9	65.4	40	65	20.9
DATA	38	1	38	mm|chr2:080465685-080465626		0		0	TGCACTCTTTCGTGGAAGGTAATAGCAGAGTTACCATGGAACTCCTGATTAGTTCTTTGG	71	0	A_55_P1975977	A_55_P1975977	A_55_P1975977	Unknown	1354.17	4453	0	0.698	1	8.28664	5.49827	1	1	9.27	4.08	9.3	4.09	0	2	0	1	40	40	84.3	74.1	82.5	79	32.8	16.7	34.7	16.9	3559	3559	42.1	65.1	40	64	21.1
DATA	39	1	39			0		0		73	1	ERCC-00165_60	ERCC-00165_60	ERCC-00165_60		1375.22	4453.36	0.0175	0.463	0.97	8.26196	0	0	0	9.57	9.97	9.6	4.06	2	0	0	0	42	42	69.9	88.8	68	89	21.2	22	23.2	23	3561	3561	42.1	65.3	40	64	21.2
DATA	40	1	40	mm|chr4:21684868-21684809	ref|NM_029840|gb|AK154853|gb|AK011611|ens|ENSMUST00000029915	0		1247	CTCTGGGGTCTGGAGAAGTCAACTCTACTCAGGAAAATATATTCACAGCATCTGAAGACT	75	0	A_51_P358243	2610029I01Rik	NM_029840	ref|Mus musculus RIKEN cDNA 2610029I01 gene (2610029I01Rik), mRNA [NM_029840]	1396.37	4453	-0.0315	0.0635	0.619	0	0	0	0	317	295	33.4	29.7	1	2	0	1	38	38	309	505	294.5	486.5	78.5	80.4	82.7	68.9	3598	3598	42.4	65.5	41	64	21.1
DATA	41	1	41	mm|chrX:75776411-75776352	gb|AK132212|riken|3426406K10	0		2962	TAGAGTTGTATCACTGCCTCTCAGTTTCCTTCTCCCTAATACTGCATTGGCCAGTTACTC	77	0	A_55_P2252586	3426406K10Rik	AK132212	gb|Mus musculus 10 days embryo whole body cDNA, RIKEN full-length enriched library, clone:3426406K10 product:hypothetical protein, full insert sequence. [AK132212]	1417.5	4453.32	0.643	0.219	0.00336	8.2076	0	0	0	10	44	10.1	5.76	0	0	0	0	48	48	87.7	137	83	136.5	32.9	37.5	36.5	47.3	3595	3595	42.7	65.6	41	64	21.4
DATA	42	1	42	mm|chr16:32326033-32325974		0		0	CCCAGAGCCCTCGTGTGGCACCTTGATGAATGTTTAAAGCCAGTTTTGAAATGTAAAAAA	79	0	A_30_P01020720	chr16:32309935-32328234_R	chr16:32309935-32328234_R	lincRNA:chr16:32309935-32328234 reverse strand	1438.13	4453.21	0.0113	0.0615	0.854	0	0	1	1	1980	2030	198	203	1	0	0	0	42	42	1540	2990	1557	2929	223	399	200	407	3612	3612	42.8	65.3	40	64	21.3
DATA	43	1	43	mm|chrX:087047714-087047655		0		0	AATACTCACGGAAGGGAAGCCAGAAGAAATCTCTGGAAGAACCCATGTCTACAGAAAAAA	81	0	A_55_P2153545	A_55_P2153545	A_55_P2153545	Unknown	1459.71	4453.32	-0.151	0.551	0.785	0	0	1	1	9.5	6.72	9.38	3.99	3	0	3	0	40	40	89.6	84.4	87	82	19.8	28.3	19.3	27.8	3617	3617	43.2	65.6	41	64	21.7
DATA	44	1	44	mm|chr1:6200006-6199947		0		0	TCTATATCTTTTAAACTGTGTATCTTTTGTAACCTATAATAAAATTAAGGCTTCTTTCTA	83	0	A_30_P01025927	chr1:6199946-6200603_R	chr1:6199946-6200603_R	lincRNA:chr1:6199946-6200603 reverse strand	1481.58	4453.37	0	0.697	1	8.11878	5.37962	1	1	9.07	4	9.09	4.01	2	2	0	0	43	43	73.7	67.3	67	65	31.9	14.2	33	9.27	3646	3646	43.3	65.8	41	65	21.6
DATA	45	1	45			0		0		85	1	ERCC-00136_67	ERCC-00136_67	ERCC-00136_67		1502	4453.5	0	0.697	1	8.08937	5.35907	1	1	9.03	3.98	9.06	4.01	0	0	0	0	44	44	71	79.8	72.5	83	30.4	23.7	33	26.9	3645	3645	43	66.1	41	65	21.1
DATA	46	1	46	mm|chr14:6772278-6772337	ref|XM_001476447	0		93	AAACTATTTTGGCTGCTCAGGCTATGTCAGAAAGAGAATGGCGATGAAGGAGAGACCAGA	87	0	A_55_P1999972	Gm3366	XM_001476447	ref|PREDICTED: Mus musculus predicted gene 3366 (Gm3366), mRNA [XM_001476447]	1523.29	4453.5	0	0.663	1	8.05795	0	1	1	9.04	4.47	9.06	3.99	1	1	0	0	46	46	65.6	81.2	61.5	81.5	27.2	23	26.7	25.6	3638	3638	42.6	66.1	41	65	21.1
DATA	47	1	47	mm|chr15:58242067-58242126	gb|AK035720|riken|9530095P05|nap|NAP078982-1	0		576	TTTGGTGTTGTTGACCACTGAAGACGAATTTGAATAGGAGTTTCAAAGACTGACAGGCCC	89	0	A_55_P2036031	Gm2675	AK035720	gb|Mus musculus adult male urinary bladder cDNA, RIKEN full-length enriched library, clone:9530095P05 product:unclassifiable, full insert sequence. [AK035720]	1544.5	4453.68	-0.379	0.681	0.578	0	5.31517	1	1	9.44	3.95	9.05	3.96	0	0	0	0	48	48	90.1	78.4	85	78	35.8	24.2	37.4	21.1	3620	3620	42.8	66.1	41	65	21
DATA	48	1	48	mm|chr14:67606370-67606311	ref|NM_009761|ens|ENSMUST00000138160|ens|ENSMUST00000022634|gb|AK013467	0		943	GTAAGACACTTTAGAGATTCCTAACAGAGTTTACTGTTGTTTAGAAATTTGCAAGGGCTT	91	0	A_55_P2073699	Bnip3l	NM_009761	ref|Mus musculus BCL2/adenovirus E1B interacting protein 3-like (Bnip3l), mRNA [NM_009761]	1565.5	4453.68	-0.0295	0.062	0.635	0	0	1	1	577	539	58.6	54	0	2	0	0	46	46	512	879	507.5	867	116	145	121	149	3618	3618	42.8	65.9	41	65	21.2
DATA	49	1	49	mm|chr18:35807246-35807187	ref|NM_027222|ens|ENSMUST00000025211|gb|AK088094|gb|AK008016	0		578	TGGCCCAGAGAGAAGAGCTTTAGTCCAACCTGCTGCACTTCTGGATCTTCTCTAATTTTA	93	0	A_51_P452153	2010001M09Rik	NM_027222	ref|Mus musculus RIKEN cDNA 2010001M09 gene (2010001M09Rik), mRNA [NM_027222]	1586.58	4453.95	0	0.61	1	7.96304	0	1	1	8.99	5.33	9.02	3.92	1	1	0	0	42	42	81.5	82.4	75	80	31.9	27.2	32.6	30.2	3589	3589	43	65.9	41	65	21.6
DATA	50	1	50	mm|chr3:97953914-97953973	ref|NM_010928|ens|ENSMUST00000079812|ens|ENSMUST00000107028|gb|BC059256	0		10129	CCACTTGAAGTCTTGCATAGAAATGAACCAAAGGTGTTCAGTGTTCACGTGTGATTTCAG	95	0	A_52_P289213	Notch2	NM_010928	ref|Mus musculus Notch gene homolog 2 (Drosophila) (Notch2), mRNA [NM_010928]	1608	4454	0.0298	0.0621	0.631	0	0	1	1	526	563	53.5	56.4	0	0	0	0	45	45	477	922	469	916	95	150	97.1	179	3567	3567	42.9	66	41	65	21.9
DATA	51	1	51	mm|chr13:53113557-53113498		0		0	AAGCTCTGTCTTCCTCTGACCCTTGCTCTCAATCTGTTACCCAACAACGTTCAGGGCTTC	97	0	A_30_P01028667	chr13:53100475-53113850_R	chr13:53100475-53113850_R	lincRNA:chr13:53100475-53113850 reverse strand	1628.85	4454.09	0.00814	0.0765	0.915	0	0	1	1	102	103	14.4	10.9	1	0	0	0	42	42	157	236	153	228	43.2	43.5	36.7	40.8	3592	3592	43.4	66	41	65	21.9
DATA	52	1	52	mm|chr5:96603179-96603120		0		0	AAGCCCAGGCAGCAGGCGTTGAAGAAGAGTGTATTGAACAGGGACCAGGCCACATGGTCA	99	0	A_30_P01026843	chr5:96591892-96606467_R	chr5:96591892-96606467_R	lincRNA:chr5:96591892-96606467 reverse strand	1650.06	4454.11	-0.0629	0.063	0.319	0	0	1	1	380	329	39.3	33	0	0	0	0	45	45	369	576	371	581	80.5	73.8	83.8	73.4	3624	3624	43.6	65.9	41	65	21.8
DATA	53	1	53	mm|chr2:152401974-152401915	ref|NM_145157|ens|ENSMUST00000053180|gb|AK133049|gb|DQ012035	0		241	CGTGAGGATCAGCCTCACAGGAGTAGATGACAACACTAACTGGTCTTACGAGAAGCACTG	101	0	A_52_P117601	Defb19	NM_145157	ref|Mus musculus defensin beta 19 (Defb19), mRNA [NM_145157]	1671.15	4453.5	0	0.574	1	7.83238	0	1	1	8.88	5.99	8.9	3.85	1	0	0	0	43	43	83	83.4	83	85	29.2	26.8	28.2	26.3	3702	3702	43.3	65.6	41	64.5	21.7
DATA	54	1	54	mm|chr2:77655383-77655324		0		0	ATTTTCAGAAGATGGCTTACACCGGGGGAACCCCTGACACGGTTTAGTTTTTGAAACTTC	103	0	A_30_P01026156	chr2:77655293-77657696_R	chr2:77655293-77657696_R	lincRNA:chr2:77655293-77657696 reverse strand	1692.78	4454.39	0	0.696	1	7.80043	5.15796	1	1	8.68	3.85	8.71	3.86	2	1	0	0	41	41	71.7	72.6	73	72	22.5	19.3	20.8	18.5	3599	3599	42.8	65.3	41	64	21.2
DATA	55	1	55	mm|chr3:103547916-103547857	ref|NM_010432|ens|ENSMUST00000106838|ens|ENSMUST00000029438|ens|ENSMUST00000106845	0		3870	ATACCCGCTGAGTCCTACCAAGATCAGTCAGTATTCTTACTTGTAGTTGATGAGCACGAG	105	0	A_55_P2087013	Hipk1	NM_010432	ref|Mus musculus homeodomain interacting protein kinase 1 (Hipk1), mRNA [NM_010432]	1713.47	4454.45	0.0895	0.075	0.233	0	0	1	1	98.1	121	14	12.5	0	0	0	0	45	45	156	265	153	260	40.7	70.3	52.6	63	3571	3571	42.9	65	41	64	21
DATA	56	1	56	mm|chr8:91536957-91536898		0		0	TTAAGTTTCAGGAAGAAACCACACATCTCTAGAGCTCTTCCATCCAGGCCCAGATATTCC	107	0	A_30_P01021140	chr8:91471819-91551119_R	chr8:91471819-91551119_R	lincRNA:chr8:91471819-91551119 reverse strand	1735.22	4454.04	0	0.523	1	7.73546	0	1	1	8.83	7.25	8.88	3.8	2	1	0	0	39	39	88.4	85.3	92	84	25.4	23.4	21.5	29.7	3609	3609	42.8	65	41	64	21.2
DATA	57	1	57	mm|chr17:43887735-43887794	ref|NM_018887|ens|ENSMUST00000055172|ens|ENSMUST00000024760|ens|ENSMUST00000170988	0		2407	GGGGAACGGAAACTGGGGTGGGAATGTATTGTCTTAAGAGATGAATAAATAAATCAATGG	109	0	A_55_P2086143	Cyp39a1	NM_018887	ref|Mus musculus cytochrome P450, family 39, subfamily a, polypeptide 1 (Cyp39a1), mRNA [NM_018887]	1756.13	4453.87	0	0.483	1	7.70387	0	1	1	8.85	8.54	8.91	3.79	3	1	0	0	39	39	89	87.2	86	86	32.6	26.6	31.9	25.2	3643	3643	42.9	64.6	42	63	21.4
DATA	58	1	58	mm|chr9:121211230-121211171		0		0	AAAGTTCAGAAGATACGGTCAAGTCGTACAGTTCTCACATTCGGGGCTATCTCCAACTGA	111	0	A_30_P01022210	chr9:121207045-121269020_R	chr9:121207045-121269020_R	lincRNA:chr9:121207045-121269020 reverse strand	1777.15	4454.5	0.108	0.417	0.795	7.67346	0	1	1	8.91	11.4	8.94	3.81	0	2	0	0	42	42	83.2	91.5	82	89	31.3	25.6	20	27.2	3638	3638	43.6	64.7	42	64	21.7
DATA	59	1	59	mm|chr3:152125711-152125770	ref|NM_001080755|ref|NM_198416|ens|ENSMUST00000106100|ens|ENSMUST00000106101	0		7521	GTGTTTGTTTCTGTTTGGAATGAAAGCTTTCATATGCTTTCCAGAATGATGTGAGTTACA	113	0	A_55_P2033932	Zzz3	NM_001080755	ref|Mus musculus zinc finger, ZZ domain containing 3 (Zzz3), transcript variant 2, mRNA [NM_001080755]	1798.4	4454.59	0.0669	0.0979	0.495	0	0	1	1	55.3	64.5	11.4	7.22	2	3	0	1	40	40	125	179	121.5	177	36.5	33.8	30.9	31.5	3650	3650	43.2	65.5	42	64	21.2
DATA	60	1	60	mm|chr8:108240340-108240281	ref|NM_027469|gb|AK017684|gb|BC013623|tc|TC1580869	0		1708	CTTCAGGCTGAGTTGTGGTCTCACAGGATGAGAAAACCCAACAGGAACTAGCTTGGTTGA	115	0	A_51_P111488	Gfod2	NM_027469	ref|Mus musculus glucose-fructose oxidoreductase domain containing 2 (Gfod2), mRNA [NM_027469]	1819.31	4454.69	0.0629	0.0859	0.464	0	0	1	1	70.3	81.2	12.1	8.74	0	1	0	1	43	43	136	206	123	201	44.1	47	52.3	43	3609	3609	43.1	64.8	42	64	21.3
DATA	61	1	61	mm|chr2:122573775-122573834	ref|NM_019788|ens|ENSMUST00000148460|ens|ENSMUST00000005954|gb|AK077720	0		2045	AGGACCTGCAGGACAATGTCATTACCTTGCAAAATGTTACAATAAAATGCCTGATAGCTG	117	0	A_55_P2433218	Pldn	NM_019788	ref|Mus musculus pallidin (Pldn), mRNA [NM_019788]	1840.17	4454.41	-0.042	0.062	0.498	0	0	1	1	620	563	62.8	56.4	0	1	0	0	43	43	570	962	573	940	141	163	178	143	3630	3630	43.6	65.2	41	64	21.4
DATA	62	1	62	mm|chr5:23363836-23363777		0		0	TCAAAATAAAACACAACATAGGCCAGAGGGGTAGCACAATATAAGCCAGAGGGGCTAGGA	119	0	A_30_P01030870	chr5:23363666-23371611_R	chr5:23363666-23371611_R	lincRNA:chr5:23363666-23371611 reverse strand	1861.43	4454.75	0.0724	0.354	0.838	0	0	1	1	11	13	8.97	3.76	0	1	0	0	43	43	92.1	94.2	86	93	33	21.8	27.1	21.9	3601	3601	43.6	64.8	41	64	21.2
DATA	63	1	63	mm|chr2:29887278-29887219	ref|NM_001008498|ens|ENSMUST00000113711|gb|AK014304|gb|BC085113	0		1599	GCTAGAAGCAGAAATCACTACCTGAGGGCTGGTGAGATGGCTCAGCGGGTAAGAGCACTG	121	0	A_55_P2157676	Wdr34	NM_001008498	ref|Mus musculus WD repeat domain 34 (Wdr34), mRNA [NM_001008498]	1882.92	4454.9	0.0406	0.0615	0.51	0	0	1	1	36300	39900	3630	3990	0	0	1	1	43	43	28000	65400	27804	65201	2100	5170	2040	5680	3588	3588	43.8	64.7	42	63	21.1
DATA	64	1	64	unmapped		0		0	TAACCAGAGGACAGAAAAGAAGCTAAAAGCCTTTGCAGCAGCAACAACATCAACAGCTGC	123	0	A_55_P2069781	A_55_P2069781	A_55_P2069781	Unknown	1903.8	4454.91	0.159	0.393	0.687	7.49586	0	1	1	8.73	12.6	8.78	3.75	1	0	0	0	42	42	88.6	93.6	88.5	88	29.4	26.9	28.9	33.9	3596	3596	44.4	64.1	43	63	21.1
DATA	65	1	65	mm|chr10:120337278-120337219		0		0	GTTTAGAAATGAGGTTTACTAACTTTCAAATAAAGCATCTTCAAGCGCGGCGTGATGGAC	125	0	A_30_P01019449	chr10:120336296-120354471_R	chr10:120336296-120354471_R	lincRNA:chr10:120336296-120354471 reverse strand	1925.3	4455.49	0	0.696	1	7.46838	4.92714	0	0	8.28	3.69	8.31	3.7	0	1	0	0	47	47	70.2	77.9	71	73	30	21.5	29.3	23.4	3585	3585	44.1	64.8	42	63	21.2
DATA	66	1	66	mm|chr5:37186165-37186106	ref|NM_026242|ens|ENSMUST00000068795|gb|AK018675|tc|TC1573330	0		1570	GTTTGCTTGAAAAGATCAGCCCGGAGAGTTACTAAGAAATATTAAGTGAAGTCTTCCTTC	127	0	A_55_P2137336	Mrfap1	NM_026242	ref|Mus musculus Morf4 family associated protein 1 (Mrfap1), mRNA [NM_026242]	1945.86	4455.07	0.0364	0.109	0.737	0	0	1	1	47.3	51.4	10.7	6.03	2	0	0	0	42	42	120	160	115.5	158.5	32.7	50.5	26.3	60.4	3636	3636	44	64.7	42	63	21.3
DATA	67	1	67	mm|chr11:114439766-114439825	gb|C79015|nap|NAP071283-1	0		281	AGACAGAGACTCTGCCCCTGGCTGAGCATGCACAACCTTCCAAGGGGGCTTACTTACACT	129	0	A_55_P2279572	C79015	C79015	gb|C79015 Mouse 3.5-dpc blastocyst cDNA Mus musculus cDNA clone J0059B03 3'. [C79015]	1967.38	4455.49	-0.0705	0.218	0.746	0	0	1	1	21.7	18.4	9.3	3.82	0	2	0	0	44	44	101	104	95	104.5	38.8	24.6	41.7	22.6	3584	3584	44.3	64.8	43	64	21.2
DATA	68	1	68	mm|chr12:72115826-72115885		0		0	AACCCTTTCATCTAAGAAACTGTCGTTCCTTCCTGAAGCATTAATACTTTCTTCGAAAAA	131	0	A_30_P01023723	chr12:72103832-72116875_F	chr12:72103832-72116875_F	lincRNA:chr12:72103832-72116875 forward strand	1988.59	4455.57	0	0.698	1	7.38999	4.87222	1	1	8.19	3.65	8.25	3.66	0	1	0	0	45	45	90.1	77.7	87	75	28.3	19.8	29.7	17	3611	3611	44.8	65.1	44	64	21.5
DATA	69	1	69	mm|chr5:25177859-25177918		0		0	ACTCACCCAAATGTGAAATGCATGTTCTCATACGAAACCAGGTTTGTTCTCTCTCTCCGC	133	0	A_30_P01033167	chr5:25168628-25185353_F	chr5:25168628-25185353_F	lincRNA:chr5:25168628-25185353 forward strand	2010	4455.5	0	0.695	1	7.36494	4.85456	1	1	8.16	3.64	8.18	3.65	1	4	0	0	39	39	81.3	70	80	69	28.6	16	21.9	15.2	3616	3616	44.9	65.1	43	64	21.5
DATA	70	1	70	mm|chr13:103523013-103522954	ref|NM_175171|ens|ENSMUST00000167058|gb|AK137360|gb|AK090136	0		10225	GGTTTACAGACTTTGCTTTTAACTGTCCCGTTTTCTTTAAAGCACAGCCAGCTGCTTGTT	135	0	A_51_P168695	Mast4	NM_175171	ref|Mus musculus microtubule associated serine/threonine kinase family member 4 (Mast4), mRNA [NM_175171]	2031	4455.5	0	0.695	1	7.34125	4.83787	1	1	8.13	3.62	8.15	3.63	0	1	0	0	43	43	73.4	75.4	70	72	23.2	19.3	21.1	23	3613	3613	45	64.8	44	64	21.7
DATA	71	1	71	mm|chr17:8760421-8760480		0		0	TGTTTCCTGTTGTGATTACTAGAGGATCTTGAAACTGCCTATTTGCTTTTGCTGTTAATG	137	0	A_30_P01027779	chr17:8719950-8783850_F	chr17:8719950-8783850_F	lincRNA:chr17:8719950-8783850 forward strand	2051.98	4455.39	-0.107	0.115	0.354	0	0	1	1	50.3	39.4	10.7	5.02	1	2	0	0	41	41	123	141	124	130	47.4	40.3	47.4	36.3	3597	3597	44.6	65.1	43	64	21.1
DATA	72	1	72	mm|chr17:28311682-28311741	ens|ENSMUST00000043503|tc|TC1601307|tc|TC1680956	0		6583	GTGGTACACAGAGTATTTTGCACTTGGGGAAAAATATGTATCTGAAAACTTGTAAAAAGG	139	0	A_55_P2167530	Scube3	ENSMUST00000043503	ens|signal peptide, CUB domain, EGF-like 3 [Source:MGI Symbol;Acc:MGI:3045253] [ENSMUST00000043503]	2073.66	4455.64	0	0.511	1	7.29586	0	1	1	8.31	7.16	8.35	3.59	0	0	0	0	47	47	88.4	85.6	84	90	31.4	22.5	38.9	23.7	3583	3583	43.7	65.2	42	64	20.8
DATA	73	1	73	mm|chr9:65369210-65369151		0		0	TCAACAGATGTAATACTGCCACGCTCAAGAGCCTGTGTGAATTTTTGAGCTTCTTCGGGA	141	0	A_30_P01024579	chr9:65368908-65377592_R	chr9:65368908-65377592_R	lincRNA:chr9:65368908-65377592 reverse strand	2093.93	4455.45	0.013	0.096	0.893	0	0	1	1	57.7	59.5	11.1	6.69	0	1	0	0	43	43	129	176	124	174	48.6	44.2	46.3	40.8	3600	3600	44.1	65.1	42	64	21.2
DATA	74	1	74	mm|chr19:6353292-6353457	ref|NM_009006|ens|ENSMUST00000142496|ens|ENSMUST00000128170|ens|ENSMUST00000137095	0		2336	AACAGATGAGACCAGGATCTTCCGAGTACTGGGGGCTCACAGGGACATCATCCTGGAAAG	143	0	A_52_P204689	Map4k2	NM_009006	ref|Mus musculus mitogen-activated protein kinase kinase kinase kinase 2 (Map4k2), mRNA [NM_009006]	2115.29	4455.71	0.000301	0.0737	0.997	0	0	1	1	106	106	14.1	11	1	0	0	0	44	44	168	254	170.5	261.5	58.2	59	57.5	63.8	3611	3611	44	65.3	43	64	21.4
DATA	75	1	75	mm|chr14:91618058-91618117	gb|BG079202|tc|TC1642839	0		368	TTTGTTATGACCAGCTTGTTTGTTATCCCAGGGAAACCTGCCCTTTTCTGAAGAGAAGCG	145	0	A_55_P2218748	C77488	BG079202	gb|H3037A08-5 NIA Mouse 15K cDNA Clone Set Mus musculus cDNA clone H3037A08 5'. [BG079202]	2137.12	4455.94	0.314	0.285	0.271	0	0	1	1	9.9	20.4	8.69	3.91	0	0	0	0	45	45	92	107	86	113	36.4	28	34.8	30.4	3597	3597	44.3	65.6	43	65	21.7
DATA	76	1	76	mm|chr1:74971961-74971902	ens|ENSMUST00000130489|gb|AK038623|tc|TC1595392|riken|A230051F10	0		1429	ATATTGCCCATTGAGGTATGTGAGATGCCAGACATCCCAGCCCCACACAGGCGGGCTGAT	147	0	A_55_P2143616	Ccdc108	ENSMUST00000130489	ens|coiled-coil domain containing 108 [Source:MGI Symbol;Acc:MGI:2444274] [ENSMUST00000130489]	2158.05	4456.1	0.365	0.305	0.231	7.21704	0	1	1	8.53	19.8	8.56	3.89	1	0	0	0	44	44	83.4	106	83	98.5	28.2	31	27.4	39.8	3597	3597	44.6	65.3	43	64	21.8
DATA	77	1	77			0		0		149	1	ERCC-00158_78	ERCC-00158_78	ERCC-00158_78		2179.02	4455.87	0	0.695	1	7.19944	4.7372	1	1	7.96	3.55	7.98	3.56	0	0	0	0	45	45	81.2	72.8	78	68	32.6	21.6	34.1	25.2	3632	3632	44.6	64.9	43	64	21.8
DATA	78	1	78	mm|chr5:77271514-77271573		0		0	CACTTTAAAAAGTGGGTTTTAAGTGTTGTACAGTGCATGTAATGGCGCAGTATTGAAAAA	151	0	A_30_P01031589	chr5:77239012-77271614_F	chr5:77239012-77271614_F	lincRNA:chr5:77239012-77271614 forward strand	2200.37	4456	0	0.695	1	7.18286	4.72529	0	0	7.94	3.55	7.96	3.56	0	0	0	0	42	42	71.2	70.7	69	70.5	27.3	20.5	28.9	21.5	3643	3643	44.8	64.3	43	63	21.9
DATA	79	1	79	mm|chr17:44503584-44503525		0		0	ACAGTCAACCCTGTTCCTTTCTCATAAACTTAGCCCCAAACATGTGTGTGCTCATCTAGG	153	0	A_30_P01033198	chr17:44503516-44504852_R	chr17:44503516-44504852_R	lincRNA:chr17:44503516-44504852 reverse strand	2221.44	4456.03	0	0.488	1	7.16739	0	1	1	8.18	7.72	8.2	3.52	1	1	0	1	41	41	74.1	86.7	75	86	24.9	19.1	25.2	17	3674	3674	45.1	64.1	43	63	22.3
DATA	80	1	80	mm|chr5:28784042-28783983	ref|NM_009170|ens|ENSMUST00000002708|gb|AK077688|gb|AK052447	0		2004	AATTTATTATTGTGTGAACTGTACTCACAGTGAGGGAAAGATTATTTTGTGAGGCCAAGC	155	0	A_52_P49014	Shh	NM_009170	ref|Mus musculus sonic hedgehog (Shh), mRNA [NM_009170]	2242.5	4456.32	0.049	0.448	0.913	7.15317	0	1	1	8.22	9.2	8.24	3.53	0	0	0	0	48	48	72.9	89	70	89.5	31.6	24.6	36.5	22.6	3626	3626	44.7	64.3	43	64	22
DATA	81	1	81	mm|chr2:91460741-91460800	ref|NM_001165989|ref|NM_029437|ens|ENSMUST00000099716|ens|ENSMUST00000046769	0		6495	GGGACACTGTATTCTGTATGAATGCATGGCATGAGACAACTAATTTAAGAGACTTTTATA	157	0	A_55_P2110215	Ckap5	NM_001165989	ref|Mus musculus cytoskeleton associated protein 5 (Ckap5), transcript variant 1, mRNA [NM_001165989]	2263.14	4456.16	-0.0317	0.0616	0.607	0	0	1	1	1450	1350	146	135	0	0	0	0	43	43	1310	2330	1316	2211	240	407	279	469	3641	3641	44.9	64	43	63	22.2
DATA	82	1	82	mm|chr2:150080313-150080254	ens|ENSMUST00000063463|ens|ENSMUST00000076007|ref|XM_003086262|ref|XM_003084527	0		930	CGAAACAGCCATCTCCTAACACATAAAAGGATACACACTGGAAAGAAACCCTATGAATGA	159	0	A_55_P2007205	ENSMUST00000063463	ENSMUST00000063463	ens|predicted pseudogene 10749 [Source:MGI Symbol;Acc:MGI:3647659] [ENSMUST00000063463]	2285	4456.5	-0.0891	0.104	0.394	0	0	1	1	55.5	45.2	10.8	5.43	0	2	0	0	42	42	129	153	123	147.5	36.3	43.9	41.3	45.2	3612	3612	45	64.6	43	64	22.3
DATA	83	1	83	mm|chr1:196787392-196787451	ref|NM_133654|ref|NM_001111059|ens|ENSMUST00000110815|ens|ENSMUST00000016638	0		2370	CCAGAGATGAGAGGATTGGGTGTATTCTCTTCTGAATAAACGTGATGAGTGAAAATGATG	161	0	A_51_P204740	Cd34	NM_133654	ref|Mus musculus CD34 antigen (Cd34), transcript variant 2, mRNA [NM_133654]	2306	4456.5	0	0.559	1	7.11564	0	1	1	8.02	5.73	8.04	3.5	1	0	0	0	43	43	80.6	83.5	84	77	30.3	24	29.3	25.2	3583	3583	44.5	64.7	42	64	21.8
DATA	84	1	84	mm|chr7:28250944-28251000	ref|NM_144923|ens|ENSMUST00000037399|gb|AK153153|gb|BC006617	0		808	AATAGAGGGGTCAATAAATTTTTAGCCAAAAGCTTCAAATTCTTTCAGGAAGCCTAACCC	163	0	A_55_P1991585	Blvrb	NM_144923	ref|Mus musculus biliverdin reductase B (flavin reductase (NADPH)) (Blvrb), mRNA [NM_144923]	2327.1	4456.4	-0.0721	0.0636	0.256	0	0	1	1	301	255	31.4	25.7	1	0	0	0	42	42	334	510	315	504	82.8	102	81.7	108	3621	3621	45.2	64.4	43	64	22.2
DATA	85	1	85	mm|chr4:52624976-52625035	ref|NM_026652|ens|ENSMUST00000107671|ens|ENSMUST00000029995|gb|AK019748	0		2341	AGCCAAAAAGGCTTTTTGAATTCTCATCCTGAATGTGTGACTTCCTGCAGAAGGTAAATT	165	0	A_55_P2158836	4930547C10Rik	NM_026652	ref|Mus musculus RIKEN cDNA 4930547C10 gene (4930547C10Rik), mRNA [NM_026652]	2348.84	4456.32	0	0.695	1	7.0952	4.66049	1	1	7.84	3.5	7.86	3.51	0	0	0	0	43	43	81.8	70.7	80	72	30.4	20.4	38.5	20.8	3627	3627	45.4	64.9	43	64	22.2
DATA	86	1	86	mm|chr11:87702520-87702461	ref|NM_146411|gb|BC108940|gb|BC108939|ens|ENSMUST00000049743	0		876	GAGATGCAGGCAGCACTGAAGAGACTAGGGATGCATCTGCTAGTTTGTAGAAAAGAGTGA	167	0	A_55_P2086797	Olfr462	NM_146411	ref|Mus musculus olfactory receptor 462 (Olfr462), mRNA [NM_146411]	2369.51	4456.57	0	0.673	1	7.0872	0	1	1	7.85	3.77	7.87	3.52	2	1	0	0	43	43	80.8	80.4	82	76	27.8	21	24.8	20.4	3638	3638	45.3	64.8	43	64	22
DATA	87	1	87	mm|chr6:129922294-129922235	ref|NM_053152|gb|AF288381|tc|NP481380|nap|NAP027464-1	0		1037	CTTAGACTGGAGTGCAAAGAGAGAGACAATCCTGAAGATTTTTGGAATGTTTTCTGAAAC	169	0	A_55_P2170350	Klra22	NM_053152	ref|Mus musculus killer cell lectin-like receptor subfamily A, member 22 (Klra22), mRNA [NM_053152]	2390.12	4456.18	0.0672	0.165	0.683	0	0	1	1	24.6	28.7	9.13	4.24	1	6	0	0	36	36	105	123	104	120	32.2	35	31.5	18.3	3676	3676	45.2	64.9	43	64	21.8
DATA	88	1	88	mm|chr14:76917902-76917961		0		0	TGATGGTAAAGAAGGGAGCCAAGGATGACTGTGTTCTACCAGGCAAGCTGAGCATGGAGG	171	0	A_30_P01021693	chr14:76912477-76931702_F	chr14:76912477-76931702_F	lincRNA:chr14:76912477-76931702 forward strand	2412.41	4456.9	0	0.616	1	7.07351	0	1	1	7.9	4.6	7.92	3.49	1	0	0	0	42	42	72.1	81.7	73.5	81	29.4	19.2	33.7	20.6	3612	3612	45	64.5	43	63	21.6
DATA	89	1	89			0		0		173	1	ERCC-00042_60	ERCC-00042_60	ERCC-00042_60		2433	4456.8	0	0.644	1	7.06817	0	1	1	7.86	4.16	7.88	3.5	0	0	0	0	43	43	84.4	81	80	81	30.4	23.4	29.3	22.6	3623	3623	45	64.6	43	63	21.8
DATA	90	1	90	mm|chr14:105514008-105513949	ref|NM_134077|ens|ENSMUST00000077531|gb|BC029079|gb|BC049360	0		3832	GTAGATGACATAGTATGCTAACTAACGTCTCCAAGTTATGTATTCATAATACTGCACAGT	175	0	A_51_P106952	Rbm26	NM_134077	ref|Mus musculus RNA binding motif protein 26 (Rbm26), mRNA [NM_134077]	2454	4457	0.0948	0.0625	0.129	0	0	1	1	476	593	48.5	59.4	0	0	0	0	45	45	485	1080	470	1077	105	205	114	222	3593	3593	45.2	64	43	63	21.9
DATA	91	1	91	mm|chr16:59557318-59557377		0		0	ATGAGATTGTCAAAGTAGGCAGTGGTTGGGGAATCAAGACATGCCTTCCTAGTATGAGTG	177	0	A_30_P01024335	chr16:59557120-59602070_F	chr16:59557120-59602070_F	lincRNA:chr16:59557120-59602070 forward strand	2475.2	4457.08	0	0.592	1	7.06078	0	1	1	7.92	5.05	7.96	3.48	0	0	0	0	43	43	89.6	82.4	88	77	30.1	28.2	30	28.9	3608	3608	45.3	64.3	43	63	21.9
DATA	92	1	92	mm|chr15:24911434-24911375	gb|AK083927|gb|AK164345|tc|TC1619781|riken|D130064A21	0		3463	CCCCACATCTCTTTGCACATAGGAAGCACTAATTGGATTCAGTGGGCTATTAACAACAAC	179	0	A_55_P2335045	Gm2824	AK083927	gb|Mus musculus 12 days embryo spinal ganglion cDNA, RIKEN full-length enriched library, clone:D130064A21 product:weakly similar to hypothetical protein 3 [Homo sapiens], full insert sequence. [AK083927]	2496.44	4457.34	0	0.695	1	7.05871	4.62999	1	1	7.79	3.48	7.81	3.5	2	2	0	0	43	43	76.9	77.6	75	73	28.3	20.9	30	16.3	3599	3599	45.3	64.3	43	63	21.8
DATA	93	1	93	mm|chr5:120276034-120275975		0		0	CATGTAAGCTTCCTTGGAGTATTAAAACATGCATCCACCTATAATATGCACACATACATT	181	0	A_30_P01029862	chr5:120269342-120279542_R	chr5:120269342-120279542_R	lincRNA:chr5:120269342-120279542 reverse strand	2517.68	4457.76	0	0.695	1	7.05783	4.62862	0	0	7.79	3.48	7.81	3.49	1	3	0	1	38	38	72.7	68.1	73	68	23.9	16.2	25.2	18.9	3593	3593	45.3	64.3	43	63	21.8
DATA	94	1	94	mm|chr8:113973014-113973073		0		0	ACACTTACCTATTATGGAACATGTAGTATTTTGTTTTGTTTTAGTTTGAGTGTCAGTGTG	183	0	A_30_P01027625	chr8:113968152-113973727_F	chr8:113968152-113973727_F	lincRNA:chr8:113968152-113973727 forward strand	2539.14	4456.72	0	0.695	1	7.05641	4.62624	1	1	7.79	3.48	7.81	3.49	2	4	0	0	38	38	71.5	75.3	80	72	28	21.4	32.2	21.1	3692	3692	46.1	64.2	44	63	22.3
DATA	95	1	95			0		0		185	1	ERCC-00002_129	ERCC-00002_129	ERCC-00002_129		2559.98	4457.36	0	0.695	1	7.05777	4.62647	1	1	7.79	3.48	7.81	3.49	1	2	0	0	39	39	77.7	77.8	80	77	32.6	20.6	30.4	20.4	3634	3634	46.2	64.1	44	63	22.3
DATA	96	1	96	mm|chr9:113872844-113872785	ens|ENSMUST00000117537|gb|AK089994|tc|TC1694524|tc|TC1595708	0		1530	GCCAGTTTTATCTGTTTTGTCCATTTTTTATATTTGTCAACTATACATTTAAATTTGCAT	187	0	A_52_P604735	Fbxl2	ENSMUST00000117537	ens|F-box and leucine-rich repeat protein 2 [Source:MGI Symbol;Acc:MGI:1919429] [ENSMUST00000117537]	2581.15	4457.5	0	0.695	1	7.05957	4.62677	1	1	7.79	3.48	7.82	3.49	1	0	0	0	43	43	80.6	68.9	81	72	25.1	20.8	23.7	19.3	3634	3634	46.1	64.5	44	63	22.2
DATA	97	1	97	mm|chr12:110983302-110983243		0		0	CAAAAATCTATAGCCTGTCTTTCAAAGGCTCCTACTGGGTGTGATCAGGTACTTTCTGGG	189	0	A_30_P01020302	chr12:110944403-110988678_R	chr12:110944403-110988678_R	lincRNA:chr12:110944403-110988678 reverse strand	2603.4	4456.84	0.158	0.166	0.341	0	0	1	1	21.8	31.3	9.03	4.42	1	1	0	0	42	42	103	127	95	121	35.7	40.7	33	44.8	3684	3684	46.1	65	44	64	22.3
DATA	98	1	98	mm|chr2:129948666-129948607		0		0	AGTGTCCAGACCAGAGTCCAGGAGTCATGATACCTACTCCAGGGTGTCCCTTCTCCTTCA	191	0	A_55_P2083725	A_55_P2083725	A_55_P2083725	Unknown	2623.5	4457.68	0.077	0.231	0.739	0	0	1	1	16.3	19.4	8.71	3.74	2	0	0	0	46	46	98.9	106	98	102.5	32	30.7	30.6	35.8	3630	3630	46.5	64.8	44	64	22.7
DATA	99	1	99	mm|chr18:32391963-32392022		0		0	CCTGCTCTTCCGATACAACACAGTCCCAGATTGTTTTGGGACAATGGAACATTTATTCCT	193	0	A_30_P01023984	chr18:32389815-32392082_F	chr18:32389815-32392082_F	lincRNA:chr18:32389815-32392082 forward strand	2644.27	4457.47	-0.00325	0.0636	0.959	0	0	1	1	252	250	26.8	25.2	1	0	0	0	45	45	295	506	303	509	59.7	104	63	123	3613	3613	45.9	64.9	43	64	22.5
DATA	100	1	100	mm|chr7:123478347-123478406	ref|XM_003084728|ref|XM_003086634|tc|TC1608771|tc|TC1668522	0		598	AAGCGTGAGAGGTTTGAAACAGTACTGAAATACTGATCCAGTTTTCTTTTTTGTTGTGTT	195	0	A_55_P2184108	LOC100504300	XM_003084728	ref|PREDICTED: Mus musculus hypothetical protein LOC100504300 (LOC100504300), mRNA [XM_003084728]	2665.64	4458.13	0.123	0.328	0.709	0	0	1	1	10.5	13.9	8.41	3.56	3	1	0	0	40	40	94.1	96.7	90.5	101	26.2	27.3	21.9	27.1	3558	3558	45.9	65.3	43	65	22.1
DATA	101	1	101	mm|chr4:149622928-149622987	ref|NM_023119|ref|XM_003086548|gb|BC003934|gb|BC004017	0		1721	AAGATCCCCCTCCCCCCAGTGGTTTACATGCAAAAATAAAAGCCGCAGAAGTCCAAAAAA	197	0	A_55_P1958097	Eno1	NM_023119	ref|Mus musculus enolase 1, alpha non-neuron (Eno1), mRNA [NM_023119]	2686.89	4457.7	0.0552	0.0616	0.371	0	0	1	1	32900	37400	3290	3740	0	0	0	0	43	43	27000	65500	26812	64402	2410	5620	2760	6620	3593	3593	45.3	65.7	43	65	21.9
DATA	102	1	102	mm|chr19:56986935-56986876	ref|NM_146102|ref|NM_001177796|ref|NM_001177797|ens|ENSMUST00000111584	0		3929	GGCATTTATTTCCTGTATCATAAACACTTGGTGACCTTTATCAAGTGGTGAGTTAGAATT	199	0	A_55_P1962224	Afap1l2	NM_146102	ref|Mus musculus actin filament associated protein 1-like 2 (Afap1l2), transcript variant 3, mRNA [NM_146102]	2708.17	4458	0	0.695	1	7.08995	4.64146	1	1	7.83	3.49	7.85	3.5	0	1	0	0	42	42	77.8	72.8	73.5	72	34.4	18.7	34.5	19.5	3565	3565	46	65.7	44	65	22
DATA	103	1	103	mm|chr11:97484059-97484000		0		0	TGAATGAATGCTTCCTTGATGTTGACTGGGTATTCCAAGGACCCCACAGTAAAAGGAGCA	201	0	A_30_P01018954	chr11:97457180-97487074_R	chr11:97457180-97487074_R	lincRNA:chr11:97457180-97487074 reverse strand	2729.63	4457.93	0	0.695	1	7.0981	4.64592	1	1	7.84	3.49	7.86	3.5	0	1	0	0	42	42	83.2	74.1	85	72	34	20.4	36.7	20.9	3545	3545	46.3	65.4	44	64	22
DATA	104	1	104	mm|chr4:98022158-98022099	ref|NM_053157|ens|ENSMUST00000102793|ens|ENSMUST00000030292|ens|ENSMUST00000125034	0		888	CAGCTAGTCCATTACTGTTACTATTGTATTACTGTCATGTTCTTTACATGTCACTTGTCA	203	0	A_55_P1952434	Tm2d1	NM_053157	ref|Mus musculus TM2 domain containing 1 (Tm2d1), mRNA [NM_053157]	2750.16	4457.78	-0.0646	0.0635	0.309	0	0	1	1	296	256	31	25.7	0	0	1	0	42	42	331	512	323	499.5	73.2	82.4	64.5	108	3581	3581	46.5	65.2	45	64	21.9
DATA	105	1	105	mm|chr1:055392685-055392744	nap|NAP114395-1	0		452	ATGTTTTGCTGTGATGTGCAGATTTCTGAGAGGACAAACTAAAAAGCTCCTACCAAAAAA	205	0	A_55_P1955242	NAP114395-1	NAP114395-1	Unknown	2771.24	4457.81	-0.0106	0.0614	0.862	0	0	1	1	59900	58400	5990	5840	0	0	0	0	43	43	48100	103000	48396	102069	3090	6520	3420	7020	3602	3602	46.6	64.9	45	64	21.9
DATA	106	1	106	mm|chrX:45489786-45489845	ref|NM_133213|ens|ENSMUST00000077775|ens|ENSMUST00000164445|gb|AK085520	0		3125	CTTCTAAGGTAGAGCCGCCATGGCAGTGCTATTAAAGCCTCTCATATCTTTGAAAACCTC	207	0	A_55_P1985950	Xpnpep2	NM_133213	ref|Mus musculus X-prolyl aminopeptidase (aminopeptidase P) 2, membrane-bound (Xpnpep2), transcript variant 1, mRNA [NM_133213]	2792.67	4458.39	0	0.695	1	7.12785	4.66315	1	1	7.88	3.5	7.9	3.51	2	0	1	0	44	44	82.3	75.3	83	76.5	20.6	21.6	20.4	23.9	3559	3559	46.3	65.1	45	64	21.3
DATA	107	1	107	mm|chr17:008290000-008289941		0		0	GTTGAGCCCACCCCAGAAGATACCACAGAAGAAGTAACTATAGCTCTTTTTCTTTTTTAA	209	0	A_55_P2011091	A_55_P2011091	A_55_P2011091	Unknown	2813.86	4458.22	-0.0152	0.119	0.899	0	0	1	1	41.7	40.2	10	5.04	1	2	0	0	40	40	119	144	112	139	43.8	28.5	42.6	28.9	3589	3589	46.6	64.7	44	64	22
DATA	108	1	108	mm|chrX:57476566-57476507	ref|NM_001037863|ref|NM_001001798|ens|ENSMUST00000101527|ens|ENSMUST00000033480	0		5947	GCTTTCTAAAATGACATGAATGCCATCTTTTATGAATGCAACTTGCCTTTTTCGTTACAG	211	0	A_55_P2186085	Atp11c	NM_001037863	ref|Mus musculus ATPase, class VI, type 11C (Atp11c), transcript variant 1, mRNA [NM_001037863]	2834.58	4458.51	-0.1	0.0683	0.142	0	0	1	1	166	132	19	13.5	0	2	0	0	44	44	221	302	223	297.5	57.4	64.9	73.9	64.3	3592	3592	46.2	64.6	44	63	21.9
DATA	109	1	109	mm|chr5:106353783-106353842		0		0	ATTCTGAATGCTCACTCTGTGTACAATGTGCTAAGGAGAAAAGAAGCCAGGGACGAAGCA	213	0	A_30_P01032907	chr5:106353430-106353843_F	chr5:106353430-106353843_F	lincRNA:chr5:106353430-106353843 forward strand	2855.9	4457.8	0	0.698	1	7.16323	4.68386	1	1	7.92	3.52	7.97	3.53	0	4	0	2	37	37	91.6	73.1	84	70	34.5	15	34.8	10.4	3670	3670	46.1	64.5	44	63	22
DATA	110	1	110	mm|chr2:104412193-104412252		0		0	AGACACACATGGAAGGGTCATCCAGTGTGTGACATGAGAAGCAGCTACTCTGCAGCTGTA	215	0	A_30_P01029867	chr2:104398943-104412968_F	chr2:104398943-104412968_F	lincRNA:chr2:104398943-104412968 forward strand	2877.04	4457.8	0	0.696	1	7.17672	4.69199	1	1	7.93	3.52	7.96	3.54	2	1	0	0	41	41	86.6	76.9	88	69	29.9	19.8	31.1	22.2	3675	3675	46.1	64.5	44	63	22
DATA	111	1	111	mm|chrX:7536451-7536392	ref|NM_008089|ens|ENSMUST00000033502|gb|AK146915|gb|X15763	0		1741	AATAAAACCACCTGGAGACATGCGCTGGTATTTGGTTAAATAAATGTCAGTGTCAAGTGG	217	0	A_55_P2046852	Gata1	NM_008089	ref|Mus musculus GATA binding protein 1 (Gata1), mRNA [NM_008089]	2898.5	4458.68	-0.512	0.58	0.378	0	4.70179	1	1	11.3	3.48	8.16	3.5	0	1	0	0	47	47	95.6	78.3	97	78	31.6	16.8	27.8	15.2	3600	3600	46.4	64.4	44	63	22.1
DATA	112	1	112	mm|chr8:113667277-113667218	gb|AK080922|riken|B430210D09	0		2212	TTGTTGTCTCATGCCAGTGAAAACTAGGAGACAAGACCTCTAGTGGGAACAAGCAAAAAA	219	0	A_55_P1965358	9430091E24Rik	AK080922	gb|Mus musculus 4 days neonate male adipose cDNA, RIKEN full-length enriched library, clone:B430210D09 product:unclassifiable, full insert sequence. [AK080922]	2919.6	4458.59	-0.212	0.106	0.0465	0	0	1	1	63.6	39.1	11.3	4.94	0	1	0	3	42	42	136	142	125	143	43.8	22.8	46	18.5	3628	3628	46.5	64.2	45	63	22.2
DATA	113	1	113	mm|chr3:096505767-096505826		0		0	TGGGAAGAGCTTGCATTGCCAATCACACAACAGCTTTGTATCTCAAAGGCTCTAATCCCA	221	0	A_55_P2108825	A_55_P2108825	A_55_P2108825	Unknown	2940.18	4458.05	0.165	0.364	0.651	0	0	1	1	9.06	13.2	8.51	3.61	0	0	0	1	42	42	93.2	95.2	93.5	92	34.3	25.8	33.5	21.9	3681	3681	46.4	64.1	45	63	22
DATA	114	1	114	mm|chr4:112296874-112296933	ref|NM_177865|ens|ENSMUST00000106559|ens|ENSMUST00000038386|ens|ENSMUST00000106560	0		346	CTGACAGCTGATGATGATGGGTCATACCACTGTGTCTTCAAAGTTGGAGAGTTCTATGAA	223	0	A_52_P95577	Skint2	NM_177865	ref|Mus musculus selection and upkeep of intraepithelial T cells 2 (Skint2), mRNA [NM_177865]	2962	4458.8	0	0.696	1	7.23859	4.73026	1	1	8.01	3.55	8.03	3.57	2	2	0	0	39	39	73.9	78.3	76	78	34.2	20.5	31.9	17	3618	3618	47.2	64.6	45	63	22.8
DATA	115	1	115	mm|chr17:88905521-88905580		0		0	TTATTCCTGGAAAACCCTTCGGTATGAACTGTGTTCAAGAGCAGAAAGGAAGTGAAGGGC	225	0	A_30_P01021023	chr17:88890039-88905680_F	chr17:88890039-88905680_F	lincRNA:chr17:88890039-88905680 forward strand	2982.64	4458.97	0	0.696	1	7.25488	4.74042	1	1	8.03	3.56	8.05	3.57	1	2	0	0	39	39	79.9	67.7	81	65	28.3	16.4	21.1	16.7	3619	3619	47.3	64.7	45	63	22.9
DATA	116	1	116	mm|chr7:110712898-110712839	ref|NM_147099|ens|ENSMUST00000106886|gb|BC106821|gb|BC106822	0		893	CAAACAGATAAGGTCTGCAGTGTGCAAAATATTTAAAGTTTGGGGAAACTTGCTCAAATA	227	0	A_66_P114577	Olfr616	NM_147099	ref|Mus musculus olfactory receptor 616 (Olfr616), mRNA [NM_147099]	3004.02	4458.71	0.0946	0.425	0.824	7.27154	0	1	1	8.4	10.4	8.46	3.58	1	0	0	0	41	41	92.7	90.5	84	91	32.8	25.8	31.9	30.4	3663	3663	48.2	64.5	46	63	23.3
DATA	117	1	117	mm|chr11:68020590-68020649	ref|NM_018768|ens|ENSMUST00000021285|gb|BC048167|tc|TC1604384	0		4043	TGATTATTAATTATATGCATCTTAAATCTGGATACCATATAAAGAAATCCAGATACCTGG	229	0	A_55_P2176989	Stx8	NM_018768	ref|Mus musculus syntaxin 8 (Stx8), mRNA [NM_018768]	3025.89	4459.71	-0.752	0.434	0.0831	0	4.76322	1	1	19.5	3.46	8.59	3.47	0	1	0	0	42	42	103	70.2	98	68.5	30.7	17.2	28	15.9	3568	3568	50.4	64.6	47	64	24.2
DATA	118	1	118	mm|chr16:50728254-50728313		0		0	TTGTCCTTTTGTCTCTACAACCAGAGATGCATAACACACAGGCTCACAGTCCATTCTGAG	231	0	A_30_P01025937	chr16:50715231-50841124_F	chr16:50715231-50841124_F	lincRNA:chr16:50715231-50841124 forward strand	3046.17	4459.2	0.105	0.321	0.742	0	0	1	1	11.3	14.4	8.73	3.66	0	1	0	0	42	42	95.4	97	92.5	100	32.9	26	36.9	30.4	3538	3538	58.4	64.7	54	64	29
DATA	119	1	119	mm|chr7:31352916-31352975	ref|NM_145580|ens|ENSMUST00000167042|ens|ENSMUST00000108161|ens|ENSMUST00000043850	0		1120	ACTTGGCTGAGTCAGAGTTTGCTGGGGCTTACTACTCCATCAATAAAGTTTCCCTTGAAG	233	0	A_55_P1955078	Tmem149	NM_145580	ref|Mus musculus transmembrane protein 149 (Tmem149), mRNA [NM_145580]	3067.1	4459.6	-0.103	0.0637	0.107	0	0	1	1	342	270	35.5	27.2	0	2	0	0	41	41	362	524	355	519	86.8	114	95.6	129	3578	3578	71.8	65.9	66	65	36.6
DATA	120	1	120			0		0		86	1	ERCC-00018_67	ERCC-00018_67	ERCC-00018_67		3089.19	4458.96	-1.23	0.176	2.65e-12	0	0	1	1	108	6.3	14.1	3.29	0	0	0	0	44	44	174	84.7	180	85.5	48	24.1	56.2	24.3	3631	3631	75.1	65.9	70	65	36.8
DATA	121	1	121	mm|chr7:35835536-35835477	ref|NM_009884|ens|ENSMUST00000070191|ens|ENSMUST00000130491|gb|AK169583	0		606	AAATTAAGTTGCTGACAAAGGAATTAAGTGTACTGAAAGATTTGTTTCTTGAGCATGCGC	236	0	A_52_P438082	Cebpg	NM_009884	ref|Mus musculus CCAAT/enhancer binding protein (C/EBP), gamma (Cebpg), mRNA [NM_009884]	3109.62	4459.4	-0.153	0.0662	0.0211	0	0	1	1	250	176	26.7	17.8	1	4	0	0	42	42	285	367	273	359	67.6	67.1	64.5	58.2	3596	3596	69.4	66.2	64	65	34.5
DATA	122	1	122	mm|chr9:21411698-21411639	ref|NR_003372|gb|BC028798|tc|TC1655190|nap|NAP069343-1	0		1075	GGAATGTCATATATTACTAAGAAAAGCCAACTTGTGCCCTTGTACTGTATATCTTTAGTC	238	0	A_66_P114169	Gm7904	NR_003372	ref|Mus musculus predicted gene 7904 (Gm7904), non-coding RNA [NR_003372]	3130.79	4459.38	-0.594	0.199	0.00279	0	0	1	1	42.4	10.8	9.98	3.46	1	1	0	0	42	42	121	91.5	121.5	91.5	34.4	29.5	34.1	26.5	3551	3551	58.7	65.1	55	64	28.2
DATA	123	1	123	mm|chr4:128688714-128688773	ref|NM_016895|ens|ENSMUST00000102604|gb|BC008610|gb|AK167797	0		1631	AACTGACCAAATGCTGCCATGTTTGGCCCCTGAGTCAATAAAATATGTTGAAAATTTGTA	240	0	A_55_P1957613	Ak2	NM_016895	ref|Mus musculus adenylate kinase 2 (Ak2), nuclear gene encoding mitochondrial protein, transcript variant 2, mRNA [NM_016895]	3152	4459.3	-0.0853	0.0619	0.168	0	0	1	1	14700	12100	1470	1210	0	0	0	0	42	42	11900	19900	11708.5	19493	1340	2500	1640	2510	3619	3619	51.4	64.1	49	63	23.7
DATA	124	1	124	mm|chr10:80255424-80255483	ens|ENSMUST00000092291|ens|ENSMUST00000149394|ens|ENSMUST00000092292|gb|AK156056	0		5343	GTTTCCCTTGGCATGCCGCCTCCTTATGCCGCGCACCTTTCGGGGGTTAAGCCTCGATAA	242	0	A_55_P2109347	Dot1l	ENSMUST00000092291	ens|DOT1-like, histone H3 methyltransferase (S. cerevisiae) [Source:MGI Symbol;Acc:MGI:2143886] [ENSMUST00000092291]	3173.34	4459.51	0.126	0.154	0.414	0	0	1	1	26.1	34.9	9.65	4.75	1	0	0	0	46	46	107	131	106	126	31.1	32.5	30.6	31.3	3651	3651	48.9	64.4	47	63	22.8
DATA	125	1	125	unmapped		0		0	ATTTAGGTGGAAAAACCCAAAAACCTACTGTTGGGAGAGAAAGACAGAGACGCTCCTGTC	244	0	A_30_P01018787	chr14:65720392-65769859_R	chr14:65720392-65769859_R	lincRNA:chr14:65720392-65769859 reverse strand	3194.45	4459.16	-0.126	0.239	0.598	0	0	1	1	20.9	15.6	9.25	3.69	0	2	0	0	42	42	103	98.6	101	94.5	32.6	30.1	37.1	27.6	3664	3664	48.2	63.8	47	63	22.8
DATA	126	1	126	mm|chr7:91300822-91300881		0		0	CGCGATTGGGGCGGGGGTCTGAAGAGATTAGAGCGGTTGGGACAATCCTGGATTGAAAAG	246	0	A_30_P01030780	chr7:91300649-91302183_F	chr7:91300649-91302183_F	lincRNA:chr7:91300649-91302183 forward strand	3215.58	4459.78	0.154	0.394	0.695	7.45668	0	1	1	8.68	12.4	8.7	3.7	1	1	0	0	42	42	88	92.7	87	89	35.1	25.9	35.8	22.1	3623	3623	48	64	46	63	22.7
DATA	127	1	127	mm|chr13:74748831-74748772		0		0	TCATCCACATCTTGAAGTTTGAAGTTTGGCCAAGAATATACAAAATAGATTCTCTTTCTC	248	0	A_30_P01018803	chr13:74743335-74754728_R	chr13:74743335-74754728_R	lincRNA:chr13:74743335-74754728 reverse strand	3237	4459.8	-0.47	0.433	0.277	0	0	1	1	15.6	5.27	8.78	3.56	0	1	0	0	42	42	99.8	81.9	100.5	80.5	31.6	19	34.7	20.9	3605	3605	48.1	63.7	46	63	22.6
DATA	128	1	128	mm|chr11:119797436-119797377		0		0	GCTGTCGACTCTCACCCCAAGCTGCAGGGGGGTTTTGTTTGTTTTGTTTTTTGTCTTTTT	250	0	A_30_P01018668	chr11:119794849-119803349_R	chr11:119794849-119803349_R	lincRNA:chr11:119794849-119803349 reverse strand	3258.37	4460	0.101	0.42	0.81	7.49435	0	1	1	8.68	11	8.72	3.68	0	5	0	0	37	37	89.9	90.3	80	90	42.8	19.4	43	15.6	3571	3571	47.7	63.4	46	63	22.5
DATA	129	1	129	mm|chr1:122084641-122084700	ref|NM_001172074|ref|NM_028439|ens|ENSMUST00000112644|gb|AK014026	0		881	TTCTGTGGAGAAGATTATAAGCGATACAAAGCTAATCCCATCTCGTCCTGGTGAAAGCGG	252	0	A_55_P2111292	3110009E18Rik	NM_001172074	ref|Mus musculus RIKEN cDNA 3110009E18 gene (3110009E18Rik), transcript variant 2, mRNA [NM_001172074]	3279.37	4460	-0.0316	0.0709	0.656	0	0	1	1	130	121	16.2	12.5	0	1	0	0	41	41	187	273	176	279	52.4	64	53.4	70.4	3600	3600	46.5	63.3	45	62	21.9
DATA	130	1	130	mm|chr1:042751600-042751541		0		0	AGATTCATCGTAAGTGTATTCGATCCCAATGCCTTTAGAATGCAGTGTCTGCCTCAGCTC	254	0	A_55_P2084601	A_55_P2084601	A_55_P2084601	Unknown	3301.21	4460.14	0	0.697	1	7.53071	4.91777	1	1	8.36	3.68	8.38	3.69	0	2	0	0	41	41	82	67.2	82	69	28.9	20.6	37.1	18.5	3573	3573	46.7	63.5	45	62	22
DATA	131	1	131	mm|chr11:115023483-115023542	ref|NM_001163753|ref|NM_021411|ens|ENSMUST00000067754|ens|ENSMUST00000021076	0		2509	ATACATAGCTCTGGGCCTCTGGCATTTCTGTTTTTCCAGAATTAAATTGCAGTATTTTGG	256	0	A_55_P1956687	Rab37	NM_001163753	ref|Mus musculus RAB37, member of RAS oncogene family (Rab37), transcript variant 2, mRNA [NM_001163753]	3321.26	4460.57	0.0643	0.148	0.663	0	0	1	1	30.2	35	9.97	4.79	1	2	0	0	41	41	110	130	112	121	37	33.9	37.1	29.7	3543	3543	47	63.5	45	62	22.1
DATA	132	1	132	mm|chr16:89047752-89047693	ref|NM_130856|ens|ENSMUST00000074637|gb|AK003281|gb|AF345298	0		392	CTGGAGTTTATGATGTGACCTTGTTGAAGATATGCCCTTTAATGACCTTCAAATATAAGA	258	0	A_51_P104681	Krtap16-8	NM_130856	ref|Mus musculus keratin associated protein 16-8 (Krtap16-8), mRNA [NM_130856]	3342.22	4459.46	0	0.698	1	7.56211	4.93864	1	1	8.39	3.69	8.42	3.7	0	3	0	0	42	42	85.9	67.5	77.5	69	33.6	17.8	32.8	16.3	3675	3675	46.5	64.2	45	63	21.7
DATA	133	1	133	mm|chr15:55352264-55352323	ref|NM_181277|ens|ENSMUST00000110221|ens|ENSMUST00000023053|gb|AK009906	0		6353	CTCGACTTACAGGGATTGCTTTGTAAATGCAGATATGTTTTTGAAGACTTGTTTTTATCC	260	0	A_55_P2124736	Col14a1	NM_181277	ref|Mus musculus collagen, type XIV, alpha 1 (Col14a1), mRNA [NM_181277]	3364.27	4460.07	0	0.698	1	7.5801	4.9509	1	1	8.42	3.7	8.44	3.71	0	0	0	0	43	43	85.1	72	85	67	26.9	26.5	24.5	30.8	3640	3640	46.6	64.3	45	63	21.8
DATA	134	1	134	mm|chr17:26261526-26261585	ref|NM_024227|ens|ENSMUST00000123132|ens|ENSMUST00000025014|gb|BC145680	0		372	GGAAGCCACAGCTGTTCACTCGGGAGCTTTACAGTGAAATCCTGGACAAGAAGTTCACCG	262	0	A_52_P180335	Mrpl28	NM_024227	ref|Mus musculus mitochondrial ribosomal protein L28 (Mrpl28), nuclear gene encoding mitochondrial protein, mRNA [NM_024227]	3384.38	4460.4	0.012	0.0618	0.845	0	0	1	1	681	700	68.8	70.1	3	0	0	0	44	44	622	1180	593	1213.5	136	231	120	249	3621	3621	47.3	63.8	46	63	22.2
DATA	135	1	135	mm|chr1:036822516-036822575		0		0	GGTGACCTTCCTGTTGATGATAGTCTCCCATTCTCGGCCTGTGCTGTGGATTTGCCATGA	264	0	A_55_P2051429	A_55_P2051429	A_55_P2051429	Unknown	3405.69	4460.41	0.0906	0.0676	0.181	0	0	1	1	149	183	17.8	18.6	0	0	0	0	47	47	201	370	198	368	57.1	82.6	62.6	87.1	3609	3609	47.3	63.7	46	63	22
DATA	136	1	136	mm|chr15:99543759-99543817	ref|NM_031842|ens|ENSMUST00000023759|gb|U66620|gb|M25773	0		2485	CTTCCCGGGCACTGAGGAGTAAAAGCGCCTAGGGCCTGGAGAATAGGTCTGAAATGGGTT	266	0	A_51_P101765	Smarcd1	NM_031842	ref|Mus musculus SWI/SNF related, matrix associated, actin dependent regulator of chromatin, subfamily d, member 1 (Smarcd1), mRNA [NM_031842]	3427.73	4460.75	0.344	0.314	0.272	7.62516	0	1	1	9.04	20	9.1	4.03	0	1	0	0	43	43	94.4	103	92	105	36.9	28.5	46.3	27.4	3580	3580	47.3	63.4	45	63	21.8
DATA	137	1	137	mm|chr13:67992602-67992543	gb|AK040896|gb|BC012240|gb|AK036817|gb|FJ654130	0		1506	GGCAATGATGAACGCCCCACTCAGTTGCCTAATGAAGTCAATGCTGCTTTTCCCCTTGAA	268	0	A_52_P222230	AK040896	AK040896	gb|Mus musculus adult male aorta and vein cDNA, RIKEN full-length enriched library, clone:A530041D01 product:unclassifiable, full insert sequence. [AK040896]	3448.13	4460.21	0.0303	0.0615	0.622	0	0	1	1	6110	6560	612	656	2	0	0	0	41	41	4920	10300	4869	9932	486	1080	421	1100	3655	3655	47.3	62.9	45	62	22
DATA	138	1	138	mm|chr16:19065521-19065462	ens|ENSMUST00000103743|gb|AF138742|gb|BC046910|tc|TC1616968	0		386	CTGCCAAGTTACACATGAAGGGGACACTGTGGAGAAGAGTCTGTCTCCTGCAGAATGTCT	270	0	A_51_P483576	ENSMUST00000103743	ENSMUST00000103743	ens|immunoglobulin lambda constant 3 [Source:MGI Symbol;Acc:MGI:99886] [ENSMUST00000103743]	3469.6	4460.19	0	0.624	1	7.64802	0	1	1	8.59	4.83	8.61	3.74	2	0	0	0	42	42	75.4	80.2	76	77	27.2	24.6	23	25.2	3635	3635	46.8	62.6	45	62	21.8
DATA	139	1	139	mm|chr11:87570739-87570798	gb|DT902180	0		574	GGGCCCTCAACACTAATAAAGAATGGACTGGCTAAGCAAACAAACAAATCTCTACTCCAC	272	0	A_55_P2372228	A430104N18Rik	DT902180	gb|BMSB11367 Hematopoietic stem cells Mus musculus cDNA, mRNA sequence [DT902180]	3490.5	4460.5	-0.0407	0.0616	0.508	0	0	1	1	1740	1580	174	158	0	0	0	0	44	44	1450	2540	1378.5	2499.5	228	332	260	361	3645	3645	47.3	62.9	45	62	22.2
DATA	140	1	140	mm|chr16:91624689-91624630	ref|NM_010256|ens|ENSMUST00000156713|ens|ENSMUST00000023684|gb|U01024	0		2468	AAGAATCTGATTGAAACCATACAAACGAATGGGTCATTGGTGGCAAATGGCTTCCTGAAA	274	0	A_51_P436201	Gart	NM_010256	ref|Mus musculus phosphoribosylglycinamide formyltransferase (Gart), mRNA [NM_010256]	3511.67	4460.6	-0.00896	0.0638	0.888	0	0	1	1	264	259	28.2	26.1	2	3	0	0	43	43	290	485	298	477	63.5	94.3	70.1	80.8	3646	3646	47.9	62.9	46	62	22.9
DATA	141	1	141	mm|chr7:70244064-70244005	ref|NM_007390|ens|ENSMUST00000032738|ens|ENSMUST00000163387|gb|AK157809	0		1604	CGAGAATTGGGGTCCTAACTCTACATTGTGATAAATGGAAGAACTCTGAGGTATCCCTGT	15	0	A_51_P108228	Chrna7	NM_007390	ref|Mus musculus cholinergic receptor, nicotinic, alpha polypeptide 7 (Chrna7), mRNA [NM_007390]	3532.85	4460.58	0	0.698	1	7.67657	5.01969	1	1	8.53	3.75	8.55	3.76	2	0	0	0	42	42	79.3	62.2	79.5	63	29.8	18.9	32.8	20.9	3664	3664	48	63.1	46	62	22.7
DATA	142	1	142	mm|chr12:4720812-4720753	ref|NM_029107|ens|ENSMUST00000111154|gb|AK029492|gb|AK133272	0		2631	TCTGAAAGTAACTGTTAAAAAGCCTTCCACATAGAGAGTCAAGCTTTGAAAGGATTACAT	277	0	A_66_P122433	4930417G10Rik	NM_029107	ref|Mus musculus RIKEN cDNA 4930417G10 gene (4930417G10Rik), mRNA [NM_029107]	3554.37	4461	0	0.698	1	7.68421	5.02587	1	1	8.54	3.75	8.57	3.76	2	0	0	0	40	40	88.9	69.4	89	72	29.3	20	29.8	21.1	3644	3644	48.4	63.4	46	62	22.9
DATA	143	1	143	mm|chr10:39627230-39627289	ref|XR_105354|ref|XR_106512|gb|AK166420|gb|AK036704	0		1892	AACCTCCTGGTTGTGTTTAAAACAATAAAACCTTGATCATTGCTCATAAACCTGGACTCT	279	0	A_55_P2055055	4930547M16Rik	XR_105354	ref|PREDICTED: Mus musculus RIKEN cDNA 4930547M16 gene (4930547M16Rik), partial miscRNA [XR_105354]	3574.94	4460.75	0	0.698	1	7.68838	5.02971	1	1	8.55	3.76	8.57	3.78	2	0	0	0	41	41	83.5	76.9	78	75	30.8	21.8	31.9	23	3657	3657	48.1	63.2	46	62	22.5
DATA	144	1	144	mm|chr10:120152899-120152958		0		0	GTAAAAGTTAGTTGGTGAGCTCTTGGAGGTCACTGTGCCTCTTACCATCTAAGGAAAAAA	281	0	A_30_P01023752	chr10:120116843-120182671_F	chr10:120116843-120182671_F	lincRNA:chr10:120116843-120182671 forward strand	3596.42	4460.86	0	0.561	1	7.69201	0	1	1	8.72	6.17	8.75	3.74	0	2	0	1	41	41	89.3	81.7	84	78	34.6	21.8	30.4	17.8	3644	3644	47.5	63.1	45	62	22
DATA	145	1	145	mm|chr17:27259102-27259161	ref|NM_080553|ens|ENSMUST00000049308|gb|AK028491|gb|AB182289	0		8923	TACATGTCCTGTGTCCTGGGGACTAATGTGTTAATTGCCTTAAATAAATTAATAGACTCC	283	0	A_51_P104897	Itpr3	NM_080553	ref|Mus musculus inositol 1,4,5-triphosphate receptor 3 (Itpr3), mRNA [NM_080553]	3617.84	4461.38	-0.0334	0.0615	0.588	0	0	1	1	1780	1650	178	165	1	1	0	0	42	42	1480	2620	1463.5	2660	193	383	163	431	3582	3582	47.7	62.7	46	62	22.1
DATA	146	1	146	mm|chr11:096655159-096655100		0		0	GGAGTTCACAATGTGATCAAATATCCTCCAACACACACACACACCTATTTTATTTAAGAT	285	0	A_55_P2040490	A_55_P2040490	A_55_P2040490	Unknown	3638.76	4461.27	0.11	0.067	0.1	0	0	1	1	160	206	18.8	20.9	2	0	0	0	42	42	210	401	209.5	396	52.5	81.1	48.2	93.8	3584	3584	47.8	62.9	46	62	22.2
DATA	147	1	147	mm|chr8:60003557-60003498	ref|NM_001167981|ref|NM_144731|ens|ENSMUST00000110316|ens|ENSMUST00000034021	0		3404	TTCTAGGAAGTCTCTTATTACACCCCCCTTCCCCCAAGATAAAATGTCTACATTGAGTGC	287	0	A_55_P2253348	Galnt7	NM_001167981	ref|Mus musculus UDP-N-acetyl-alpha-D-galactosamine: polypeptide N-acetylgalactosaminyltransferase 7 (Galnt7), transcript variant 2, mRNA [NM_001167981]	3660	4461.5	0.0377	0.0615	0.54	0	0	1	1	2270	2470	227	247	1	0	2	0	41	41	1870	3890	1863	3856	173	472	138	658	3587	3587	47.6	62.8	46	62	22.2
DATA	148	1	148	mm|chr3:51059675-51059616	ref|NM_023502|ens|ENSMUST00000163748|ens|ENSMUST00000156691|ens|ENSMUST00000091144	0		2587	CCTTAGACTAATTTTCGGTTTCCTTTCTTGAAATAAGCTAATGGCTTGTTTGTGTAAAGC	289	0	A_55_P2007377	Elf2	NM_023502	ref|Mus musculus E74-like factor 2 (Elf2), mRNA [NM_023502]	3681.29	4461.46	-0.0379	0.0629	0.547	0	0	1	1	352	322	36.5	32.4	0	1	0	0	46	46	358	580	331.5	573	99	131	94.3	162	3598	3598	47.2	63.4	46	62	22.3
DATA	149	1	149	mm|chr12:113217595-113217536	ref|NM_001127685|ens|ENSMUST00000170525|gb|BC147034|gb|BC147035	0		699	TGTCTTGGCTTCAATGTCAGGGTTTCCTCAAAATTCCTGTACCGCCAACTTCTCTAAGCA	291	0	A_55_P2110250	BC048943	NM_001127685	ref|Mus musculus cDNA sequence BC048943 (BC048943), mRNA [NM_001127685]	3702.5	4461.5	0	0.697	1	7.68155	5.03462	1	1	8.54	3.76	8.56	3.77	1	0	0	0	43	43	76.1	65.9	74	64	21.6	21.8	24.5	24.5	3617	3617	47	63.5	46	62	22.4
DATA	150	1	150	mm|chr8:28385887-28385946	ref|NM_007918|ens|ENSMUST00000033880|gb|U28656|gb|AK170031	0		739	CAGCCTCCGGAGCACACCCATCTTTCCTTAGGCTGGGTTACCTGGGAAAGCCACACTTTT	293	0	A_51_P330428	Eif4ebp1	NM_007918	ref|Mus musculus eukaryotic translation initiation factor 4E binding protein 1 (Eif4ebp1), mRNA [NM_007918]	3723.17	4461.6	0.0166	0.0615	0.787	0	0	1	1	3430	3570	344	357	1	0	0	0	43	43	2800	5580	2790	5364	326	772	370	966	3603	3603	46.9	63.4	46	62	22.4
DATA	151	1	151	mm|chr4:146604753-146604694		0		0	GAGGGCCAAGGATCTACAGGGTTGTTTTAGAAAAATATTCTGGCAACCATAAAATTAATT	295	0	A_55_P2419171	A_55_P2419171	A_55_P2419171	Unknown	3744.81	4461.56	0	0.652	1	7.66158	0	1	1	8.57	4.39	8.59	3.77	0	3	0	0	41	41	89.7	78.6	87	77	35.6	19.1	33.4	20	3609	3609	47.6	62.9	46	62	22.9
DATA	152	1	152	mm|chr12:89414373-89414314	ref|NM_001105254|ref|NM_178657|ens|ENSMUST00000084194|ens|ENSMUST00000071580	0		1552	ATGTGGTGGGTGCTACATTTATGATCGGCATACCCAATGTTGCCGTTTTGTGGAACTATG	297	0	A_55_P2124923	Gm10436	NM_001105254	ref|Mus musculus predicted gene 10436 (Gm10436), mRNA [NM_001105254]	3765.05	4461.49	0	0.697	1	7.64826	5.01877	1	1	8.5	3.75	8.52	3.76	2	2	1	0	39	39	78.3	69.4	79	67	29.9	14.8	26.3	14.5	3622	3622	47.8	62.4	46	61	22.9
DATA	153	1	153	mm|chr5:122265607-122265548	ens|ENSMUST00000136960|gb|AK156499|gb|AV245905|tc|TC1731371	0		4202	GGTATTTGGCAAATCTTCGTTTTATGTACTGTATGAGTAACTTATTCTTGAATAATGCAA	299	0	A_66_P109673	Sh2b3	ENSMUST00000136960	ens|SH2B adaptor protein 3 [Source:MGI Symbol;Acc:MGI:893598] [ENSMUST00000136960]	3786.71	4461.36	0.0346	0.0618	0.575	0	0	1	1	719	779	72.5	77.9	0	0	0	0	45	45	651	1290	617	1210	162	276	174	271	3643	3643	48	62.8	46	62	22.5
DATA	154	1	154	mm|chr13:105709474-105709533	nap|NAP114945-1	0		443	CACGATGTAAAGCATTAATGCAAGCAAAATGTTTCAGTGAACTCATTTCAACAGTTCAAC	301	0	A_55_P2008896	NAP114945-1	NAP114945-1	Unknown	3808.06	4461.97	-0.0107	0.0615	0.862	0	0	1	1	1340	1310	134	131	0	0	2	0	43	43	1150	2120	1138	2165	126	238	107	282	3606	3606	48.2	62.8	46	62	22.6
DATA	155	1	155	mm|chrX:98992722-98992781		0		0	CCCATATTCCCTAATGAAGAAAGTCAGCAAGTAATACATGGGACACCAGGTTGTGCACAG	303	0	A_30_P01030312	chrX:98989930-98994344_F	chrX:98989930-98994344_F	lincRNA:chrX:98989930-98994344 forward strand	3828.94	4461.94	0	0.613	1	7.59221	0	1	1	8.53	5	8.56	3.73	0	3	0	0	42	42	87.3	79.2	82.5	77	35	17.2	39.3	16.7	3597	3597	48.8	62.3	47	61	22.5
DATA	156	1	156	mm|chr19:40254382-40254441	gb|AA985897	0		515	CCCATGTGAACAAGTGTACCTAACATTTTACACAATTTGGTCACCCTGTGACACTTCTCA	305	0	A_55_P2232410	AI195470	AA985897	gb|uc72a10.x1 Sugano mouse liver mlia Mus musculus cDNA clone IMAGE:1431162 3'. [AA985897]	3850.56	4462.03	0	0.696	1	7.56721	4.97541	1	1	8.4	3.72	8.43	3.73	0	1	0	0	43	43	86.7	73.4	79	72	28	18.3	36	15.2	3588	3588	48.8	62.3	47	61	22.4
DATA	157	1	157	mm|chr15:12126706-12126647		0		0	ATAAAAAGTAGTATGCTAAGTCCAAATAGACTGGACCAGGTCGCTTTGTCCACCCCAGCT	307	0	A_30_P01027288	chr15:12126433-12126745_R	chr15:12126433-12126745_R	lincRNA:chr15:12126433-12126745 reverse strand	3871.62	4462	0	0.697	1	7.53953	4.95992	1	1	8.37	3.71	8.41	3.72	1	0	0	0	41	41	92.7	72.7	90	74	30.9	19.8	27.4	20	3617	3617	48.7	62.2	47	61	22.5
DATA	158	1	158	mm|chr5:28498468-28498528	ref|NM_010134|gb|L12705|gb|AK157766|riken|B130021J20	0		3298	TTGTAATTTAAGAGTCTGTGAATAACCATCTGCTGCTTGGGGGTCGGTGAACACATGCCT	309	0	A_51_P397876	En2	NM_010134	ref|Mus musculus engrailed 2 (En2), mRNA [NM_010134]	3893	4462.5	0.169	0.28	0.544	0	0	0	0	12.6	18.6	9.09	3.91	0	1	0	0	43	43	99.1	100	102	107	36	26.9	34.8	30.8	3586	3586	48.6	62.5	47	62	22.3
DATA	159	1	159	mm|chr15:73238332-73238391		0		0	AGGAAAACTCTTGACATCACCTGGAAAGAAGTCAGGACAACAGAAGATGACACAATCCCT	311	0	A_30_P01022060	chr15:73227424-73257474_F	chr15:73227424-73257474_F	lincRNA:chr15:73227424-73257474 forward strand	3914	4462.5	-0.0922	0.2	0.645	0	0	1	1	24.8	20	9.51	3.9	2	2	0	0	41	41	109	103	102	99	37.9	26.1	31.1	22.2	3594	3594	48.7	62.7	47	62	22.4
DATA	160	1	160	mm|chr4:118979824-118979765	ref|NM_001110129|ens|ENSMUST00000106321|gb|AK134995|gb|AK164299	0		1267	TTTAAGAAACCTTACTAAAAGTCACTTATTAAAAGCCTACACCAGGGCCTGGTTCTCACT	313	0	A_55_P2117579	Ppih	NM_001110129	ref|Mus musculus peptidyl prolyl isomerase H (Ppih), transcript variant 2, mRNA [NM_001110129]	3935.22	4462.48	-0.202	0.082	0.014	0	0	1	1	108	67.8	14.5	7.47	0	0	0	0	45	45	173	184	172	177	49.7	47.3	48.2	52.6	3604	3604	49	63	47	62	22.8
DATA	161	1	161	mm|chr7:149195044-149194985	ref|NM_028308|ens|ENSMUST00000084418|ens|ENSMUST00000165101|ens|ENSMUST00000169769	0		869	ATGCCGCTGGAGTCAAGGCGTGTTTCCTGACTTCCCTGTTGGATGGATGAGTGCTGTTTG	315	0	A_51_P156800	Mob2	NM_028308	ref|Mus musculus MOB kinase activator 2 (Mob2), mRNA [NM_028308]	3955.93	4462.27	0.0535	0.0621	0.389	0	0	1	1	531	601	53.9	60.2	1	1	1	0	40	40	516	1040	516.5	1023	110	190	97.1	217	3620	3620	48.7	63	47	62	23
DATA	162	1	162			66	Structural	0		1	1	DarkCorner	DarkCorner	DarkCorner		3977.26	4461.79	0	0.695	1	7.35281	4.85238	1	1	8.15	3.63	8.17	3.64	1	2	0	0	41	41	83.1	64.9	83	63	30.6	16.7	35.6	17.8	3660	3660	48.1	63	46	62	22.6
DATA	163	1	163			260	BrightCorner	0		0	1	GE_BrightCorner	GE_BrightCorner	GE_BrightCorner		3998.41	4462.61	0.068	0.0617	0.27	0	0	1	1	6080	7120	609	712	0	0	0	0	47	47	5110	11600	5198	11401	469	830	522	929	3938	3938	48	63	46	62	22.5
DATA	164	1	164			260	BrightCorner	0		0	1	GE_BrightCorner	GE_BrightCorner	GE_BrightCorner		4019.66	4462.5	0.0562	0.0616	0.362	0	0	1	1	6000	6830	600	683	1	1	3	0	43	43	5080	11100	5031	11080	370	763	330	723	4862	4862	47.3	62.9	46	62	22.2
DATA	165	2	1			260	BrightCorner	0		0	1	GE_BrightCorner	GE_BrightCorner	GE_BrightCorner		581.683	4456.6	0.0717	0.0618	0.246	0	0	1	1	7750	9140	775	914	2	2	0	1	43	43	6340	14400	6400	14165	465	876	446	818	4461	4461	39.6	65.9	38	65	20.6
DATA	166	2	2			66	Structural	0		1	1	DarkCorner	DarkCorner	DarkCorner		603.031	4456.22	0	0.693	1	7.53042	5.05898	1	1	8.37	3.78	8.39	3.79	1	1	0	0	40	40	66.3	67.1	58.5	64.5	26.1	17.5	28	18.2	3466	3466	40.2	65.5	38	65	20.5
DATA	167	2	3	mm|chr2:128217604-128217545		0		0	CACATCTGTGGAAATTGGGTGTTTGAATCACCGTGTAATAAAATATTAGCTAGATGTGAT	2	0	A_30_P01023440	chr2:128217275-128217972_R	chr2:128217275-128217972_R	lincRNA:chr2:128217275-128217972 reverse strand	624.148	4456.69	0.131	0.407	0.747	7.61928	0	1	1	8.86	12	8.89	3.85	2	1	0	0	40	40	74.9	93.5	78.5	92.5	28.3	22.1	25.2	29.1	3065	3065	40.4	65.1	39	64	20.4
DATA	168	2	4	mm|chr1:43627281-43627340	ref|NM_010879|ens|ENSMUST00000086421|ens|ENSMUST00000114744|gb|AK051665	0		2692	CAATTGAAGAAGGGGTCTTGGGATCCCCTAAACTTGCATACCCGGTTTTTTGAATATTGT	4	0	A_55_P2117741	Nck2	NM_010879	ref|Mus musculus non-catalytic region of tyrosine kinase adaptor protein 2 (Nck2), mRNA [NM_010879]	644.775	4456.37	0	0.693	1	7.69872	5.16732	1	1	8.57	3.85	8.59	3.86	1	0	0	0	43	43	63.7	74.4	61	70	31	26.5	33.4	30	3063	3063	40.6	65.9	39	65	20.7
DATA	169	2	5	mm|chr7:112124026-112123967	ref|NM_001011755|ens|ENSMUST00000078710|tc|TC1600606|nap|NAP108566-1	0		471	GTTCTTCCACTGGTGTTTCTCCTACTGAGGCTACCCTACTGTGGCCATCAAAGCATTCCT	6	0	A_66_P135885	Olfr671	NM_001011755	ref|Mus musculus olfactory receptor 671 (Olfr671), mRNA [NM_001011755]	666.667	4456.02	0	0.515	1	7.77834	0	1	1	8.9	7.54	8.92	3.87	0	0	0	0	42	42	67.3	86.7	61	86	30.9	28.3	34.5	29.8	3046	3046	40.3	66.8	39	65	20.6
DATA	170	2	6	unmapped		0		0	TTCATGTCTGAGGCTGCTGAAACAAAAAGGAGACACAGAAACAAGGCATTCATAAGGCCC	8	0	A_30_P01030160	chr17:15226181-15250333_F	chr17:15226181-15250333_F	lincRNA:chr17:15226181-15250333 forward strand	687.981	4455.9	0	0.695	1	7.85212	5.26499	1	1	8.75	3.92	8.77	3.95	0	0	0	0	45	45	78.9	80.8	77	78	30.3	25.1	31.1	27.4	2994	2994	40.7	68.2	39	67	21
DATA	171	2	7	mm|chr7:119822257-119822316		0		0	CACTTTCTCCATAAAGGGACGGCACAAAGCTGCTTTTTGCAGCCAGGCAAGACTTTATTT	10	0	A_30_P01021134	chr7:119735208-119822808_F	chr7:119735208-119822808_F	lincRNA:chr7:119735208-119822808 forward strand	708.667	4456.61	0	0.694	1	7.92244	5.31054	1	1	8.84	3.95	8.86	3.96	0	0	0	0	47	47	67	71	60	67	27.3	18	28.9	19.3	2919	2919	41.2	69	40	68	20.8
DATA	172	2	8	mm|chr14:14785662-14785603	ref|NM_001013578|ref|NM_025435|ens|ENSMUST00000065865|gb|BC116919	0		301	GGAGCACATGAAAAAATTGCTGAGTGTAAAAAGCAGATTCTTCAAGCAAAACGAATACGA	12	0	A_55_P2145706	Thoc7	NM_001013578	ref|Mus musculus THO complex 7 homolog (Drosophila) (Thoc7), transcript variant 2, mRNA [NM_001013578]	729.902	4456.75	-0.0292	0.0627	0.641	0	0	1	1	396	371	40.9	37.2	0	0	0	0	42	42	373	625	358.5	627	76.4	120	80.8	128	2950	2950	41.3	67.7	40	66	21.1
DATA	173	2	9	mm|chr5:118953408-118953467		0		0	TCTTTTGTTTGTTTATTAATGGATCTGATATTTTTAAGCCCAAGTCCCCCACCCCCACCC	14	0	A_55_P2049949	A_55_P2049949	A_55_P2049949	Unknown	751.29	4457.18	0.0717	0.0665	0.281	0	0	1	1	178	210	20.6	21.2	2	1	0	0	40	40	208	388	209.5	394	47.5	56.1	48.2	59.5	3027	3027	40.9	66	40	65	20.7
DATA	174	2	10	mm|chr3:151422486-151422427	ref|NM_031367|gb|AF336221|gb|BC024930|tc|NP437319	0		1552	GAGCAATCTGGGGATTGGCACATGCTGCTGTGACATTAGTGTCCCTGGATTTAGTTTAAA	16	0	A_51_P327657	H28	NM_031367	ref|Mus musculus histocompatibility 28 (H28), mRNA [NM_031367]	772	4457.23	0.0107	0.0615	0.862	0	0	1	1	2260	2310	226	231	0	3	0	0	40	40	1760	3390	1705.5	3346	240	391	286	390	3076	3076	40.8	65.1	39	64	20.8
DATA	175	2	11	mm|chr13:35274559-35274618	gb|AK156032|riken|F830004P11	0		2424	TCCAAAAGAAGCCAGAAAAGAGCTTTGGATCCTCTTGAACTGGAGTTATAGGTTGTTGTG	18	0	A_55_P2354675	1700011B04Rik	AK156032	gb|Mus musculus activated spleen cDNA, RIKEN full-length enriched library, clone:F830004P11 product:unclassifiable, full insert sequence. [AK156032]	793.219	4456.72	0	0.696	1	8.1555	5.45795	1	1	9.12	4.05	9.14	4.06	0	1	0	0	43	43	71.6	66.7	70	66	27.6	18.3	26.3	21.1	3118	3118	40.6	65.2	39	64	20.9
DATA	176	2	12	mm|chr2:25090168-25090109	ref|NM_001033410|gb|AK146725|ens|ENSMUST00000091318|tc|TC1592744	0		1848	TCTCTCTTGTCTCTCTGTCAGGTGCTGAGATGAACATGATAAGGTTTGCAGAGTTCGCAA	20	0	A_55_P2045765	Gm757	NM_001033410	ref|Mus musculus predicted gene 757 (Gm757), mRNA [NM_001033410]	814.567	4457.28	-0.0314	0.0687	0.647	0	0	1	1	164	153	19.5	15.7	0	1	0	0	45	45	196	300	197	302	54.7	71.1	61.5	74.1	3074	3074	41.2	64.9	39	64	20.9
DATA	177	2	13	mm|chr18:39532054-39532113	ref|NM_175164|ens|ENSMUST00000077134|ens|ENSMUST00000097593|gb|AK152368	0		4013	CCTGGAATTCCCTTAGGGTTCTTTAATGAAGAGAAGAAAACTTGAATTGTGTTGAATTAC	22	0	A_55_P2170881	Arhgap26	NM_175164	ref|Mus musculus Rho GTPase activating protein 26 (Arhgap26), mRNA [NM_175164]	835.5	4457.32	0.136	0.322	0.674	0	0	1	1	12.4	16.9	9.93	4.21	1	0	0	0	47	47	88.8	99.1	91	97	31.6	24.4	31.1	24.8	3084	3084	41.2	64.9	39	64	21
DATA	178	2	14	mm|chrX:6989002-6988943		0		0	AAAGGAGTTTCTCCATTAGCACAGAATAAACTTCTTTCATCTATGGTTTGTGGGTCATGC	24	0	A_30_P01021553	chrX:6988942-6998206_R	chrX:6988942-6998206_R	lincRNA:chrX:6988942-6998206 reverse strand	856.776	4457.48	0	0.696	1	8.28803	5.54114	1	1	9.28	4.11	9.3	4.12	2	0	0	0	43	43	68.9	68.9	66	66	23.7	19.5	22.6	16.3	3068	3068	41.8	64.9	40	64	21.6
DATA	179	2	15	mm|chr15:077450844-077450785		0		0	TTCCTTATCTCTGCCATTGAGAATCACATGACTACTATGACACTGGCTTTGAGCTCTGGC	26	0	A_55_P1969560	A_55_P1969560	A_55_P1969560	Unknown	877.803	4457.26	0	0.696	1	8.32221	5.5618	1	1	9.32	4.12	9.34	4.14	2	2	0	0	41	41	74.8	72.5	70	71	25.9	18.2	22.2	16.3	3145	3145	41.6	64.9	39	64	21.5
DATA	180	2	16	mm|chr3:093924549-093924608		0		0	TTTGAACATGAAATGGAGAAGAGACTAACAAACTGAGTTGATATCAATGACCTGGATCCC	28	0	A_55_P2035789	A_55_P2035789	A_55_P2035789	Unknown	899.471	4457.29	0	0.697	1	8.35421	5.58122	1	1	9.35	4.14	9.38	4.15	0	0	0	0	47	47	80.7	67.9	81	64	34.7	19.2	40.8	21.5	3113	3113	41.5	64.9	40	64	21.1
DATA	181	2	17	mm|chr17:71224133-71224192		0		0	CTTGCCAGAGTTCAACGAGCTTCGCCCCAAGCTGTAGTCCATTCCTTAGCTCATCAATCT	30	0	A_30_P01022993	chr17:71202950-71229883_F	chr17:71202950-71229883_F	lincRNA:chr17:71202950-71229883 forward strand	920.038	4457.74	0.0891	0.426	0.834	8.38217	0	1	1	9.79	12	9.81	4.17	3	0	0	0	40	40	78.5	91.8	81.5	92.5	25.4	23	24.5	25.6	3077	3077	41.8	65.6	40	64	21.1
DATA	182	2	18	mm|chr8:122789197-122789138		0		0	AGCAAGACAGAGACAAAGGGGCCAACCCTGGAGAAGGCCCTCGAAGGCCTCCCTGTGTGT	32	0	A_30_P01021899	chr8:122788975-122789224_R	chr8:122788975-122789224_R	lincRNA:chr8:122788975-122789224 reverse strand	941.4	4457.59	0.0783	0.432	0.856	8.40557	0	0	0	9.81	11.7	9.83	4.17	0	1	0	0	45	45	77.5	91.4	79	91	30.5	24.4	31.9	26.7	3094	3094	41.8	65.7	40	65	21
DATA	183	2	19	mm|chr3:107544392-107544333	ref|NM_007778|ref|NM_001113529|ens|ENSMUST00000014743|ens|ENSMUST00000118593	0		3749	TGTGGGGCTTACTTAGCCTTCTGGTTACAGACTATTTCCATGCTAGAAAATACATATTTT	34	0	A_51_P195506	Csf1	NM_007778	ref|Mus musculus colony stimulating factor 1 (macrophage) (Csf1), transcript variant 1, mRNA [NM_007778]	962.6	4457.59	0.00138	0.149	0.993	0	0	1	1	36.2	36.3	11.3	5.18	0	0	0	0	46	46	105	127	108	125.5	38.7	38.8	36.1	44.7	3099	3099	41.6	65.8	40	65	21
DATA	184	2	20	mm|chr2:58632424-58632483	ref|NM_029692|ens|ENSMUST00000128864|ens|ENSMUST00000102755|gb|AK007264	0		851	CTAGATGGGGCGTTATGCTCCTTTTCGAGAGAGAAAAAGCTAGACTACTTGAAGAGAGCA	36	0	A_52_P259817	Upp2	NM_029692	ref|Mus musculus uridine phosphorylase 2 (Upp2), mRNA [NM_029692]	983.667	4457.61	0	0.697	1	8.44213	5.63283	1	1	9.46	4.17	9.49	4.18	1	0	0	0	46	46	78.7	69.8	69	68	39.7	19.8	41.5	17.8	3076	3076	41.2	65.2	39	64	21.1
DATA	185	2	21	mm|chr4:57372729-57372670		0		0	GGACTTGCCCTTGCCTTGTGCAATTAGACACATTTTATATTTATGAATGAATGTTGCAAA	38	0	A_30_P01017751	chr4:57372663-57377164_R	chr4:57372663-57377164_R	lincRNA:chr4:57372663-57377164 reverse strand	1004.44	4457.56	0.00511	0.127	0.968	0	0	1	1	44.8	45.4	11.8	5.82	2	1	0	0	43	43	111	141	106	142	34.7	34.1	40	36.7	3104	3104	41.9	65.5	40	65	21.5
DATA	186	2	22	mm|chr4:40202415-40202356		0		0	GGTGTACTTTTGTGCTTCACTCTTGCTTATAACCACCACCCCTACTCATTCTGAGGACAT	40	0	A_30_P01018616	chr4:40202350-40205120_R	chr4:40202350-40205120_R	lincRNA:chr4:40202350-40205120 reverse strand	1025.94	4457.85	0.0871	0.1	0.384	0	0	1	1	57.9	70.7	12.5	7.94	0	1	0	0	43	43	120	178	112	185	38.9	48.9	43	45.2	3084	3084	41.8	65.2	40	64	21.3
DATA	187	2	23	mm|chr11:99552046-99551987	ens|ENSMUST00000105073|ens|ENSMUST00000105074|ens|ENSMUST00000105067|ens|ENSMUST00000105070	0		8	TTGTTGTGGCCCATGCTGTTGCCAGCCATGCTGCTGCCAGCCATGCTGCTGCCATACCAC	42	0	A_55_P2172375	ENSMUST00000105073	ENSMUST00000105073	ens|predicted gene 14190 [Source:MGI Symbol;Acc:MGI:3651811] [ENSMUST00000105073]	1047.35	4458.06	0.0535	0.0783	0.494	0	0	1	1	97.6	110	14.7	11.6	0	0	0	1	41	41	147	234	135	231	48.1	48.8	47.4	46.7	3060	3060	41.5	66	39	65	21.1
DATA	188	2	24	mm|chr6:35447844-35447903		0		0	CCCGGGTGATAGATTGTTTTCCACAATGAATTTTATTAGCAACCTAAGGATAAAAAGTGA	44	0	A_30_P01022097	chr6:35441848-35450830_F	chr6:35441848-35450830_F	lincRNA:chr6:35441848-35450830 forward strand	1068.37	4458	0	0.697	1	8.47675	5.6494	1	1	9.5	4.18	9.53	4.19	3	1	0	4	35	35	65.5	72.4	60	72	23.2	17.8	19.6	12.6	3095	3095	40.9	66	39	65	20.7
DATA	189	2	25	mm|chr10:77081017-77081076	ref|NM_019929|ens|ENSMUST00000020501|gb|AK148306|riken|G370085A19	0		2433	GACTCAAGATAGGTTTTGAATGGTGAGCCCCTGTAAAATAAACAAGTTACTCTGACATAC	46	0	A_55_P2002165	Sumo3	NM_019929	ref|Mus musculus SMT3 suppressor of mif two 3 homolog 3 (yeast) (Sumo3), mRNA [NM_019929]	1089.56	4458.03	-0.0588	0.148	0.691	0	0	1	1	39.3	34.3	11.5	5.06	0	1	0	0	43	43	108	124	107	120	44.1	34.3	51.9	36	3091	3091	41.6	65.7	39	64	20.7
DATA	190	2	26	mm|chr12:110913087-110913146		0		0	TTAAGAAACTATCATCTAGAGTTGCTCCACAATACATACATAAGGTCAACGAACTGTAAC	48	0	A_30_P01029814	chr12:110909258-110913909_F	chr12:110909258-110913909_F	lincRNA:chr12:110909258-110913909 forward strand	1110.57	4458.3	0	0.698	1	8.47646	5.64624	1	1	9.5	4.18	9.53	4.19	1	0	0	0	46	46	82.8	74.6	83.5	72.5	22.9	24.8	20	27.2	3076	3076	41.6	65.8	39	64	20.6
DATA	191	2	27	mm|chr1:055177527-055177468		0		0	TAAAGAGTCAGCCTCTATAAGTGGCTCAAAGTATCTCCTGCCATTAACCAGTTCACCGAG	50	0	A_55_P2138071	A_55_P2138071	A_55_P2138071	Unknown	1131.77	4458.6	-0.00752	0.0614	0.903	0	0	1	1	5260	5170	526	517	0	1	0	0	43	43	3830	7190	3777	7100	395	685	385	694	3058	3058	41.8	65.8	39	65	20.5
DATA	192	2	28	mm|chr16:28160340-28160281	ref|NM_183064|ref|NM_010199|ens|ENSMUST00000100024|ens|ENSMUST00000167206	0		2930	TTTACTCAACCATAGTGCACTGAGGGTCCACAGGAAGTGCCATTTCTGGAAACCACAATT	52	0	A_51_P126337	Fgf12	NM_183064	ref|Mus musculus fibroblast growth factor 12 (Fgf12), transcript variant 1, mRNA [NM_183064]	1153	4458.5	0	0.698	1	8.46531	5.63585	1	1	9.49	4.17	9.51	4.19	0	1	0	0	43	43	72.4	74.8	68	77	29.7	17.2	32.6	17.8	3063	3063	42.1	65.7	39	65	20.7
DATA	193	2	29	mm|chr16:52205507-52205566	ref|NM_001033238|ens|ENSMUST00000023313|ens|ENSMUST00000114471|gb|AK170640	0		3669	GCTTCTCTTGTTAGTTTAAGTTCTGTGACCTTTAGGTTCCCGAACTCTCCCTCTCATCCA	54	0	A_55_P2165120	Cblb	NM_001033238	ref|Mus musculus Casitas B-lineage lymphoma b (Cblb), mRNA [NM_001033238]	1174.15	4458.5	0	0.698	1	8.45587	5.62803	1	1	9.48	4.17	9.5	4.2	0	1	0	0	43	43	76.5	81	75	85	32.5	21.4	37.4	25.2	3078	3078	42.7	65.8	40	65	21.2
DATA	194	2	30	mm|chr3:96364206-96364265	ref|NM_001009935|ref|NM_023719|ens|ENSMUST00000090771|ens|ENSMUST00000128221	0		1345	TGGACGACTCTCAAGACAGCCCTATCTTTATGTACGCCCCTGAGTTCCAGTTCATGCCCC	56	0	A_55_P2006255	Txnip	NM_001009935	ref|Mus musculus thioredoxin interacting protein (Txnip), transcript variant 1, mRNA [NM_001009935]	1195.25	4458.61	0.0562	0.0624	0.367	0	0	1	1	486	553	49.8	55.5	0	0	0	0	44	44	423	854	417	829	104	188	113	222	3082	3082	42.3	65.6	40	65	21.1
DATA	195	2	31			0		0		58	1	ERCC-00009_60	ERCC-00009_60	ERCC-00009_60		1216.4	4458.59	0	0.534	1	8.43063	0	1	1	9.67	7.55	9.7	4.14	1	0	0	2	43	43	73.7	85.5	79	84	33.9	18.2	35.6	16.3	3117	3117	42.9	65.8	41	65	21.8
DATA	196	2	32	mm|chr3:19907511-19907570	ref|NM_001042611|ens|ENSMUST00000108329|gb|AK086999|ens|ENSMUST00000108328	0		4465	GCTTGCAGTGTCTATATGTACTAGAGATAAGAGACAATGAAAGAATCTCCTTTAGTGATA	60	0	A_55_P2087607	Cp	NM_001042611	ref|Mus musculus ceruloplasmin (Cp), transcript variant 1, mRNA [NM_001042611]	1237.6	4458.59	0.0292	0.17	0.864	0	0	1	1	29.6	31.7	11	4.89	0	0	0	0	46	46	102	120	105	119.5	33.8	34.7	35	37.4	3123	3123	42.3	65.9	41	65	21.4
DATA	197	2	33	mm|chr3:86858740-86858681		0		0	TTCTTTGTTTACACAGTGTGGTAAGCTTTCTGGGATGCGACCTGCTATTGCTCCATGGAT	62	0	A_30_P01026850	chr3:86827945-86886695_R	chr3:86827945-86886695_R	lincRNA:chr3:86827945-86886695 reverse strand	1258.78	4458.52	0	0.698	1	8.39699	5.58297	1	1	9.4	4.14	9.43	4.16	1	1	0	0	43	43	72.9	79.3	76	77	25.3	22.5	25.2	20.8	3120	3120	42.5	65.9	41	65	21.2
DATA	198	2	34			0		0		64	1	ERCC-00051_60	ERCC-00051_60	ERCC-00051_60		1280	4458.41	0	0.698	1	8.37729	5.56833	1	1	9.38	4.13	9.41	4.14	1	1	0	0	42	42	69.9	71.8	68	68	32.6	15.2	30.6	14.6	3123	3123	42.2	65.8	40	65	21
DATA	199	2	35	mm|chr8:119732471-119732412		0		0	TTAAAATCCAGCCAAATGGACGAGAACACTCTCTGCCTAGTGCAAAGCACCACAATGAAG	66	0	A_30_P01020040	chr8:119732348-119749198_R	chr8:119732348-119749198_R	lincRNA:chr8:119732348-119749198 reverse strand	1301.07	4458.85	0.221	0.365	0.545	8.35727	0	1	1	9.87	16.4	9.94	4.25	2	0	0	0	42	42	88.8	97.5	86	97.5	28.3	23.2	24.8	21.1	3087	3087	42	65.5	40	65	20.7
DATA	200	2	36	mm|chr4:123414037-123413978	ref|NM_023423|ref|NR_033619|gb|AK006378|gb|AK214568	0		770	TTGCAACTGGTTTGATATCACATTTCAGCTCCAACTTTGCATCCTGAGAACACTTAAATG	68	0	A_52_P142208	Akirin1	NM_023423	ref|Mus musculus akirin 1 (Akirin1), mRNA [NM_023423]	1322.03	4459.14	-0.0145	0.0618	0.814	0	0	1	1	763	738	77	73.9	2	0	0	0	43	43	628	1120	645	1066	125	240	130	235	3035	3035	42	65.4	40	65	20.7
DATA	201	2	37	mm|chr8:11199068-11199009	ref|NM_009931|ens|ENSMUST00000033898|gb|AK146487|gb|X02201	0		5969	TTTTCGTCTCTGGAGAAACTGTACTATCCTTTCACAGGGTTACCAACATCAGGCCACTGA	70	0	A_51_P124254	Col4a1	NM_009931	ref|Mus musculus collagen, type IV, alpha 1 (Col4a1), mRNA [NM_009931]	1343.41	4458.76	0	0.697	1	8.31057	5.52018	1	1	9.3	4.09	9.33	4.11	0	1	0	0	43	43	69.6	69.1	64	66	27.4	20.4	29.7	23	3082	3082	42.2	65.5	41	65	20.9
DATA	202	2	38	mm|chr13:077692929-077692870		0		0	ATGCCCAAGTTACCAACAATCCTGATAACGATGGGAGCATAAATGCGGTCTTGCTGGTTT	72	0	A_55_P1975445	A_55_P1975445	A_55_P1975445	Unknown	1364.03	4459.37	0.0247	0.0615	0.688	0	0	1	1	5350	5660	535	566	0	0	0	0	42	42	3990	8070	3842.5	7823	543	1220	680	1240	3037	3037	42.6	65.5	41	65	21.6
DATA	203	2	39	mm|chr13:71023218-71023277		0		0	GAAAACCGTGAGGTTAGGGATACAAACTACACAGTAGCATACACAATGCTGATTACTGCA	74	0	A_30_P01033257	chr13:71021825-71023381_F	chr13:71021825-71023381_F	lincRNA:chr13:71021825-71023381 forward strand	1385.57	4459.3	-0.474	0.61	0.436	0	5.48455	1	1	12	4.03	9.43	4.04	1	1	0	0	45	45	91.3	74.8	93	76	33.1	22.7	37.1	25.9	3049	3049	42.7	65.5	40	64	21.7
DATA	204	2	40	mm|chr18:10627858-10627917	ref|NM_009226|ens|ENSMUST00000002551|ref|XM_001481166|ref|XM_003086278	0		466	CTAGGCGATAATGTCTCTCAAGATTACTGTTTCAAATTGATAAGGAATTTGGGGATATCT	76	0	A_55_P1971448	Snrpd1	NM_009226	ref|Mus musculus small nuclear ribonucleoprotein D1 (Snrpd1), mRNA [NM_009226]	1406.66	4459.5	-0.0792	0.0618	0.2	0	0	1	1	5940	4950	594	495	0	0	0	0	48	48	4440	7110	4086	6672	762	1280	788	1380	3046	3046	42.7	65.4	40.5	64	21.3
DATA	205	2	41	mm|chr1:172891047-172890988	ref|NM_001077189|ref|NM_010187|ens|ENSMUST00000159969|ens|ENSMUST00000027966	0		1188	ACTTCTGTGAGTCCTGAAACCAACAGACACTACGAGATTGGTTCCCAATGGTTGACTGTA	78	0	A_51_P130095	Fcgr2b	NM_001077189	ref|Mus musculus Fc receptor, IgG, low affinity IIb (Fcgr2b), transcript variant 1, mRNA [NM_001077189]	1427.8	4459.51	-0.014	0.0621	0.822	0	0	1	1	538	521	54.8	52.2	0	2	0	0	43	43	472	831	468	825	82.1	127	87.5	130	3058	3058	43	65.4	41	64	21.1
DATA	206	2	42	mm|chr12:20146988-20147046	ref|XM_003084894	0		406	GAGTCCATGCCCTAGAAGTGAACAGATGAGATCTTCAGGAAGATGGACACAAACAATGAA	80	0	A_55_P2022622	Gm9265	XM_003084894	ref|PREDICTED: Mus musculus predicted pseudogene 9265 (Gm9265), mRNA [XM_003084894]	1449.22	4459.48	-0.277	0.222	0.211	0	0	1	1	29.7	15.7	10.4	4.01	0	1	0	0	44	44	104	97.6	93.5	99.5	37.2	23.6	46.3	24.8	3078	3078	43.2	65.5	41	64	21.6
DATA	207	2	43	mm|chr18:65055717-65055776	ref|XM_003085206|gb|AK153754|riken|A630075J08	0		1319	TTTTCTTTTGGTTGAAAGAAGCTGTGATGTGCTGTCCATCTGGACTTGGGACATGCAAGG	82	0	A_55_P2123012	AA667203	XM_003085206	ref|PREDICTED: Mus musculus hypothetical protein LOC100503467 (LOC100503467), mRNA [XM_003085206]	1470.29	4459.5	0.294	0.332	0.376	8.14533	0	1	1	9.66	19	9.68	4.24	2	0	0	0	46	46	82	102	75.5	104.5	28.8	30.8	30.8	30.4	3094	3094	43.7	65.7	41	64	21.7
DATA	208	2	44	mm|chr17:17110157-17110216	ens|ENSMUST00000071374|gb|BC002059|tc|TC1589956|nap|NAP029290-1	0		523	CTATGAATGTAACCAATGTGGCAAAGCCTATGCACGACACAGTGGCCTTCAAACTCATAA	84	0	A_52_P501049	ENSMUST00000071374	ENSMUST00000071374	ens|cDNA sequence BC002059 [Source:MGI Symbol;Acc:MGI:2384864] [ENSMUST00000071374]	1491.24	4459.53	-0.00187	0.0654	0.977	0	0	1	1	211	210	23.5	21.3	0	1	0	0	45	45	235	388	237	379	59.6	64.9	66	57.1	3131	3131	43.4	66.2	41	65	21.5
DATA	209	2	45			0		0		86	1	ERCC-00018_67	ERCC-00018_67	ERCC-00018_67		1512.18	4459.7	-0.483	0.597	0.419	0	0	1	1	12.1	3.99	9.24	3.97	0	0	0	0	43	43	92.1	80.6	82	76	34.2	23.3	38.5	22.6	3116	3116	43.2	66.4	41	65	21.3
DATA	210	2	46			1028	E1A	0		88	1	(+)E1A_r60_a22	E1A_r60_a22	E1A_r60_a22		1534	4459.7	0.973	0.11	6.46e-19	0	0	1	1	635	5970	64.3	597	1	0	0	0	41	41	558	8790	550	8474	94.3	1110	97.1	1180	3072	3072	42.7	66.3	41	65	21
DATA	211	2	47	mm|chr5:117733222-117733163	ref|NM_018858|ens|ENSMUST00000036951|gb|AK149815|gb|AK143897	0		619	GTTGTGTAAAGCATGCTGTTCCCCCCGCCCCCTTGCTACCCTCTCATTGGGAGTTCTTAG	90	0	A_55_P2183672	Pebp1	NM_018858	ref|Mus musculus phosphatidylethanolamine binding protein 1 (Pebp1), mRNA [NM_018858]	1554.93	4459.73	-0.0122	0.0614	0.842	0	0	1	1	68300	66400	6830	6640	0	0	2	3	39	39	48500	103000	48650	103325	1070	1630	1090	1660	3105	3105	42.9	66.3	41	65	20.8
DATA	212	2	48	mm|chr9:50803760-50743671	ref|NM_178710|ens|ENSMUST00000068484|ens|ENSMUST00000041375|gb|AK041032	0		466	GTATGTTGTACCTTGTGACAGAATATGCCAAAAATGGAGAAATTTTTGATTATCTTGCTA	92	0	A_66_P129769	Sik2	NM_178710	ref|Mus musculus salt inducible kinase 2 (Sik2), mRNA [NM_178710]	1575.61	4459.35	-0.0838	0.102	0.413	0	0	1	1	64	52.7	12.2	6.27	0	3	0	0	44	44	129	156	132	150	45.6	39.8	46.5	37.1	3134	3134	42.8	66	41	65	21.4
DATA	213	2	49	mm|chr8:127427654-127427713	ref|NM_001111141|ens|ENSMUST00000034467	0		2056	AGGACATGGCTCCCTTTGTCCCGTGACCGCGTATGGCTTTATGTACTTTTGGGTCGTTTT	94	0	A_55_P2100830	Gm505	NM_001111141	ref|Mus musculus predicted gene 505 (Gm505), mRNA [NM_001111141]	1597.91	4460.13	0.504	0.258	0.0508	7.95473	0	1	1	9.58	30.5	9.62	4.75	1	0	0	0	42	42	86.8	119	82.5	115	28.6	31.6	31.7	35.2	3056	3056	42.8	66	41	65	21.7
DATA	214	2	50	mm|chr2:79521692-79521751		0		0	ATGATTATATTGTCTTAAGATATATAGAATACTTGAAACACTACAATTTCTTACAGGGAA	96	0	A_30_P01030309	chr2:79521628-79521871_F	chr2:79521628-79521871_F	lincRNA:chr2:79521628-79521871 forward strand	1618.5	4460	0	0.697	1	7.9227	5.2475	1	1	8.83	3.91	8.86	3.92	1	0	0	0	43	43	78.6	72.7	76	67	30.4	21.4	31.1	24.1	3070	3070	43.4	66.3	41	65	22.2
DATA	215	2	51	mm|chr3:40967699-40967640		0		0	GGATGAGAACATAGAACCCCAATTGCCTGAATGACGACACAGAGGCCCCAACTGTCTGGA	98	0	A_30_P01018792	chr3:40966969-40976585_R	chr3:40966969-40976585_R	lincRNA:chr3:40966969-40976585 reverse strand	1639.7	4459.53	0.0853	0.428	0.842	7.88922	0	1	1	9.16	11.2	9.19	3.91	3	2	0	0	42	42	83.2	90.8	85.5	89.5	22.2	26.6	20.8	30.4	3146	3146	43.5	65.9	41	65	22.1
DATA	216	2	52	mm|chr7:52947753-52949386	ref|NM_001033356|ens|ENSMUST00000166942|ens|ENSMUST00000107742|gb|BC150901	0		976	TGCACATGAGCCTTCAGAGATACTGTCAGCAGGATTATGTTCTGCACGCCCAGGTTTCAG	100	0	A_52_P588771	Ntn5	NM_001033356	ref|Mus musculus netrin 5 (Ntn5), mRNA [NM_001033356]	1660.67	4460.39	0.00626	0.47	0.989	7.85793	0	0	0	9.06	9.19	9.08	3.87	0	0	0	0	47	47	71.4	88	72	85	32.3	24.3	37.1	23.7	3075	3075	43.7	65.9	41	65	21.6
DATA	217	2	53	mm|chr7:119822556-119822615		0		0	TTCCAGCCTGGGAGCGTCGTTGCCTGTGCAAACCAGGAGGGGGTAAACTGAGGCACAGCA	102	0	A_30_P01030301	chr7:119735208-119822808_F	chr7:119735208-119822808_F	lincRNA:chr7:119735208-119822808 forward strand	1682	4460.5	0.229	0.164	0.163	0	0	1	1	22.8	38.5	10	5.18	2	0	0	0	42	42	100	133	94.5	134	32.7	40.6	30.9	42.4	3114	3114	43.6	65.8	41	65	21.6
DATA	218	2	54	mm|chr14:57397458-57397517	gb|AK164250|riken|D030041C22	0		962	TGAAGTGTTAGTACCAGTACACTCCATCCTGGCCTAACTATATAACCCTTGACCTGCGTT	104	0	A_55_P2008996	Gm10034	AK164250	gb|Mus musculus 9 days embryo whole body cDNA, RIKEN full-length enriched library, clone:D030041C22 product:hypothetical protein, full insert sequence. [AK164250]	1702.8	4460.07	-0.0473	0.167	0.777	0	0	1	1	30.5	27.3	10.2	4.4	1	2	0	0	40	40	106	116	104.5	119	36.6	27	32.1	24.6	3112	3112	42.9	65.1	41	64	21
DATA	219	2	55	mm|chr11:51506261-51506202	ref|NM_175255|ens|ENSMUST00000109097|ens|ENSMUST00000109094|gb|AK090341	0		6301	TGTTCCTGTAAGTCTGACATACTAATATTCACTTACGCAGTAACACTTATTTTAGCTTGC	106	0	A_52_P6451	Sec24a	NM_175255	ref|Mus musculus Sec24 related gene family, member A (S. cerevisiae) (Sec24a), mRNA [NM_175255]	1723.95	4460.31	0.15	0.0928	0.106	0	0	1	1	56.7	80.1	11.6	8.66	1	1	0	0	41	41	125	202	117	200	35.1	41.8	37.8	39.3	3072	3072	43	65.3	42	64	21
DATA	220	2	56	mm|chr9:78374189-78374130		0		0	ATCTCAGTACAGAACTGGCTTTTCTGCCAAGAACAGGGACTTCAGAAAGAAGTTGGCTGA	108	0	A_30_P01024162	chr9:78373792-78374303_R	chr9:78373792-78374303_R	lincRNA:chr9:78373792-78374303 reverse strand	1745.42	4460.01	0	0.696	1	7.72764	5.11131	1	1	8.6	3.81	8.62	3.82	0	1	0	0	43	43	81.1	68.9	79	69	32.5	18.6	31.9	15.2	3112	3112	43	65	42	64	21.2
DATA	221	2	57	mm|chr2:124973510-124973569	ref|NM_001162934|ens|ENSMUST00000099452|gb|AK141570|riken|C630031J20	0		962	CTGTGCTGTTGGAGAGAAAATCATTCCATTCATGACATTCAATAAACATCTATGATTGGT	110	0	A_55_P2154480	Ctxn2	NM_001162934	ref|Mus musculus cortexin 2 (Ctxn2), mRNA [NM_001162934]	1765.96	4460.49	0.0349	0.455	0.939	7.69741	0	1	1	8.88	9.63	8.91	3.8	0	0	0	0	44	44	79.9	88.8	79.5	85.5	34.6	25.9	39.5	25.2	3092	3092	43.2	64.7	42	64	21.3
DATA	222	2	58	mm|chr7:026666947-026666888		0		0	GGCAGCTTCCTAGCACACTTCTATTAAATGCCTTTTGTGTCTCGTAAAGAAGAAGAAGAA	112	0	A_55_P2140328	A_55_P2140328	A_55_P2140328	Unknown	1787.2	4460.5	0.0104	0.0615	0.866	0	0	1	1	2030	2080	203	208	2	0	0	0	42	42	1680	3270	1650	3205.5	265	485	275	534	3102	3102	43.4	64.7	42	64	21.1
DATA	223	2	59	mm|chr18:29556487-29556428	ref|NR_045391|gb|AK132929|riken|4930521C24	0		2022	CTAATGTTCACCAAGTGGATAAACAGAAGACTTTGAGGATAAAGATTTGCTTCTAGAAAG	114	0	A_55_P2110532	4930578E11Rik	NR_045391	ref|Mus musculus RIKEN cDNA 4930578E11 gene (4930578E11Rik), non-coding RNA [NR_045391]	1809	4460.5	0	0.656	1	7.63405	0	1	1	8.53	4.34	8.57	3.78	0	0	0	0	44	44	86.8	81.1	85	78	30.4	21.5	40.2	18.2	3133	3133	43.6	65.4	42	64	21.4
DATA	224	2	60	mm|chr2:35834088-35834147		0		0	TTTGTCCCACCCCGTCCCTTAAAAGGTCTGAAATGAATTCAAGGGTGATTCATCTGCTCA	116	0	A_30_P01026277	chr2:35828611-35838083_F	chr2:35828611-35838083_F	lincRNA:chr2:35828611-35838083 forward strand	1830	4460.5	0.199	0.109	0.0684	0	0	1	1	40.1	63.5	10.7	7.12	1	0	0	0	43	43	113	178	111	179	41.1	43.7	36.3	46.7	3115	3115	43.9	65	42	64	21.3
DATA	225	2	61	mm|chr4:28873570-28873629	ref|NM_001122889|ens|ENSMUST00000080934|gb|AK033903|gb|AK049848	0		2238	CAGTTAGGCTGCAGTGTAAATATATAAAGACATTGTTCTGAGAGCAGTACGATTTCATGG	118	0	A_52_P306236	Epha7	NM_001122889	ref|Mus musculus Eph receptor A7 (Epha7), transcript variant 2, mRNA [NM_001122889]	1851.37	4461	0	0.696	1	7.57416	5.00477	1	1	8.41	3.74	8.44	3.76	0	1	0	0	41	41	72.4	79.5	73	84	27	22.3	25.2	24.5	3034	3034	43.7	65.2	41	64	21.3
DATA	226	2	62	mm|chr1:42705544-42705485		0		0	ACACGAGAAAGAATCCGTGGTGCCAAGGGGAATGATTTTCTTTCAGAAGGCGTTTCAGAA	120	0	A_30_P01029410	chr1:42689799-42749799_R	chr1:42689799-42749799_R	lincRNA:chr1:42689799-42749799 reverse strand	1872.37	4461	0.0788	0.316	0.803	0	0	1	1	12.3	14.8	9.05	3.8	2	1	0	0	39	39	93.2	97	91	96	36.6	26	35.6	25.9	3063	3063	43.8	64.7	42	63	21.1
DATA	227	2	63	mm|chr6:129163525-129163466	gb|AK036632|gb|BC049932|tc|TC1599568|riken|9830143P17	0		3210	GGTGCTCGATTTCTAGTTATCATAAGGAAAGCAATAGCAGTTTTAAAGTCTTTTTCCTTC	122	0	A_55_P2383283	2310001H17Rik	AK036632	gb|Mus musculus adult male bone cDNA, RIKEN full-length enriched library, clone:9830143P17 product:unclassifiable, full insert sequence. [AK036632]	1893.5	4461	0	0.695	1	7.51631	4.96428	1	1	8.34	3.71	8.37	3.72	1	1	0	0	42	42	81	74.8	82	74	24.1	21.5	23	23.7	3061	3061	44.4	64.1	42	63	21.3
DATA	228	2	64	mm|chr1:138499668-138499610	ref|XR_106096|ref|XR_107244|gb|AK016750|tc|TC1627413	0		1787	TCAGGCATTCTGTCCAGAAGTGGAAAAGCAACTGCTACTATTAAATATCTTTGAAATCCG	124	0	A_55_P2188624	4933409D19Rik	XR_106096	ref|PREDICTED: Mus musculus RIKEN cDNA 4933409D19 gene (4933409D19Rik), partial miscRNA [XR_106096]	1915.84	4460.89	0	0.635	1	7.48655	0	1	1	8.38	4.57	8.4	3.7	2	0	0	0	41	41	78.8	81.5	78	77	20.7	26.6	23.7	25.9	3095	3095	44.5	64.4	42	63	21.3
DATA	229	2	65	mm|chr8:127419515-127419456	ref|NM_198103|ens|ENSMUST00000098312|gb|BC034060|gb|BC057052	0		2090	TTCTCTATGAAACTGTCCTCCCGGTGGTGGAGAGGAGGTTTGAGGAAGGTGTGGGGAAGC	126	0	A_55_P2087518	Exoc8	NM_198103	ref|Mus musculus exocyst complex component 8 (Exoc8), mRNA [NM_198103]	1935.67	4461.39	0.0525	0.117	0.653	0	0	0	0	41.7	47	10.5	5.68	3	1	0	0	43	43	116	152	115	141	36	39	27.4	41.1	3093	3093	44.2	64.8	42	64	20.9
DATA	230	2	66	mm|chr9:36698629-36698570	ref|NM_001029838|ref|NM_148950|ens|ENSMUST00000039674|ens|ENSMUST00000080754	0		3429	TATCCACCAAACCAGTACTGAATGTGGCCACGAGTTTTCAGTAAACCTTATCACCTACCG	128	0	A_55_P1970954	Pknox2	NM_001029838	ref|Mus musculus Pbx/knotted 1 homeobox 2 (Pknox2), transcript variant 2, mRNA [NM_001029838]	1957	4461.5	-0.401	0.659	0.543	0	4.90724	0	0	9.2	3.66	8.35	3.67	0	1	0	0	43	43	91.3	69.7	87	68	28.6	19.7	31.1	17.4	3085	3085	44	65	42	64	21.2
DATA	231	2	67	mm|chr14:57005794-57006021	ref|NM_138652|ens|ENSMUST00000007340|gb|AF100169|gb|BC109011	0		3073	CCATCTTCCAGCAGGGGCTCTTCAGAAACAAAGTCATCTGGGTGGGGATCATCTCGCAGA	130	0	A_52_P329398	Atp12a	NM_138652	ref|Mus musculus ATPase, H+/K+ transporting, nongastric, alpha polypeptide (Atp12a), mRNA [NM_138652]	1978.07	4461.95	0.157	0.347	0.651	0	0	1	1	9.93	14.3	8.79	3.74	0	0	0	0	45	45	91.6	96.5	85	90	39.7	27.2	38.5	25.9	3044	3044	44.7	64.9	43	64	21.5
DATA	232	2	68	mm|chr4:104873467-104873526	gb|AK080477|gb|AK020069|tc|TC1615290|riken|A730040I02	0		1555	GCCAAGAAAACAAGGTTCCCCAACATTGCTCCTCATTAAAGGTTAGTTGAGTTTTCAACC	132	0	A_55_P2328787	6030451C04Rik	AK080477	gb|Mus musculus 7 days neonate cerebellum cDNA, RIKEN full-length enriched library, clone:A730040I02 product:unclassifiable, full insert sequence. [AK080477]	2000.05	4461.52	0	0.696	1	7.38266	4.87067	1	1	8.18	3.65	8.2	3.67	2	2	0	0	40	40	77.8	79.6	71	73.5	37.8	25.3	46.1	25.6	3077	3077	45	65.1	44	64	21.4
DATA	233	2	69	mm|chr19:20449781-20449722	ref|NM_010730|ens|ENSMUST00000163902|ens|ENSMUST00000025561|gb|CT009771	0		991	TGACATGAATGAAATCAAAGTATTTTACCAGAAGAAGTATGGAATCTCTCTTTGCCAAGC	134	0	A_66_P120567	Anxa1	NM_010730	ref|Mus musculus annexin A1 (Anxa1), mRNA [NM_010730]	2020.1	4461.6	-0.0367	0.0617	0.552	0	0	1	1	931	856	93.6	85.6	0	0	0	0	43	43	840	1460	837	1401	168	235	175	232	3094	3094	45	65.2	43	64	21.5
DATA	234	2	70	mm|chr5:116072278-116072337	ref|NM_172719|ens|ENSMUST00000165642|ens|ENSMUST00000064454|gb|BC150735	0		8160	TTTAGTACATCAAGCGACCAGAGCCAAAGCCTTAAATCCAACCCACACACAACTGAAGAT	136	0	A_55_P2038640	Gcn1l1	NM_172719	ref|Mus musculus GCN1 general control of amino-acid synthesis 1-like 1 (yeast) (Gcn1l1), mRNA [NM_172719]	2041.46	4461.76	-0.0486	0.0621	0.434	0	0	1	1	581	520	58.9	52.1	2	1	0	0	42	42	555	923	532	857	129	192	129	164	3051	3051	45.1	65	44	64	21.1
DATA	235	2	71	mm|chr11:99444922-99444863	ref|NM_001039502|ens|ENSMUST00000100479|gb|BC150831|gb|BC150833	0		69	TTTCTGTGGCTTTCCCACTTGCTCCACTGGCGGCACATGTGGTTCTAACTGCTGTCAGCC	138	0	A_55_P2091831	Krtap1-4	NM_001039502	ref|Mus musculus keratin associated protein 1-4 (Krtap1-4), mRNA [NM_001039502]	2062.78	4461.52	0.117	0.12	0.327	0	0	1	1	36.6	48	10.1	5.73	1	0	0	0	44	44	113	155	114	155.5	29.7	36.5	30.4	33.2	3069	3069	44.3	65.4	43	64	21
DATA	236	2	72	mm|chr19:11859903-11857591	ref|NM_152220|ens|ENSMUST00000112965|ens|ENSMUST00000069285|gb|AK170105	0		1333	ATCGCCATGCTGGTGGAAAATCAGGGGGAGATGTTAGATAACATAGAGTTGAATGTCATG	140	0	A_51_P100298	Stx3	NM_152220	ref|Mus musculus syntaxin 3 (Stx3), transcript variant A, mRNA [NM_152220]	2083.79	4461.86	-0.0389	0.0797	0.626	0	0	1	1	89.2	81.6	13	8.72	0	1	0	0	42	42	154	213	145.5	212.5	42.9	53.1	48.7	44.3	3036	3036	43.9	65.1	42	64	20.9
DATA	237	2	73	mm|chr12:21405539-21405480	gb|AK170335|tc|TC1597557|riken|F630048H11|nap|NAP056642-1	0		2162	ACTTTCTGTGGGGAGGAAAAGGTTTCCTTCTGCTTAAAACTCCCAGATCACACTCCATCA	142	0	A_55_P2255399	F630048H11Rik	AK170335	gb|Mus musculus NOD-derived CD11c +ve dendritic cells cDNA, RIKEN full-length enriched library, clone:F630048H11 product:hypothetical protein, full insert sequence. [AK170335]	2104.58	4461.4	0.115	0.153	0.453	0	0	1	1	26.2	34.1	9.47	4.67	1	0	0	0	46	46	105	131	100	131.5	32.9	37	34.1	34.8	3097	3097	44	65.2	43	64	21.1
DATA	238	2	74	mm|chr14:55560833-55560774	ref|NM_001164171|ref|NM_010856|ens|ENSMUST00000081857|gb|M76601	0		6003	GCACGACGAGGAATAACCTCTCCAGCAGACCCTCGCTGTGGCCAATACACAATAAACATA	144	0	A_55_P2173952	Myh6	NM_001164171	ref|Mus musculus myosin, heavy polypeptide 6, cardiac muscle, alpha (Myh6), transcript variant 1, mRNA [NM_001164171]	2126.34	4461.12	-0.364	0.236	0.123	0	0	1	1	26.6	11.5	9.16	3.49	1	0	1	0	41	41	106	93.2	104	91	30.9	26.2	30.4	31.1	3142	3142	44.6	65.6	43	65	21.8
DATA	239	2	75	mm|chr4:132908803-132908862		0		0	TCTGTTCCAGAATCTCCTTTCCCCGCCAATAGGTTGGCTTCTTCTCACTGGGGTGGGAGG	146	0	A_30_P01021519	chr4:132897264-132910714_F	chr4:132897264-132910714_F	lincRNA:chr4:132897264-132910714 forward strand	2147.44	4461.97	0.107	0.11	0.332	0	0	1	1	41.5	53.1	10.2	6.14	1	0	0	0	43	43	117	165	115	166	34.9	41.7	37.4	43	3091	3091	44.5	65.7	43	65	21.7
DATA	240	2	76	mm|chr6:87329285-87329344	ref|NM_025467|ens|ENSMUST00000032128|gb|AK007451|gb|AK008986	0		573	AATTCACCTTTAAGATGGTCCATCAACTGGCTTCATCTTTTCAAAGAAATATACCTTTGG	148	0	A_51_P113906	Gkn2	NM_025467	ref|Mus musculus gastrokine 2 (Gkn2), mRNA [NM_025467]	2168.56	4462.03	0	0.695	1	7.21399	4.75087	1	1	7.98	3.56	8	3.57	1	2	0	0	41	41	82.3	66.8	77	68	24.8	22.8	25.2	20.8	3102	3102	45	65.4	43	64	21.9
DATA	241	2	77	mm|chr14:119434124-119434065	ref|NM_001081252|ens|ENSMUST00000110726|ens|ENSMUST00000173470|ens|ENSMUST00000127153	0		2854	TGTCTTCATTGGCTGTGCGTGCCTCTCGCTATGATGTCACATTACTCAAAGAGAATCTCA	150	0	A_55_P2032024	Uggt2	NM_001081252	ref|Mus musculus UDP-glucose glycoprotein glucosyltransferase 2 (Uggt2), mRNA [NM_001081252]	2188.73	4461.84	0.527	0.251	0.0355	7.19753	0	1	1	8.62	29	8.65	4.39	2	1	0	0	41	41	83.9	121	76	119	31.9	39.4	23	28.9	3139	3139	44.6	64.7	43	64	22
DATA	242	2	78	mm|chr7:90697560-90697501	ref|XM_003086608|ref|XM_003084746|gb|AK082155|tc|TC1594845	0		1210	AAACATCACATTTAGGATCAAAGCTATTATGGGAGACTATTAAGTCAACATAAATAACTA	152	0	A_51_P401386	Gm10610	XM_003086608	ref|PREDICTED: Mus musculus predicted gene 10610 (Gm10610), mRNA [XM_003086608]	2211	4462.5	-0.6	0.381	0.115	0	0	1	1	19.4	4.87	8.56	3.43	0	0	0	0	44	44	101	82.4	101.5	78	41.8	21.8	48.6	24.1	3105	3105	45.2	64.2	43	63	22.1
DATA	243	2	79	mm|chr9:48276972-48276913	ref|NM_024233|ens|ENSMUST00000034524|gb|AK007731|gb|AK172641	0		721	AAGAAGAGGAAAATTATAGAAAATGGAGAAACTGAGAAGCCTGTGAGTTGATGCCGGTTC	154	0	A_51_P116088	Rexo2	NM_024233	ref|Mus musculus REX2, RNA exonuclease 2 homolog (S. cerevisiae) (Rexo2), nuclear gene encoding mitochondrial protein, mRNA [NM_024233]	2231.38	4462.4	0.0083	0.0615	0.893	0	0	1	1	1560	1590	157	160	1	0	0	0	46	46	1400	2720	1420.5	2637.5	238	403	254	398	3122	3122	45.5	64.3	43	63	22.4
DATA	244	2	80	mm|chr16:4869008-4869067		0		0	TGTGGTGAGACAAGATGAGACATGATGTGAAATGGAGGTGCAGGTACAACCCAGGCGCTC	156	0	A_30_P01028923	chr16:4867322-4874772_F	chr16:4867322-4874772_F	lincRNA:chr16:4867322-4874772 forward strand	2253.22	4462.48	0.156	0.328	0.634	0	0	0	0	10.2	14.6	8.5	3.63	0	0	0	0	45	45	92.7	97.8	99	99	34.3	31.3	31.1	31.1	3127	3127	45.2	64.5	43	63	22.3
DATA	245	2	81	mm|chr5:141229165-141229224	ref|NM_173405|ens|ENSMUST00000060918|ens|ENSMUST00000120630|gb|BC050186	0		2583	TCTTTTGTCTTTGATGACATTTTTCCTGTCTCTGGCTATATCAATTCCTGACATAGGATG	158	0	A_51_P114634	Amz1	NM_173405	ref|Mus musculus archaelysin family metallopeptidase 1 (Amz1), mRNA [NM_173405]	2274.21	4462.59	-0.0134	0.0616	0.828	0	0	1	1	958	929	96.3	93	2	0	0	0	42	42	888	1630	891.5	1572	116	284	112	287	3099	3099	45.1	64.7	43	64	22.4
DATA	246	2	82	mm|chr1:145653844-145653903	ref|NM_019562|ref|NM_001159866|ens|ENSMUST00000018333|gb|AK011117	0		1098	CAGGAAACTAAGTGAAGAGGATATTTGGACGTGTGTACAGTGTGCTGCACTTAATTTCAT	160	0	A_51_P122238	Uchl5	NM_019562	ref|Mus musculus ubiquitin carboxyl-terminal esterase L5 (Uchl5), transcript variant 1, mRNA [NM_019562]	2295	4462.5	0.0545	0.0616	0.377	0	0	1	1	2800	3180	281	318	1	0	0	0	43	43	2460	5340	2442	5202	542	1060	551	957	3099	3099	45.1	64.6	43	64	22.2
DATA	247	2	83	mm|chr12:87049872-87049929	ref|NM_016767|ens|ENSMUST00000040536|gb|AF017021|gb|BC132410	0		738	TATAGTCAATGTACTGGACTCTCCCAGGGAAGTTCGAGCCAATGTACTGGACCCAAAAAT	162	0	A_51_P114616	Batf	NM_016767	ref|Mus musculus basic leucine zipper transcription factor, ATF-like (Batf), mRNA [NM_016767]	2316.17	4462.33	0.103	0.124	0.405	0	0	1	1	34.5	43.7	9.71	5.34	0	2	0	0	41	41	112	149	106	148	39.7	27.1	46	21.5	3108	3108	45.2	64.8	43	64	22.1
DATA	248	2	84	mm|chr9:107897146-107897205	gb|AK043882|tc|TC1592452|riken|A830045J20|nap|NAP082662-1	0		1389	CCAGAATAGTAGGGTTCAAAGGGATACTTGTCAACAGAGTGGTAAGTCACACTCCCTTGT	164	0	A_52_P120122	AK043882	AK043882	gb|Mus musculus 10 days neonate cortex cDNA, RIKEN full-length enriched library, clone:A830045J20 product:hypothetical protein, full insert sequence. [AK043882]	2337.85	4462.5	0	0.695	1	7.10605	4.67134	1	1	7.85	3.51	7.87	3.52	1	2	0	0	42	42	78.7	72.7	78.5	72	25.1	18.2	25.6	19.1	3086	3086	45.6	64.4	43	64	22.4
DATA	249	2	85	mm|chr10:5345105-5345046	ref|NM_007956|ens|ENSMUST00000137012|ens|ENSMUST00000105589|ens|ENSMUST00000067086	0		1993	TCCCCGAAAGGTTCTGAGAATCCCTGCAACATTTTACCCATGTCATGTATGACTAGCAGA	166	0	A_51_P474658	Esr1	NM_007956	ref|Mus musculus estrogen receptor 1 (alpha) (Esr1), mRNA [NM_007956]	2359	4462.5	0	0.696	1	7.0971	4.66438	1	1	7.84	3.5	7.88	3.51	0	1	0	1	42	42	88.7	73.4	84.5	74.5	34.6	16.7	32.2	13.9	3098	3098	45.2	64.9	43	64	21.8
DATA	250	2	86	mm|chrY_random:9328938-9328879	ref|NM_009220|ref|NM_001103152|ens|ENSMUST00000115954|ens|ENSMUST00000110562	0		1223	GTTGGCTACATAAGGGTCTTTGACAATCCCAGTATCTTTGCCAATAAAATGTATTTTGTT	168	0	A_55_P2185676	Ssty1	NM_009220	ref|Mus musculus spermiogenesis specific transcript on the Y 1 (Ssty1), mRNA [NM_009220]	2379.89	4462.29	0.106	0.148	0.472	0	0	0	0	26.9	34.3	9.28	4.63	4	7	0	0	33	33	107	133	102	129	32.4	34.5	34.1	25.9	3133	3133	45.5	65	43	64	21.6
DATA	251	2	87	mm|chr15:82770022-82769963		0		0	AGACCCTCATATTTGCGTACACTTCTAGATAGTACACCCTCACTGGACATTTCCTTGTCA	170	0	A_30_P01024186	chr15:82769917-82770296_R	chr15:82769917-82770296_R	lincRNA:chr15:82769917-82770296 reverse strand	2400.66	4462.85	-0.134	0.15	0.372	0	0	1	1	34.9	25.7	9.53	4.03	0	0	0	0	43	43	114	118	103	118	37.8	35.3	42.6	38.9	3089	3089	45.2	64.6	43	63	21.7
DATA	252	2	88	mm|chr16:3876743-3876802		0		0	ATTGGATGTGTGTGTACATGGTCATGAACATGCTCATTGCATGAATGCACACGCCTTTGG	172	0	A_30_P01017954	chr16:3872469-3877048_F	chr16:3872469-3877048_F	lincRNA:chr16:3872469-3877048 forward strand	2422.5	4463	0	0.493	1	7.07692	0	1	1	8.06	7.45	8.08	3.48	1	0	0	0	43	43	74.8	86.2	72	89	26.8	26.8	27.8	28.2	3090	3090	45.2	64.4	43	63	21.7
DATA	253	2	89	mm|chr5:91450245-91450304	ref|NM_026788|ens|ENSMUST00000071652|gb|AK003824|gb|BB420303	0		2093	TGTGTTTCACTCCCAAATCCCAGTTTGTTTGTGTACTAATAATGATCCTTGTTCAATGCA	174	0	A_66_P115757	Mthfd2l	NM_026788	ref|Mus musculus methylenetetrahydrofolate dehydrogenase (NADP+ dependent) 2-like (Mthfd2l), mRNA [NM_026788]	2443.3	4463.18	0.0132	0.0739	0.859	0	0	1	1	100	103	13.6	10.8	1	3	0	0	39	39	166	255	157	256	48.9	48.1	48.9	47.4	3067	3067	45.2	64.4	43	63	21.8
DATA	254	2	90	mm|chr7:115315588-115315529	ref|NM_146496|ens|ENSMUST00000072035	0		668	TATCTTCATCACCATCTTGAAGATTCGTTCCACTGAGGGTCGCCAAAAAGCCTTTTCCAC	176	0	A_55_P2094324	Olfr486	NM_146496	ref|Mus musculus olfactory receptor 486 (Olfr486), mRNA [NM_146496]	2464.62	4463	0	0.695	1	7.06834	4.64045	1	1	7.81	3.49	7.83	3.5	0	4	0	0	38	38	79.4	66.3	71	67	34.9	14.1	32.6	16.9	3084	3084	45.4	64.5	44	63	22
DATA	255	2	91	mm|chr5:14937825-14937884		0		0	TAAGGTAGGAACTGTCACAAACAGGAGGTCAGAGTAGTTCTGAGAACATGAGGTCATGGT	178	0	A_30_P01020068	chr5:14921737-14978834_F	chr5:14921737-14978834_F	lincRNA:chr5:14921737-14978834 forward strand	2486.57	4463.9	0	0.695	1	7.06638	4.63851	1	1	7.8	3.49	7.82	3.5	1	0	0	0	43	43	84	77.1	85	77	24.3	21.4	24.1	18.9	3021	3021	45.4	64.5	44	64	22
DATA	256	2	92	mm|chrX:34148651-34148592	ref|NM_001081956|gb|AK048769|ens|ENSMUST00000051906|tc|TC1602591	0		5679	GGCGGCTTAGTAAAGAATGTAACGGGACAAACTGCTATGACTACTTTTGTTCTTGATACT	180	0	A_52_P266320	Akap17b	NM_001081956	ref|Mus musculus A kinase (PRKA) anchor protein 17B (Akap17b), mRNA [NM_001081956]	2507	4463.5	0.256	0.349	0.464	7.0643	0	1	1	8.26	14.9	8.28	3.62	2	1	0	0	42	42	74.2	98.2	70	95	28	27.1	19.6	31.5	3076	3076	44.8	64.3	43	63	21.3
DATA	257	2	93	mm|chr8:087225952-087226011	tc|TC1699856	0		493	ATTTATTCATTCACTGGAAGTGAGGAGGCACTGAAATGTCCTCAGTTGGGGAAAACAGGG	182	0	A_55_P2001753	TC1699856	TC1699856	tc|P95335_MYXXA (P95335) Serine-threonine protein kinase (Fragment), partial (6%) [TC1699856]	2528.22	4463.48	0.426	0.283	0.132	7.06353	0	1	1	8.38	22.4	8.4	3.95	1	0	0	0	44	44	85	111	84	110.5	23.3	31.4	19.6	29.3	3091	3091	45.4	64.2	44	63	22.1
DATA	258	2	94	mm|chr16:9137581-9137640		0		0	ACTTTTCTCCCCACAGTTTTCAGGCTTCTGTTTTGATGCTGCTGGTTCTTTGCGTTGACT	184	0	A_30_P01026173	chr16:9129538-9137898_F	chr16:9129538-9137898_F	lincRNA:chr16:9129538-9137898 forward strand	2549.91	4463.14	0.111	0.416	0.79	7.06345	0	1	1	8.15	10.5	8.18	3.5	1	2	0	0	40	40	81.5	91.1	91	87	33.1	24.9	38	24.3	3152	3152	46.4	64	44	63	22.7
DATA	259	2	95	mm|chr3:92953334-92953393	ref|NM_001081200|ens|ENSMUST00000107300|gb|BC165955|tc|TC1757959	0		1568	GAGAAGAAAGGAATCACAGCCAAGGGACTATATACCTACTTGAAGACAGAGCAGCCATGA	186	0	A_55_P2136606	Crnn	NM_001081200	ref|Mus musculus cornulin (Crnn), mRNA [NM_001081200]	2570.6	4463.59	-0.0902	0.228	0.693	0	0	0	0	20	16.2	8.79	3.58	0	0	0	0	46	46	102	101	100.5	100	41.8	24.3	42.1	27.2	3093	3093	46.3	64.1	44	63	22.3
DATA	260	2	96	mm|chr12:34792143-34792084	ens|ENSMUST00000085463|ref|XM_003084896|ref|XM_003085814|gb|AK133334	0		1388	TGATCTGACAGCTATTTGTGATGCATCGGAAGCCTGCATAAATGCCCTTCTAGGAAATGA	188	0	A_55_P2065074	ENSMUST00000085463	ENSMUST00000085463	ens|histone deacetylase 9 [Source:MGI Symbol;Acc:MGI:1931221] [ENSMUST00000085463]	2591.71	4463.5	0.12	0.139	0.386	0	0	1	1	28.7	37.8	9.36	4.87	2	1	0	0	45	45	109	139	98	129	42.9	42.7	39.3	43.7	3112	3112	46.2	64.7	44	64	22.3
DATA	261	2	97	mm|chrX:102265194-102265253		0		0	ATTCAGTACAGCCCAGTGCACATGTGCAAATAGGACAGGGACTGTTCCTTTTTGTGCTAA	190	0	A_30_P01029687	chrX:102222494-102267068_F	chrX:102222494-102267068_F	lincRNA:chrX:102222494-102267068 forward strand	2613.4	4463.15	0.0276	0.261	0.916	0	0	1	1	15	16	8.61	3.6	2	2	0	0	40	40	97.9	101	94	97	36.6	35.5	32.4	29.1	3133	3133	46.5	65	44	64	22.4
DATA	262	2	98	mm|chr12:114059030-114058971	ref|NM_028023|ens|ENSMUST00000062092|gb|AK156081|gb|AK032980	0		1834	CCCGTGTGCAGGATGGCTTTATTTATGCCTATTTATATGTAAATGCCACTGAAAGCTAAG	192	0	A_51_P125691	Cdca4	NM_028023	ref|Mus musculus cell division cycle associated 4 (Cdca4), mRNA [NM_028023]	2633.5	4463.5	-0.0139	0.0625	0.825	0	0	1	1	356	345	36.7	34.6	0	0	0	0	44	44	382	665	383	666.5	69.6	126	69.1	120	3103	3103	46.4	65	44	64	22.6
DATA	263	2	99	mm|chr11:58592199-58592258	ref|NM_146538|ens|ENSMUST00000081533|gb|BC119148|tc|TC1600156	0		608	CAGACACCAAAGTCTTTGAGTTCTTCATGTACATCTGCTGCATTCTGATGCTCCTGATCC	194	0	A_52_P643087	Olfr315	NM_146538	ref|Mus musculus olfactory receptor 315 (Olfr315), mRNA [NM_146538]	2655.33	4463.61	0	0.695	1	7.07985	4.6393	1	1	7.82	3.49	7.84	3.5	1	0	0	0	46	46	80.9	73.4	77.5	72	33.5	21.8	35	23	3078	3078	45.9	65.2	44	65	22.3
DATA	264	2	100	mm|chr11:50884589-50884648	ref|NM_009329|ens|ENSMUST00000102766|ens|ENSMUST00000109122|gb|AF184111	0		2316	GTAATTATAGGCATCTAAGTGCACAGAGGAGTGCGCTGGACTTCTCAGTAGCAAAACACT	196	0	A_51_P117236	Zfp354a	NM_009329	ref|Mus musculus zinc finger protein 354A (Zfp354a), mRNA [NM_009329]	2676.37	4464	0.126	0.152	0.41	0	0	1	1	25.3	33.8	9.21	4.58	0	0	0	0	42	42	106	131	104.5	129.5	32	31.3	33.2	30.9	3064	3064	46.1	65.7	44	65	22.1
DATA	265	2	101	mm|chr7:133767037-133766978	ref|NM_019738|ens|ENSMUST00000131174|ens|ENSMUST00000032961|gb|AK009572	0		348	CAATGGATACAGGACATCACACCCAGCAATGGATACAGGACCTTGGAGAAATTAGGAGTT	198	0	A_51_P519251	Nupr1	NM_019738	ref|Mus musculus nuclear protein 1 (Nupr1), mRNA [NM_019738]	2696.77	4463.9	0.0311	0.0615	0.613	0	0	1	1	3360	3610	336	361	0	0	0	0	43	43	2950	6110	2871	6017	571	1260	547	1410	3057	3057	45.9	65.9	43	65	22
DATA	266	2	102	mm|chr5:37690618-37690559	ref|NM_021292|ens|ENSMUST00000031005|gb|AK161910|gb|AJ250841	0		4103	GCTGTTCTTAGGAAACACCTCTCGAGGAACACCATCGTGTCTAGGAGTGACGTTTGAGGC	200	0	A_52_P476431	Evc	NM_021292	ref|Mus musculus Ellis van Creveld gene homolog (human) (Evc), mRNA [NM_021292]	2718.56	4464	0	0.695	1	7.10093	4.65053	1	1	7.84	3.49	7.86	3.5	0	0	0	1	43	43	81.8	71.6	82	68	25.2	18	30	16.3	3019	3019	46.4	65.8	45	65	22.1
DATA	267	2	103	mm|chr2:26314689-26314630	ref|NM_008714|ens|ENSMUST00000114062|ens|ENSMUST00000170199|ens|ENSMUST00000102908	0		8221	TTGCTTCTTTCCAAAATCGAAAAGAAAGAAAAAAGAACGTGACAGGAGAAGGGAAGCTGG	202	0	A_55_P2047168	Notch1	NM_008714	ref|Mus musculus Notch gene homolog 1 (Drosophila) (Notch1), mRNA [NM_008714]	2739.02	4464.09	0	0.698	1	7.1094	4.65526	1	1	7.85	3.5	7.91	3.51	0	2	0	0	43	43	91.6	75.5	92	77	30.4	25.1	37.8	21.1	3022	3022	47.1	65.3	45	64	22.4
DATA	268	2	104	mm|chr15:90958960-90958901	gb|AK030033|tc|TC1605134|riken|4932416G21|nap|NAP105129-1	0		1918	GTCATTGATTCTGCTCATATCCACTGAATACAACCTGCCTTCTATTTTAAAGAAAGCTTT	204	0	A_55_P2064180	Gm7167	AK030033	gb|Mus musculus adult male testis cDNA, RIKEN full-length enriched library, clone:4932416G21 product:unclassifiable, full insert sequence. [AK030033]	2761	4464.5	0	0.653	1	7.11975	0	1	1	7.91	4.06	7.94	3.51	1	3	0	0	40	40	72.6	80.8	75.5	81.5	31.1	23.3	33.7	22.6	3019	3019	47.2	65.2	45	64	22.2
DATA	269	2	105	mm|chr11:72132859-72132918	ref|NM_001099688|ens|ENSMUST00000108504|tc|TC1726658|riken|1700010H23	0		1648	GAAGGCTGGGCTGGTGGTGATGGCAAGGTTCCAAGCATCTTTAAAGTGCTATCTTTACCA	206	0	A_55_P2031966	Fbxo39	NM_001099688	ref|Mus musculus F-box protein 39 (Fbxo39), mRNA [NM_001099688]	2781.5	4464.1	0.0284	0.0647	0.66	0	0	1	1	200	214	22	21.6	0	0	0	0	44	44	250	441	253.5	438	63	73	67.1	75.4	3060	3060	47.3	65.2	45	64	21.9
DATA	270	2	106	mm|chr15:47781534-47781475	ref|NM_001081391|ens|ENSMUST00000110261|ens|ENSMUST00000161653|ens|ENSMUST00000022923	0		3543	CAGGGCTCAATTGCGCTTTATTTCTGACTTTTCAATATCATATGAAGGATTTAACATCAC	208	0	A_51_P476960	Csmd3	NM_001081391	ref|Mus musculus CUB and Sushi multiple domains 3 (Csmd3), mRNA [NM_001081391]	2803.29	4464.5	-0.275	0.211	0.193	0	0	1	1	27.1	14.4	9.11	3.51	0	0	0	0	48	48	108	98.1	99.5	97.5	36	25	38.9	28.2	3036	3036	46.5	65.1	44	64	21.4
DATA	271	2	107			0		0		210	1	ERCC-00148_99	ERCC-00148_99	ERCC-00148_99		2824.3	4464.3	0.086	0.0802	0.284	0	0	1	1	75.3	91.8	12	9.66	0	0	0	1	44	44	146	234	143	225.5	34.7	47.3	36	43.2	3083	3083	46.4	64.6	44	63	21.8
DATA	272	2	108	mm|chr6:130322888-130322829		0		0	GATAATAAGAAAAAAGATTGGGCATGGATTGACAATCGCCCATCTAAACTGTGAGTTTCT	212	0	A_55_P2037643	A_55_P2037643	A_55_P2037643	Unknown	2844.75	4463.97	0	0.696	1	7.1645	4.68718	1	1	7.92	3.52	7.94	3.55	1	0	1	0	40	40	87.4	79.7	88	79	25.8	24.9	20.6	25.8	3116	3116	46.3	64.6	44	64	22.2
DATA	273	2	109	mm|chr3:5577594-5577653	gb|AK053902|tc|TC1608123|riken|E130319M01|nap|NAP088164-1	0		1393	CTGGGAAGACAACTGCATATTTTCTTGCCTAGTTCACTTGATTTTTATGAGGACAAAGGT	214	0	A_55_P1955701	Gm6146	AK053902	gb|Mus musculus 0 day neonate eyeball cDNA, RIKEN full-length enriched library, clone:E130319M01 product:unclassifiable, full insert sequence. [AK053902]	2866.51	4464.15	0	0.603	1	7.17842	0	1	1	8.04	4.9	8.07	3.52	3	1	2	0	38	38	77.4	82	74	77	24.2	21.6	20.6	21.3	3117	3117	46	64.6	44	63	22.2
DATA	274	2	110	mm|chr4:81938297-81938238	ref|NM_001113209|ref|NM_001113210|ref|NM_008687|ens|ENSMUST00000064770	0		6549	GTTGGTTTTCAGAGCATTTCAGAATGTTGGAAGCACCGCTTTCCTTTCGTTAGTATATAA	216	0	A_66_P135165	Nfib	NM_001113209	ref|Mus musculus nuclear factor I/B (Nfib), transcript variant 1, mRNA [NM_001113209]	2887.48	4464.57	0	0.696	1	7.19284	4.70444	1	1	7.95	3.53	7.98	3.54	0	0	0	0	46	46	86.1	68.7	88.5	69	30.2	22.3	33.7	25.6	3084	3084	46.3	64.3	44	63	22.1
DATA	275	2	111	mm|chr9:21349711-21349770	ref|NM_001198794|ref|NM_206536|ens|ENSMUST00000086361|ens|ENSMUST00000076326	0		1242	AAACTCATAGATCCACCTGCCTCTGCCTCCAGATCGCTAGAATTAAAGTTACTGCCATAA	218	0	A_55_P2129691	AB124611	NM_001198794	ref|Mus musculus cDNA sequence AB124611 (AB124611), transcript variant 1, mRNA [NM_001198794]	2908.84	4464.43	-0.0363	0.0615	0.556	0	0	1	1	3090	2840	309	284	0	1	0	0	43	43	2680	4760	2643	4752	296	467	311	431	3098	3098	46.6	64.1	44	63	22.3
DATA	276	2	112	mm|chr14:55341196-55341137	ref|NM_016972|ens|ENSMUST00000022787|gb|AK136752|gb|Y19022	0		3889	TATTTCTTTTGGATTTTTTAATGTATGGCGGTTTGGGGGCAGAGCTAGAACCTTAATAAT	220	0	A_51_P112734	Slc7a8	NM_016972	ref|Mus musculus solute carrier family 7 (cationic amino acid transporter, y+ system), member 8 (Slc7a8), mRNA [NM_016972]	2930.3	4464.9	0.144	0.399	0.718	7.22354	0	1	1	8.38	11.7	8.4	3.58	1	0	1	0	41	41	85.2	92.6	82	93	21.9	27.9	21.5	29.7	3079	3079	46.6	64.5	45	63	22.1
DATA	277	2	113	mm|chr19:7713925-7713984	gb|AK006790|ens|ENSMUST00000148558|tc|TC1694100|riken|1700055A14	0		820	AACCATCGGAAACATTCTGAAAACCTCCTTAGAACATTTCCAGTAATGAAGAACTCTCCC	222	0	A_55_P2025203	Hrasls5	AK006790	gb|Mus musculus adult male testis cDNA, RIKEN full-length enriched library, clone:1700055A14 product:similar to H-REV107-LIKE PROTEIN 5 [Mus musculus], full insert sequence. [AK006790]	2951.44	4464.97	-0.161	0.0962	0.0941	0	0	1	1	71	49	11.8	5.76	0	0	0	0	44	44	142	159	139.5	146.5	49.4	65.6	48.9	66.7	3069	3069	46.7	64.4	45	63	21.9
DATA	278	2	114	mm|chr12:81218297-81218238		0		0	AGTCCTGGCACCTGGTGAAGTTAAAAGGCCATCCTTAGTTATCACTTTAGTTTGAGGCCA	224	0	A_30_P01027714	chr12:81217572-81233910_R	chr12:81217572-81233910_R	lincRNA:chr12:81217572-81233910 reverse strand	2972.5	4465	0.0112	0.0698	0.873	0	0	1	1	128	131	15.8	13.4	1	0	0	0	43	43	188	297	185	304	47.7	46.7	46.7	54.1	3071	3071	46.9	64.7	45	63	22.5
DATA	279	2	115	mm|chr8:74154475-74154416	ref|NM_001029873|ens|ENSMUST00000030170|ens|ENSMUST00000066644|gb|AY753536	0		4887	AGTTCGCCACCAAATCCAAAAACAACAGCTGGGCGCCCAAGTATAACGAGAGCTTCCAGT	226	0	A_55_P2017964	Unc13a	NM_001029873	ref|Mus musculus unc-13 homolog A (C. elegans) (Unc13a), mRNA [NM_001029873]	2993.62	4465	0	0.696	1	7.2726	4.75352	1	1	8.05	3.56	8.07	3.58	0	0	0	0	42	42	84.2	73.3	81.5	71.5	36.2	21	45.4	25.6	3102	3102	47.2	64.8	45	63	23
DATA	280	2	116	mm|chr4:101019567-101019626		0		0	TTATCACAGTACTGTACCTTTAGAATGGACAGCATCAGCACTGTGATAACTGAGCCAGGG	228	0	A_30_P01030671	chr4:101010948-101032148_F	chr4:101010948-101032148_F	lincRNA:chr4:101010948-101032148 forward strand	3014.34	4465.03	0	0.696	1	7.28955	4.76409	1	1	8.07	3.57	8.09	3.58	3	1	0	0	38	38	72.4	65.2	72	65.5	21	20	21.7	15.6	3086	3086	48.3	64.6	46	64	23.2
DATA	281	2	117	mm|chr18:84757554-84757495		0		0	CTCTGTACAAACTCTGGTATAGCAGGCATAATAATTGTTTACAACAGTGGTTCCATTAAA	230	0	A_30_P01020443	chr18:84757475-84757969_R	chr18:84757475-84757969_R	lincRNA:chr18:84757475-84757969 reverse strand	3035.48	4465.21	-0.2	0.142	0.16	0	0	1	1	41.5	26.2	10.1	4.1	1	1	0	0	43	43	119	118	117	115	35.1	31.8	30	30.4	3098	3098	52	64.5	49	63.5	24.9
DATA	282	2	118			0		0		232	1	ERCC-00081_60	ERCC-00081_60	ERCC-00081_60		3057.22	4465.48	-0.358	0.696	0.607	0	4.78734	1	1	8.19	3.59	8.18	3.61	2	1	0	0	42	42	93.1	78	84	77	32.2	19.9	27.1	17.2	3026	3026	62.5	65.2	58	64	31.3
DATA	283	2	119	mm|chr10:81685965-81685906		0		0	TCAATTTCTTTGGCAGCAACAAGTCCACTTTATCCATGAGTTGGTGGTAGGTGGTCCACA	234	0	A_30_P01018957	chr10:81680941-81704964_R	chr10:81680941-81704964_R	lincRNA:chr10:81680941-81704964 reverse strand	3078.16	4465.7	-0.418	0.147	0.0046	0	0	1	1	51.4	19.6	10.6	3.74	2	3	0	1	37	37	127	107	129	110	38.4	24.9	38.5	19.3	3045	3045	73.2	65.7	68	65	36.3
DATA	284	2	120	mm|chr5:134315954-134315895	nap|NAP095730-001	0		2582	GAGACGTGTCTTGTGATAATACATCTTATCTTGAATTTTCTTCTTTTTCACAGGAAGAGG	235	0	A_55_P2045777	NAP095730-001	NAP095730-001	Unknown	3099.5	4465.06	-0.651	0.186	0.000453	0	0	1	1	49.1	11	10.3	3.44	2	0	0	0	42	42	126	92	130	91.5	36.5	23.1	38.5	22.8	3110	3110	72.2	66.4	67	65	35.6
DATA	285	2	121	mm|chrX:47139585-47139526	ref|NM_183335|ens|ENSMUST00000072037|gb|AY227773|tc|TC1648470	0		2453	ATAAACAAAACCATCAATGCATATATGTCTGAATAAAATGCATATAGCGGACTTCTTCCT	237	0	A_55_P2059860	Igsf1	NM_183335	ref|Mus musculus immunoglobulin superfamily, member 1 (Igsf1), transcript variant 3, mRNA [NM_183335]	3120.09	4465.86	-0.843	0.388	0.0299	0	4.82278	1	1	24.2	3.47	8.87	3.48	0	1	0	0	42	42	107	72.4	110.5	71	31.3	17.7	33.5	18.3	3014	3014	64.1	66.1	60	65	31.4
DATA	286	2	122	mm|chr6:37998549-37998490	ref|NM_080467|ens|ENSMUST00000114908|ens|ENSMUST00000040259|ens|ENSMUST00000132736	0		3218	CCTCACCTGAAGTTCCTGCAGTATTTCAAGTGTTATAATCATGAAAATAAATGTCTGCTT	239	0	A_55_P1953003	Atp6v0a4	NM_080467	ref|Mus musculus ATPase, H+ transporting, lysosomal V0 subunit A4 (Atp6v0a4), mRNA [NM_080467]	3141.85	4465.5	0	0.631	1	7.4011	0	1	1	8.28	4.55	8.3	3.63	0	1	0	0	43	43	85.8	81	79	83	27.9	17.4	27.1	16.7	3070	3070	54.3	64.8	52	64	25
DATA	287	2	123	mm|chr14:56784854-56784795	ref|NM_153052|ens|ENSMUST00000167932|ens|ENSMUST00000015587|gb|BC120809	0		732	AACAAAGCTCATGGAGTTTTGTCTTATGTGAAATCCAAGAAGATCTCTTCAGGAGTCTTC	241	0	A_51_P126365	Gzmn	NM_153052	ref|Mus musculus granzyme N (Gzmn), mRNA [NM_153052]	3163	4465.5	0	0.697	1	7.42008	4.84686	1	1	8.22	3.63	8.25	3.64	0	1	0	0	43	43	86.2	74.1	86	73	41	18.7	41.5	16.7	3108	3108	49.3	64.4	48	63	22.7
DATA	288	2	124	mm|chr5:138028646-138028705	ref|NM_015799|ens|ENSMUST00000111009|ens|ENSMUST00000031729|gb|AK155526	0		2862	TGTGAGCAGCCCAAGGGGATTAGATGTCAATAAACCAATTGTAACCCCTGTTGTCCATAC	243	0	A_55_P1955532	Trfr2	NM_015799	ref|Mus musculus transferrin receptor 2 (Trfr2), mRNA [NM_015799]	3184	4465.5	-0.299	0.176	0.0887	0	0	1	1	36.2	18.2	9.9	3.74	1	2	0	0	41	41	116	103	114	98	36.8	30.6	34.1	22.2	3122	3122	48.3	64.5	47	64	22.8
DATA	289	2	125	mm|chr1:162125616-162125675	ens|ENSMUST00000097193|tc|TC1673037	0		182	TTCAGGTGTGATCCGTCATGTGAAAGCTGCGAGAATGACTCCGGGTTATAAGGAGCCGAG	245	0	A_55_P2070786	Mrps14	ENSMUST00000097193	ens|mitochondrial ribosomal protein S14 [Source:MGI Symbol;Acc:MGI:1928141] [ENSMUST00000097193]	3206	4466.65	-0.116	0.112	0.297	0	0	1	1	54.4	41.6	11.1	5.21	0	2	0	0	40	40	128	143	127.5	138	42.2	39.8	42.6	40.6	3019	3019	48.4	64.1	47	63	22.8
DATA	290	2	126	mm|chr7:107910099-107910158		0		0	GATTGTGATGGGCTTCCCGTTAATGACAAGCTTCCCATTCTCGGCCTTGACTGTGCCATT	247	0	A_55_P2027412	A_55_P2027412	A_55_P2027412	Unknown	3226.17	4465.75	-0.0255	0.0618	0.68	0	0	1	1	646	609	65.3	61	1	1	0	0	42	42	601	1060	561.5	1087	155	177	169	179	3098	3098	48.2	63.8	46	63	22.8
DATA	291	2	127	mm|chr11:33530570-33530511	ref|NM_027398|ref|NM_001190885|ref|NM_001190886|ens|ENSMUST00000109340	0		1026	TGTTCCAAAATGTCATGTAACTGAGGACACTGGCCATTCTGCTCTCAGAGACACTGACAA	249	0	A_51_P117087	Kcnip1	NM_027398	ref|Mus musculus Kv channel-interacting protein 1 (Kcnip1), transcript variant B, mRNA [NM_027398]	3246.61	4466.23	0	0.68	1	7.49596	0	1	1	8.34	3.9	8.37	3.69	1	0	0	0	43	43	89.9	79.7	89	76	29.3	25.4	30.8	22.6	3065	3065	48.1	64	46	63	22.5
DATA	292	2	128	mm|chr7:51507630-51507689	gb|BC016099	0		2029	AGCCCTGGAACTTCTGCCTTCGTGAGTTTCTATTAAATGGCTGGTTCATTGCCCTCAAAA	251	0	A_51_P144770	2410002F23Rik	BC016099	gb|Mus musculus RIKEN cDNA 2410002F23 gene, mRNA (cDNA clone MGC:27669 IMAGE:4910895), complete cds. [BC016099]	3268.31	4465.99	0.00225	0.0614	0.971	0	0	1	1	4320	4340	432	434	0	0	0	0	42	42	3570	6940	3460	6864	634	1110	758	976	3064	3064	47.6	63.3	46	62	22.3
DATA	293	2	129	mm|chr16:58925776-58925717	ref|NM_146999|ens|ENSMUST00000075361|gb|BC125397|gb|BC131916	0		997	AAGTCTTTACCATTACCACTGTCTTGGTCTCTTACAGCTGCATTCTTCTCACTGTTTTCA	253	0	A_51_P120589	Olfr181	NM_146999	ref|Mus musculus olfactory receptor 181 (Olfr181), mRNA [NM_146999]	3289.52	4465.56	0	0.481	1	7.53169	0	1	1	8.64	8.39	8.68	3.67	0	2	0	0	43	43	91.2	86.2	87	83	38.8	21.5	37.4	21.1	3111	3111	46.8	63.4	45	62	22.1
DATA	294	2	130	mm|chr7:128206425-128206366	gb|AK008836|riken|2210406H18|nap|NAP091151-1	0		1052	CTCTGGGCATCCAGAAAATGTTCCCTACTAAAGAATAAACTGTAACCTCCACTAAGACTG	255	0	A_55_P2404808	2210406H18Rik	AK008836	gb|Mus musculus adult male stomach cDNA, RIKEN full-length enriched library, clone:2210406H18 product:unclassifiable, full insert sequence. [AK008836]	3310.53	4465.88	-0.174	0.109	0.11	0	0	1	1	61.2	41	11.5	5.18	0	0	0	0	44	44	133	141	131.5	141.5	39.6	37.6	41.9	37.8	3076	3076	46.8	63.7	45	62	22
DATA	295	2	131	mm|chr10:9329130-9329189		0		0	AGCAAGCTCCACACAAGCAGATGTTGCTAGCTGCAGAAGGCTTGGCCGATGATCACAGTT	257	0	A_30_P01020409	chr10:9322308-9332183_F	chr10:9322308-9332183_F	lincRNA:chr10:9322308-9332183 forward strand	3332.69	4466.05	-0.499	0.593	0.4	0	4.94379	1	1	11.5	3.65	8.6	3.68	1	0	1	0	41	41	96.8	79	97	75	27.9	25.4	25.9	31.9	3071	3071	46.6	63.5	45	62	21.7
DATA	296	2	132	mm|chr4:8866983-8867042		0		0	TTAGGTGGGTTAAGTGCACACAAATGGAAAATGGGGTAGGGTAGAATGTCAGTCCCATCT	259	0	A_30_P01025161	chr4:8865575-8899400_F	chr4:8865575-8899400_F	lincRNA:chr4:8865575-8899400 forward strand	3353.4	4466.41	0	0.506	1	7.58515	0	0	0	8.67	7.57	8.69	3.69	1	0	0	0	45	45	84.2	84.7	77	85	30.5	27.7	28.2	31.1	3065	3065	46.8	64.3	45	63	21.6
DATA	297	2	133	mm|chrX:132281644-132281703	ref|NM_001009575|ens|ENSMUST00000096321|gb|AK166624|gb|AK133950	0		2602	GGCCATTTTATGGATGCTAGTCATCTTGAAAGATTGAATACTTGCTGGTTTTTATTGTGC	261	0	A_52_P114282	Armcx5	NM_001009575	ref|Mus musculus armadillo repeat containing, X-linked 5 (Armcx5), mRNA [NM_001009575]	3374.6	4466.41	-0.188	0.109	0.0841	0	0	1	1	63	40.9	11.7	5.19	0	1	0	0	45	45	135	141	129	133	55.2	43.5	66.7	39.3	3086	3086	46.7	63.9	45	63	21.8
DATA	298	2	134	mm|chr14:20413417-20413360	ref|NM_001024706|ens|ENSMUST00000167475|ref|XM_001477506|ref|XM_001477521	0		946	TAATAACTGTCATTAATTAAAAGCATAGTCTAAGGGAATAAAAAGCTGTCAGAAAACACA	263	0	A_55_P1978018	Gm5458	NM_001024706	ref|Mus musculus predicted gene 5458 (Gm5458), mRNA [NM_001024706]	3395.71	4466.5	-0.731	0.447	0.102	0	4.97654	1	1	19.4	3.61	8.96	3.62	1	0	0	0	47	47	104	72.6	103	72	34.1	19.5	36	20.8	3096	3096	47.3	63.6	45	63	22.2
DATA	299	2	135	mm|chr4:44197545-44197486		0		0	ATAATGTTACAATAAGATACAATAAGAACTAGTTAAAAGAAAAGGTGGGGCTGACTATTA	265	0	A_30_P01031829	chr4:44181997-44249172_R	chr4:44181997-44249172_R	lincRNA:chr4:44181997-44249172 reverse strand	3416.78	4466.44	0.178	0.364	0.626	0	0	1	1	9.45	14.2	9.03	3.81	0	1	0	0	43	43	94.8	94.5	94	89	31.7	24.6	34.1	23	3108	3108	47.4	63.7	46	63	22.1
DATA	300	2	136	mm|chr5:13796427-13796486	ref|NM_027650|ens|ENSMUST00000088625|gb|AK016676|ens|ENSMUST00000124677	0		798	TACATTCAGTACATTTACACGGAGTGAATAGGAGGAAGCCAGTTAGCCAGCTGATTCAGG	267	0	A_55_P2045824	Speer3	NM_027650	ref|Mus musculus spermatogenesis associated glutamate (E)-rich protein 3 (Speer3), mRNA [NM_027650]	3438	4466.5	0	0.698	1	7.64436	4.99585	1	1	8.49	3.73	8.52	3.75	1	2	0	1	40	40	83.8	75.4	85.5	73.5	29.1	17.3	28.7	13.5	3116	3116	47.6	63.1	45	62	22.1
DATA	301	2	137	mm|chr5:107039469-107039410		0		0	TTTAATTTCTTCACAGAGCCTGGCTGTAGCTTGTGTAGGAGTTTGCAGAGTTTTATGCCA	269	0	A_30_P01020248	chr5:106982442-107045717_R	chr5:106982442-107045717_R	lincRNA:chr5:106982442-107045717 reverse strand	3457.89	4465.95	0	0.698	1	7.65485	5.00324	1	1	8.51	3.74	8.53	3.75	1	1	0	0	43	43	78.5	70.3	86	70	30.7	19.3	31.9	17.8	3140	3140	46.8	62.5	45	62	21.4
DATA	302	2	138	mm|chr6:129314880-129314939	ref|NM_177686|ens|ENSMUST00000065289|gb|AK084335|tc|TC1583662	0		1780	CCCTGTCGTAATAAAGCTTAATAAACTAGGAGTAGATTTCCCAAATACAATCAAGCTTTG	271	0	A_52_P66520	Clec12a	NM_177686	ref|Mus musculus C-type lectin domain family 12, member a (Clec12a), mRNA [NM_177686]	3480.37	4467	0	0.698	1	7.66935	5.0137	1	1	8.52	3.74	8.55	3.75	0	1	0	0	41	41	88.5	68.9	83	67	29.9	19.5	34.8	19.3	3052	3052	46.9	63	45	62	21.5
DATA	303	2	139	mm|chr4:46677433-46677374	ref|NM_001081141|gb|AK132744|tc|TC1636374|tc|TC1604208	0		3334	TCTGCAAACAAAGAGGAGTTGGGATGTCAGAAACTTGCAAAAACAAATCAAACTCTAGAC	273	0	A_55_P2081273	Gabbr2	NM_001081141	ref|Mus musculus gamma-aminobutyric acid (GABA) B receptor, 2 (Gabbr2), mRNA [NM_001081141]	3501.22	4466.24	-0.585	0.535	0.274	0	5.01979	1	1	14.1	3.68	8.83	3.69	0	2	0	1	40	40	99.5	59.8	97	58.5	40.5	10.5	44.1	11.3	3161	3161	47.5	62.7	45	62	22.4
DATA	304	2	140	mm|chr7:87523469-87522943	ref|NM_010194|ens|ENSMUST00000080932|gb|BC129919|gb|X12616	0		2403	CCAACCTCACCAATCAGCAGACACGGGAGTTTGTAGAAAAGGGGCATCGTCTGCCTTGCC	275	0	A_52_P365011	Fes	NM_010194	ref|Mus musculus feline sarcoma oncogene (Fes), mRNA [NM_010194]	3522.03	4466.63	0.0585	0.0619	0.344	0	0	1	1	785	899	79.1	89.9	0	0	0	0	42	42	698	1480	678.5	1465	117	206	128	220	3120	3120	48.2	62.8	46	62	23
DATA	305	2	141	mm|chr4:147376024-147376083	ref|NM_008725|ens|ENSMUST00000103230|gb|AK147180|gb|BC089615	0		676	CTTCCTGCCTTCATCTATCACGATCGATGTTAAATGTAGATGAGTGGTCTAGTGGGGTCT	276	0	A_52_P580582	Nppa	NM_008725	ref|Mus musculus natriuretic peptide type A (Nppa), mRNA [NM_008725]	3543.38	4466.98	0.163	0.124	0.188	0	0	1	1	35.1	51	10.5	6.06	0	0	0	0	43	43	114	154	117	155	31	35.9	33.4	30.8	3113	3113	48.1	63.2	46	62	22.7
DATA	306	2	142	mm|chr11:4382644-4382585	ref|NM_028860|ens|ENSMUST00000109943|ens|ENSMUST00000130716|ens|ENSMUST00000123506	0		3900	GGATGTACCACTGGATTGTAAATTGATTTTTGTTTCATCTCCCCTTCCCTTCCATCCTCT	278	0	A_55_P2117033	Mtmr3	NM_028860	ref|Mus musculus myotubularin related protein 3 (Mtmr3), mRNA [NM_028860]	3564.49	4467.14	0.0258	0.0627	0.681	0	0	1	1	344	365	35.8	36.7	0	1	0	0	43	43	352	649	346	631	73.1	80.3	81.2	84.5	3103	3103	48.2	63.5	46	62	22.6
DATA	307	2	143			66	Structural	0		280	-1	3xSLv1	3xSLv1	3xSLv1		3586.51	4467.58	0	0.698	1	7.70765	5.04396	1	1	8.57	3.77	8.59	3.79	0	0	0	0	46	46	86.5	76.8	83.5	75.5	30.9	22.4	28.5	22.6	3056	3056	47.6	63.3	46	62	22
DATA	308	2	144	mm|chr10:82212091-82212032	ref|NM_010914|ens|ENSMUST00000143749|ens|ENSMUST00000105309|ens|ENSMUST00000130911	0		1905	TTGTGTATGTGCTGTGGTAGTTCTAGCTCTATCAAAAATGGCTTATTGTATAGTCTGTCC	282	0	A_55_P1975456	Nfyb	NM_010914	ref|Mus musculus nuclear transcription factor-Y beta (Nfyb), mRNA [NM_010914]	3607.33	4467.39	0.257	0.0852	0.00252	0	0	1	1	62	112	11.8	11.7	1	1	0	0	46	46	134	253	130.5	258	36.7	55.6	41.5	53.2	3063	3063	47.4	62.8	45	62	21.9
DATA	309	2	145	mm|chr17:24562234-24562293	ref|NM_009070|ref|NM_001080127|ref|NM_001080128|ens|ENSMUST00000115371	0		1313	TACAGCAGTTGAGATATCTCCTCTACAGAAGGGTTCTGGCTTGTAGAGCTACTGTTGGTT	284	0	A_55_P2109342	Rnps1	NM_009070	ref|Mus musculus ribonucleic acid binding protein S1 (Rnps1), transcript variant 1, mRNA [NM_009070]	3628.5	4467.32	0.0295	0.0618	0.633	0	0	1	1	724	775	73.1	77.6	2	1	0	0	45	45	649	1280	644	1252	104	186	113	127	3073	3073	48.1	62.8	46	62	22.2
DATA	310	2	146	mm|chr15:102966288-102966229		0		0	TACTTCATCTTGTTTGCGGGGCGGCTGGGCCTGCTCTCGGGGTTTAATGATCTGTGCCAT	286	0	A_30_P01031351	chr15:102947390-102971082_R	chr15:102947390-102971082_R	lincRNA:chr15:102947390-102971082 reverse strand	3649.6	4467.41	0.16	0.0711	0.0241	0	0	1	1	115	166	15.2	16.9	1	0	0	1	44	44	175	338	159	332.5	54	50.6	58.2	49.5	3068	3068	47.3	62.9	45	62	21.8
DATA	311	2	147	mm|chr5:28745253-28745312	ref|NM_028234|ens|ENSMUST00000059644|gb|AK157642|ens|ENSMUST00000114884	0		8971	AGTGCTTTTCAGCTGTGGTGTGCATGTCATTAACTACCCCTCTCTGTTTTTACCCCTCTA	288	0	A_55_P2408330	Rbm33	NM_028234	ref|Mus musculus RNA binding motif protein 33 (Rbm33), mRNA [NM_028234]	3670.71	4467.5	0.18	0.0669	0.00716	0	0	1	1	176	267	20.2	26.9	0	1	0	0	47	47	222	496	217	490	54	89.8	52.6	83	3064	3064	47.7	63.2	46	62	22.3
DATA	312	2	148	mm|chr13:097147010-097147069	nap|NAP111310-1	0		188	TTTAAGACCAACCTAGAAGAATTTGCCAGCAAGCACAAGCAAGAGACCCGGAAGAATCCT	290	0	A_55_P2134427	NAP111310-1	NAP111310-1	Unknown	3691.73	4467.47	-0.028	0.0624	0.654	0	0	1	1	426	399	43.7	40	0	0	0	0	46	46	416	699	424	688	75.5	110	83.6	109	3095	3095	47	63.4	46	62	22.2
DATA	313	2	149	mm|chrY_random:036386680-036386739		0		0	GTACAACACAAATTTAAGGGTAAAGATGGCTCTGAGGACAACTGGAGGAGGGTTGTGGTA	292	0	A_55_P2062324	A_55_P2062324	A_55_P2062324	Unknown	3713	4467.5	0	0.6	1	7.69403	0	1	1	8.68	5.34	8.72	3.76	1	4	0	0	39	39	93.3	80	93	82	28	15.6	30	14.8	3106	3106	46.8	63.6	46	62	22.4
DATA	314	2	150	mm|chr9:49088637-49088696	ref|NM_177701|gb|AK039996|tc|TC1593778|riken|A430041E03	0		2231	ACCACTGTATTCTACTTTTATTAATTTTAGTCTTTCTTCACATTGGATGAGGGCTTGTCA	294	0	A_52_P431294	Gm4894	NM_177701	ref|Mus musculus predicted gene 4894 (Gm4894), mRNA [NM_177701]	3734.33	4467.61	0	0.697	1	7.68442	5.04007	1	1	8.54	3.76	8.57	3.77	1	1	0	0	45	45	81.8	70.5	85	70	30.2	19.7	30.4	24.5	3102	3102	47.1	63.3	46	62	22.5
DATA	315	2	151	mm|chr2:151834899-151834958	ref|NM_027172|ref|NM_001164819|ref|NM_001164820|ens|ENSMUST00000109861	0		2597	TTTATTCTTAAAGTAGGGCTGGAGAGATTGTCCAGCTGTTTAAGGCAAAGTCCCATGACC	296	0	A_55_P2130104	2310046K01Rik	NM_027172	ref|Mus musculus RIKEN cDNA 2310046K01 gene (2310046K01Rik), transcript variant 1, mRNA [NM_027172]	3755.44	4467.97	-0.372	0.687	0.588	0	5.0348	1	1	8.84	3.75	8.61	3.77	0	1	0	0	43	43	95.9	75.8	95	76	35.2	18.4	41.5	15.9	3071	3071	47.4	63	45	62	22.8
DATA	316	2	152	mm|chr5:147394579-147394520	ref|NM_001010941|ref|NM_008151|ens|ENSMUST00000036211|gb|D21061	0		1615	GAAGCAATGACATCTTTTAGACACGTATTGACAGTGGAAATCATCTTACCAGTGTTTTTT	298	0	A_51_P104718	Gpr12	NM_001010941	ref|Mus musculus G-protein coupled receptor 12 (Gpr12), transcript variant 1, mRNA [NM_001010941]	3776.5	4468	0	0.677	1	7.65852	0	1	1	8.54	4.02	8.56	3.78	0	0	0	0	44	44	84.7	77.9	85.5	79.5	30.8	26	31.1	32.2	3052	3052	47.9	62.8	46	62	22.6
DATA	317	2	153	mm|chr1:183142785-183142844		0		0	GGCAAGACGTTTCAAAGGCTGAGGGTGTGTAGAGGCGCTTTGCTTTGGAGTTTTACTAGG	300	0	A_30_P01018437	chr1:183142656-183163206_F	chr1:183142656-183163206_F	lincRNA:chr1:183142656-183163206 forward strand	3797.11	4467.48	0.539	0.247	0.0288	7.64002	0	1	1	9.2	31.8	9.22	4.71	4	0	1	0	39	39	87.7	120	88	121	23.6	32.5	24.5	36	3126	3126	48.5	62.8	46	62	22.7
DATA	318	2	154	mm|chr3:31021203-31021262	ref|NM_011386|ref|NM_001039090|ens|ENSMUST00000029194|ens|ENSMUST00000118470	0		6420	TGCCAATGCATATAGTTTTATGATTAAAATTGCTGTGGTTGGTTGCATTACATGACACAC	302	0	A_51_P118132	Skil	NM_011386	ref|Mus musculus SKI-like (Skil), transcript variant 1, mRNA [NM_011386]	3818.42	4467.94	0.0198	0.0648	0.76	0	0	1	1	213	223	23.4	22.5	0	0	0	0	44	44	252	428	250.5	418.5	58	92.3	61.3	94.3	3099	3099	48.7	62.6	46	61	22.6
DATA	319	2	155	mm|chr2:148841723-148841664	ens|ENSMUST00000099266|gb|AK133133|riken|4930590N04	0		1250	AAGACAAGACCATGCCCAGTGGATCTTCTGCCTGCTCTTTGCCTAACCTTCTGGCCATAG	304	0	A_55_P2102664	ENSMUST00000099266	ENSMUST00000099266	ens|predicted gene 10750 [Source:MGI Symbol;Acc:MGI:3641996] [ENSMUST00000099266]	3839.96	4468.16	0.0719	0.0996	0.47	0	0	1	1	53.2	62.7	11.2	7.04	2	0	0	0	42	42	129	174	125	169	34	48.8	30.6	50.2	3082	3082	49.1	62.6	47	61.5	22.6
DATA	320	2	156	mm|chr3:154285974-154286035	ref|NM_009968|ens|ENSMUST00000171946|ens|ENSMUST00000154252|ens|ENSMUST00000029850	0		2334	TTCAGTATGGTCACCCATCAAATGCTTCATGGTCACTATAGTTTGCTGATATGTGACATG	306	0	A_51_P435198	Cryz	NM_009968	ref|Mus musculus crystallin, zeta (Cryz), mRNA [NM_009968]	3860.86	4468.26	0.00849	0.0616	0.89	0	0	1	1	944	963	94.9	96.3	0	0	0	0	43	43	835	1590	800	1508	155	288	168	310	3066	3066	48.9	62.4	47	61	22.1
DATA	321	2	157	mm|chr15:58721813-58721754	ref|NM_175151|ens|ENSMUST00000110155|gb|AK042248|tc|TC1595147	0		1260	CTGCCAAGCTGTAATTATCTGGAAAAGATCTCTTTATGTGTTTCTCACTTCTGGTATGTA	308	0	A_51_P218041	Tatdn1	NM_175151	ref|Mus musculus TatD DNase domain containing 1 (Tatdn1), mRNA [NM_175151]	3882.31	4468.31	0	0.696	1	7.54356	4.9645	1	1	8.37	3.71	8.4	3.73	1	0	0	0	44	44	88.7	74.3	84.5	74	31	16.2	33.5	14.5	3056	3056	48.4	62.3	46.5	61	22.3
DATA	322	2	158	mm|chr11:95541869-95541928	ref|NM_008831|ens|ENSMUST00000125172|gb|AK010619|tc|TC1573277	0		1580	TCTCAAATACCCAATGGGATTCCAGCTTGAAGGATTGCATCCTGCAGGGAATGAGCACAC	310	0	A_51_P165934	Phb	NM_008831	ref|Mus musculus prohibitin (Phb), mRNA [NM_008831]	3903	4468.3	-0.0265	0.0616	0.667	0	0	1	1	1340	1260	135	126	0	1	0	0	41	41	1160	2070	1145	2092	162	215	180	228	3088	3088	48.7	62.5	47	62	22.1
DATA	323	2	159	mm|chr6:072649274-072649215		0		0	AATATAGGCCTTGTGGTATTGCCATAGGCAATGTGTCTTCTGTCCTGTGAGAGACCAAGA	312	0	A_55_P1987336	A_55_P1987336	A_55_P1987336	Unknown	3924	4467.26	-0.0779	0.362	0.83	0	0	1	1	12.6	10.5	8.87	3.65	0	1	0	0	41	41	99.4	87.5	95	86	35	28.3	35.6	32.6	3188	3188	48.7	62.9	47	62	22.3
DATA	324	2	160	mm|chr15:98643461-98643402	ref|NM_016781|ens|ENSMUST00000168846|ens|ENSMUST00000088285|gb|AK138324	0		1405	ATAATAGCTCTGCACAAGTCTCGGTAAAATATTTTTATTCGTCTTGTTTCACTGTGTGGA	314	0	A_51_P121818	Prkag1	NM_016781	ref|Mus musculus protein kinase, AMP-activated, gamma 1 non-catalytic subunit (Prkag1), mRNA [NM_016781]	3945.35	4468.32	-0.0073	0.0627	0.907	0	0	1	1	345	339	35.7	34.1	0	2	0	0	45	45	363	620	363	617	69.3	129	68.2	130	3088	3088	48.9	63	47	62	22.9
DATA	325	2	161	mm|chr8:82918998-82918939		0		0	AAGAAATTCAGCAAGTTGCTTTCCGTCTCTGGCTTAGGTGTGCTTGAGAAGGAAGATCCT	316	0	A_30_P01026525	chr8:82854412-82919089_R	chr8:82854412-82919089_R	lincRNA:chr8:82854412-82919089 reverse strand	3967.17	4468.26	0.241	0.355	0.498	7.39457	0	1	1	8.67	15.1	8.69	3.78	1	0	0	0	43	43	89.8	94.4	88	89	28.9	28.8	29.7	28.9	3101	3101	48.8	63.1	47	62	23
DATA	326	2	162			66	Structural	0		1	1	DarkCorner	DarkCorner	DarkCorner		3988	4468.5	0	0.695	1	7.3505	4.85303	1	1	8.14	3.64	8.17	3.65	0	0	0	0	44	44	84.3	66.7	84.5	65.5	26	18.4	25.9	17.4	3120	3120	48	63.2	46	62	22.5
DATA	327	2	163			66	Structural	0		1	1	DarkCorner	DarkCorner	DarkCorner		4009.33	4468.61	0	0.695	1	7.30143	4.8242	1	1	8.09	3.62	8.11	3.63	3	2	0	0	42	42	75.1	69.9	73.5	72.5	26.5	16.3	23.4	16.1	3974	3974	47.5	63	45.5	62	22.3
DATA	328	2	164			260	BrightCorner	0		0	1	GE_BrightCorner	GE_BrightCorner	GE_BrightCorner		4030.13	4468.85	0.069	0.0617	0.264	0	0	1	1	5200	6090	520	609	0	0	0	0	43	43	4420	9950	4351	9882	437	963	403	1060	5043	5043	46.8	62.6	45	62	22.1
DATA	329	3	1			66	Structural	0		1	1	DarkCorner	DarkCorner	DarkCorner		571.152	4462.5	0	0.692	1	7.4157	4.9911	1	1	8.23	3.73	8.25	3.75	1	0	0	0	43	43	71.5	79.7	71	81	26.8	21.3	25.9	23.4	4681	4681	39.2	66	37	65	20.4
DATA	330	3	2			66	Structural	0		1	1	DarkCorner	DarkCorner	DarkCorner		592.294	4462.5	0	0.692	1	7.5093	5.05158	1	1	8.34	3.77	8.36	3.79	0	0	0	0	48	48	54.7	70.9	51	66	26.7	19.9	28.5	18.3	3436	3436	40.1	65.7	38	65	20.4
DATA	331	3	3	mm|chr12:20241192-20241133		0		0	TGCAATGACCAGCACAGAGCCGATTGCAATGCAAACACACAGAGGTCTTTTTTATGAGCT	318	0	A_30_P01028640	chr12:20240893-20435318_R	chr12:20240893-20435318_R	lincRNA:chr12:20240893-20435318 reverse strand	613.733	4462.53	0	0.653	1	7.59979	0	1	1	8.5	4.38	8.52	3.83	2	2	0	0	41	41	78	82.4	79	81	23.9	18.5	21.5	20	2536	2536	40.7	65.4	39	65	21
DATA	332	3	4	mm|chr7:147838658-147838717	ref|NM_146960|ens|ENSMUST00000084455|gb|BC120694|gb|BC119325	0		1001	CCTATATCAGTCCTGCTTCCAGCTACAGCCCAGAAAGAAGCAAATTTACCTCAGTGCTAT	320	0	A_51_P117115	Olfr53	NM_146960	ref|Mus musculus olfactory receptor 53 (Olfr53), mRNA [NM_146960]	634.6	4462.59	0.0195	0.464	0.967	7.68351	0	1	1	8.85	9.26	8.88	3.84	1	0	0	0	45	45	72.8	89.3	73	84	27.9	22.7	33.4	21.5	2498	2498	41.2	65.8	40	65	20.7
DATA	333	3	5	mm|chr1:73007408-73007467		0		0	GTGTTCCATGGCTCAACTGAGTGTTCTAGAAAATTAATTTTTCCTAAAATAAACCAAGGG	322	0	A_30_P01027048	chr1:73004154-73007481_F	chr1:73004154-73007481_F	lincRNA:chr1:73004154-73007481 forward strand	655.776	4462.52	0	0.694	1	7.76354	5.21521	1	1	8.65	3.89	8.67	3.9	0	0	0	0	45	45	77.9	78.4	81	82	26.6	21.8	25.9	28.9	2466	2466	40.7	66.5	39	65	20.9
DATA	334	3	6	mm|chr18:75519593-75519534		0		0	AGGGTACGGAACACAACCTCAGCACCGGTCTGCTTTCCTCTCCCCATTTCTGGTCTTTCT	324	0	A_30_P01028853	chr18:75513062-75523889_R	chr18:75513062-75523889_R	lincRNA:chr18:75513062-75523889 reverse strand	677.24	4462.66	0.292	0.116	0.0121	0	0	1	1	34.4	67.2	10.7	7.53	1	3	0	1	40	40	104	180	101.5	186	28.7	33	31.5	32.1	2394	2394	41	67.6	39	66	21.1
DATA	335	3	7	mm|chr16:45252905-45252964	ref|NM_001037719|ref|NM_177584|ens|ENSMUST00000102802|ens|ENSMUST00000063654	0		3131	GCCAATCACATAGCATTTATGCTCTTATTCCTACTTAGTAAATATGTATGTTGTAGCTCC	326	0	A_55_P1964648	Btla	NM_001037719	ref|Mus musculus B and T lymphocyte associated (Btla), transcript variant 1, mRNA [NM_001037719]	698.017	4463.23	0	0.652	1	7.91282	0	1	1	8.88	4.57	8.9	3.97	1	0	0	0	41	41	75.1	82.4	71	81	28	27.7	28.2	33.4	2329	2329	41.3	68.5	40	67	21.3
DATA	336	3	8	mm|chrX:131122046-131122105	ref|NM_019865|ens|ENSMUST00000081987|ens|ENSMUST00000152266|ens|ENSMUST00000149857	0		296	ATCTAAGAGGATGCTGGCTGTTAACAGATGCGAGCATTTTGAATTGGGAGGCGACAAGAA	328	0	A_55_P2102816	Rpl36a	NM_019865	ref|Mus musculus ribosomal protein L36A (Rpl36a), mRNA [NM_019865]	719.298	4463.22	-0.0179	0.0614	0.771	0	0	1	1	7930	7610	793	761	0	1	0	0	43	43	6060	11200	6056	10959	631	1060	659	1050	2389	2389	40.9	67.1	39	66	20.9
DATA	337	3	9	mm|chr2:64750601-64750542	ref|NM_016719|ens|ENSMUST00000028252|ens|ENSMUST00000149193|ens|ENSMUST00000134020	0		1901	AAACTTGGATTCCTATTACACTCATGACTTTAAATTTATTAGTTAAAATTAAACCTTATT	330	0	A_55_P1955483	Grb14	NM_016719	ref|Mus musculus growth factor receptor bound protein 14 (Grb14), mRNA [NM_016719]	740.356	4463.41	0	0.695	1	8.04245	5.39404	1	1	8.98	4.01	9.01	4.02	0	0	0	0	47	47	80.8	70.3	74	66	37.8	19.2	38.2	19.3	2447	2447	40.6	65.5	39	64	20.4
DATA	338	3	10	mm|chr1:123397921-123397980	ref|NM_001025156|ref|NM_029955|ens|ENSMUST00000036025|gb|AK142302	0		2139	AGGAAAATTCATTTCAGTTCTCTAGACGGATGTTGTCTTTCTCCTACTTGTTTCATTTCG	332	0	A_51_P124719	Ccdc93	NM_001025156	ref|Mus musculus coiled-coil domain containing 93 (Ccdc93), transcript variant 1, mRNA [NM_001025156]	761.848	4463.18	-0.0197	0.0635	0.756	0	0	1	1	299	286	31.6	28.8	0	2	0	0	41	41	297	495	304	486	59.2	94	66.7	101	2483	2483	40.9	65	39	63	20.7
DATA	339	3	11	mm|chr4:41427693-41427752	ref|NM_025539|ens|ENSMUST00000030154|gb|AK009933|gb|AK018771	0		581	ACAACCAAGAGCAGATAGGTTAGTGAAATTAAAATTAACTCGGCACTCTCAGGTGACAGC	334	0	A_51_P211325	Nudt2	NM_025539	ref|Mus musculus nudix (nucleoside diphosphate linked moiety X)-type motif 2 (Nudt2), mRNA [NM_025539]	782.625	4463	-0.0417	0.0663	0.529	0	0	1	1	203	185	22.9	18.8	0	0	0	0	42	42	225	347	222	331.5	59.4	69.2	59.7	68.4	2488	2488	40.8	65	39	64	20.9
DATA	340	3	12	mm|chr6:115772248-115772189	ref|NM_001110506|ens|ENSMUST00000032468|ens|ENSMUST00000124531|gb|BC060267	0		1156	ATGTACGCCTACCTTCGTAGTCGAAAGATCAAGATCCTAGAGATATTTAGCAAGGGGGAG	336	0	A_55_P2164055	BC060267	NM_001110506	ref|Mus musculus cDNA sequence BC060267 (BC060267), mRNA [NM_001110506]	804	4463.5	0	0.697	1	8.2036	5.49564	1	1	9.17	4.08	9.21	4.09	0	4	0	0	40	40	83.6	70.7	82.5	73	28.2	16.5	26.7	13	2462	2462	41.1	65	39	63	21.3
DATA	341	3	13	mm|chr1:92180428-92180487		0		0	TATGTGAGTTGGAAACGGGTTTCTACAGAACAGGAAATAGGTACCACTGCGGGTTTACAC	338	0	A_30_P01031037	chr1:92177032-92180487_F	chr1:92177032-92180487_F	lincRNA:chr1:92177032-92180487 forward strand	825	4463.5	0	0.696	1	8.24818	5.52342	0	0	9.23	4.1	9.25	4.11	0	3	0	0	41	41	77.9	73	67	71	33.1	19	40	20	2494	2494	41.6	65	39	64	21.3
DATA	342	3	14	mm|chr13:98479853-98479794		0		0	AAAGAGAAGCAAAAGACACCCCAGTTGTTATTAATAGGCCAAAGTAAAAGATTCACTCAC	340	0	A_30_P01029915	chr13:98479793-98481177_R	chr13:98479793-98481177_R	lincRNA:chr13:98479793-98481177 reverse strand	845.613	4463.23	-0.707	0.457	0.121	0	5.54719	1	1	20.4	4	9.79	4.01	0	1	0	0	43	43	95.4	74.2	98	70	36.9	22.9	46	23	2518	2518	41.6	65	40	64	21.2
DATA	343	3	15	mm|chr5:146924485-146924544	ref|NM_001105160|ens|ENSMUST00000035571	0		1622	GAGACTGTGTCACAGAACACCAGAGAATTTAATTAACCTTAGAACAACATAATATGAGCA	342	0	A_55_P2039044	Cyp3a59	NM_001105160	ref|Mus musculus cytochrome P450, subfamily 3A, polypeptide 59 (Cyp3a59), mRNA [NM_001105160]	866.871	4463.45	-0.424	0.644	0.51	0	5.57064	1	1	10.9	4.11	9.46	4.12	4	3	1	0	37	37	88.2	79.4	86	76	24.3	19.9	18.5	17	2494	2494	42.2	64.9	40	64	21.8
DATA	344	3	16	mm|chr1:138572899-138572958		0		0	TCTCTCCAAGCATGGGCAGACGGAGAGCTGCAACCCTTGGACCAACCAACGCCTGCCAGT	344	0	A_30_P01022811	chr1:138570107-138632310_F	chr1:138570107-138632310_F	lincRNA:chr1:138570107-138632310 forward strand	889.156	4463.19	0	0.594	1	8.35843	0	1	1	9.5	5.95	9.52	4.14	2	0	0	0	41	41	71.6	83.7	71	82	28.7	21.8	31.1	28.2	2534	2534	42.2	64.7	40	64	21.3
DATA	345	3	17	mm|chr14:043214983-043214924		0		0	CATGACCATGTCGGACAAATAAGAAACACAACAGTATTTCTCTAATACATCCCAGTAAAT	346	0	A_55_P2025258	A_55_P2025258	A_55_P2025258	Unknown	909.464	4463.8	-0.468	0.613	0.445	0	5.60934	1	1	12.1	4.12	9.59	4.15	1	1	0	0	43	43	89.2	80.9	93	83	31.3	22.2	33	22.2	2477	2477	41.7	65.1	40	64	21.1
DATA	346	3	18			0		0		348	1	ERCC-00053_71	ERCC-00053_71	ERCC-00053_71		931.429	4464.07	0	0.697	1	8.41484	5.62555	1	1	9.43	4.17	9.45	4.18	1	2	0	0	42	42	70	67.2	75.5	69	26.7	16.9	25.2	15.9	2443	2443	41.8	65.8	40	65	20.8
DATA	347	3	19	mm|chr17:6289041-6288982		0		0	AGCCATAGTTGTTGGTTATATGTGGACAGTGGGTTTGAAGGTATAACTGTCTTTAGCTGA	350	0	A_30_P01027121	chr17:6265275-6362150_R	chr17:6265275-6362150_R	lincRNA:chr17:6265275-6362150 reverse strand	951.789	4463.74	0.0971	0.0787	0.217	0	0	1	1	92.2	115	14.3	12.1	0	0	0	0	44	44	143	242	136	243.5	49	53.6	44.8	54.5	2493	2493	41.7	65.8	40	65	20.9
DATA	348	3	20	mm|chr5:42607453-42607512	gb|AK035725|ens|ENSMUST00000087332|tc|TC1613559|riken|9530096H18	0		1945	TGGCAGACATTCACTCTGTAAGACAAATGCTTCATGATTCATTTAGGGACCTAGAAATAT	352	0	A_51_P180176	Gm16223	AK035725	gb|Mus musculus adult male urinary bladder cDNA, RIKEN full-length enriched library, clone:9530096H18 product:itchy, full insert sequence. [AK035725]	973	4464.11	0.486	0.264	0.0651	8.45342	0	1	1	10.2	31.3	10.3	4.99	0	0	0	0	45	45	86.8	118	86	112	27	36.2	25.9	41.5	2444	2444	42.1	65.2	40	65	21.5
DATA	349	3	21	mm|chr2:71353717-71353776	ref|NM_025633|ens|ENSMUST00000138873|ens|ENSMUST00000123858|ens|ENSMUST00000148164	0		584	AGACACCTCTGAAACCTTTCTGGTGGGCAATGTGGATGAAAGTGGTAAAAAGTTAGTGGA	353	0	A_51_P236469	Metap1d	NM_025633	ref|Mus musculus methionyl aminopeptidase type 1D (mitochondrial) (Metap1d), nuclear gene encoding mitochondrial protein, mRNA [NM_025633]	994	4463.8	0.034	0.0633	0.591	0	0	1	1	314	340	33.2	34.2	0	1	0	1	41	41	300	553	299	548	63.5	112	68.2	95.6	2482	2482	41.8	65.6	40	65	21.2
DATA	350	3	22	mm|chr7:132554264-132554205		0		0	GACATGGTGGGTTTGCAGCTTGATGAGTGTGGAACAAACCTAAACATGAACAAGAAATAA	355	0	A_55_P1961433	A_55_P1961433	A_55_P1961433	Unknown	1015.47	4463.79	-0.0681	0.121	0.574	0	0	1	1	52	44.4	12.1	5.75	1	2	0	0	42	42	116	140	104.5	140	43.7	42.6	42.1	43.9	2493	2493	42.1	65.3	40	65	21.4
DATA	351	3	23	mm|chr7:104608007-104608066	ref|NM_001012434|ref|NM_001136235|ref|NM_001010826|ens|ENSMUST00000050732	0		2283	TTCTTTGTGGTAGGAGTCTGACATCAGTCACCAGATTAAATAAAGAACTCTTAACTAGTC	357	0	A_55_P1964368	Kctd14	NM_001012434	ref|Mus musculus potassium channel tetramerisation domain containing 14 (Kctd14), transcript variant 2, mRNA [NM_001012434]	1036.54	4464.28	0.114	0.414	0.783	8.48737	0	1	1	9.94	12.9	9.97	4.23	1	1	0	0	44	44	82.8	92.8	82.5	92	26	25.2	29.7	22.8	2454	2454	42.3	65.8	40	65	21.8
DATA	352	3	24	mm|chr16:36880664-36880605	ref|NR_040476|ens|ENSMUST00000153572|gb|AK019787|riken|4930565N06	0		2356	GATGTATCAAGCTTTAAAAGGGCAAGGTTCCCATCTGGATAATAAAACTACAAGGAAACC	359	0	A_55_P2248095	4930565N06Rik	NR_040476	ref|Mus musculus RIKEN cDNA 4930565N06 gene (4930565N06Rik), non-coding RNA [NR_040476]	1056.77	4463.93	-0.346	0.418	0.408	0	0	1	1	16.4	7.4	10.1	4.1	0	0	0	0	42	42	92.7	85.5	90.5	79.5	32.2	25.2	32.1	25.6	2501	2501	41.1	66.4	39	65	20.7
DATA	353	3	25	mm|chr14:76247951-76248010	ref|NM_009429|ens|ENSMUST00000134040|ens|ENSMUST00000110894|gb|AK152808	0		734	ACCATCCATACAACACCAGGACTTAGGACAAATGGGACTGATGTCATCTTGAGCTTTTTT	361	0	A_55_P2164221	Tpt1	NM_009429	ref|Mus musculus tumor protein, translationally-controlled 1 (Tpt1), mRNA [NM_009429]	1078.81	4464.21	-0.0725	0.0618	0.241	0	0	1	1	85400	72300	8540	7230	0	0	0	0	43	43	57000	106000	56313	103822	5190	10500	5910	11300	2483	2483	41.9	66	39	64	21
DATA	354	3	26	mm|chr6:40464912-40464853	ref|NM_026317|ens|ENSMUST00000031967|gb|AK029780|gb|AK006028	0		959	CGCATCTCATTGCCTCTGCCATTGACTGAAGGAGCTTACATGGTCCCTAAACTCAAATAA	363	0	A_51_P114966	Prss37	NM_026317	ref|Mus musculus protease, serine, 37 (Prss37), mRNA [NM_026317]	1099.79	4464.4	-0.0526	0.114	0.645	0	0	1	1	55.8	49.5	12.4	6.14	1	1	0	0	42	42	119	147	121	142	40.6	39.3	42.1	46.7	2476	2476	41.8	65.9	39	64	20.7
DATA	355	3	27	mm|chr7:131844693-131844752		0		0	AGCCTAGTACCTATGCTCTTTCATTCTCTAACTCAGCATCCTTCTGAATGATCACACATT	365	0	A_30_P01023864	chr7:131819366-131852866_F	chr7:131819366-131852866_F	lincRNA:chr7:131819366-131852866 forward strand	1121.22	4464.48	0	0.697	1	8.49001	5.66052	1	1	9.52	4.19	9.54	4.2	0	1	0	0	44	44	78.4	76.6	76.5	76.5	33.9	23.2	40.6	24.6	2457	2457	42	65.9	39	64	20.5
DATA	356	3	28	mm|chr2:25373600-25373541	ref|NM_009422|ens|ENSMUST00000028311|gb|AK052934|gb|AK159585	0		2899	GGATTATTGCTCTAGGATTTCTCCATAGACATTGCCCATTTCTGTCCGTTTTTTCTACTT	367	0	A_55_P2092958	Traf2	NM_009422	ref|Mus musculus TNF receptor-associated factor 2 (Traf2), mRNA [NM_009422]	1142.4	4464.41	0.0931	0.425	0.826	8.48366	0	1	1	9.92	12.3	9.96	4.21	0	0	0	0	46	46	84.6	91.8	82.5	90.5	32	29	34.3	31.3	2476	2476	42.6	65.8	40	65	21
DATA	357	3	29	mm|chr8:68992804-68992863	ref|NM_175188|ref|NM_001166372|ref|NM_001166375|ens|ENSMUST00000152320	0		1658	AAATGACACACACACACGCACACACACACAAAACAAAAAATTTGGTCTTAAGCCTGAAAG	369	0	A_55_P2131979	2013-03-01	NM_175188	ref|Mus musculus membrane-associated ring finger (C3HC4) 1 (March1), transcript variant 3, mRNA [NM_175188]	1163.47	4464.6	0.0664	0.0618	0.282	0	0	1	1	2150	2500	215	250	1	3	0	3	40	40	1610	3530	1581.5	3450.5	215	277	210	253	2484	2484	42.8	66.2	40	65	21.1
DATA	358	3	30	mm|chr13:98579529-98579588		0		0	GTGTTCGATTTATAGTTTGTTCCACAGCCAATACACTTGAAAAAGTACAGATGTAAGCAA	371	0	A_30_P01027040	chr13:98571741-98603323_F	chr13:98571741-98603323_F	lincRNA:chr13:98571741-98603323 forward strand	1184.71	4464.5	0.284	0.297	0.339	0	0	1	1	11.5	22.1	10.2	4.27	1	3	0	0	45	45	89.3	105	89	100	40.4	38.1	48.2	35.6	2511	2511	42.9	65.8	40	65	21.5
DATA	359	3	31	mm|chr10:127692512-127692571	ref|NM_133996|ens|ENSMUST00000060782|gb|AK083289|gb|BC022137	0		1172	AGCTGAATTCTGGGCCTTGGTTGTATTCATATTGTTTTGGGATATTAAGGAAAGGAAGGT	373	0	A_51_P100625	Apon	NM_133996	ref|Mus musculus apolipoprotein N (Apon), mRNA [NM_133996]	1206	4464.5	0	0.602	1	8.45112	0	1	1	9.6	5.85	9.63	4.16	1	0	0	0	43	43	64.3	83.2	60	83	24.4	21.4	24.5	23	2529	2529	43.2	65.8	41	65	21.8
DATA	360	3	32	mm|chr13:55107959-55107900	ref|NM_001033245|ref|NM_001206392|ref|NM_001206390|ref|NM_001206391	0		2692	AAGATCTGGGGCTGACTCTGACATCTGATGACGCCTTGATGGTCCTGGAAGTGTGCCAGG	375	0	A_52_P586004	Hk3	NM_001033245	ref|Mus musculus hexokinase 3 (Hk3), nuclear gene encoding mitochondrial protein, transcript variant 1, mRNA [NM_001033245]	1227.2	4464.5	0.0748	0.0631	0.235	0	0	1	1	358	425	37.3	42.7	1	0	0	0	43	43	332	675	333	691	83.6	127	84.5	135	2529	2529	42.9	65.9	41	65	21.5
DATA	361	3	33	mm|chr6:67202306-67202365		0		0	CTTTGGGCAATTTTCAAAGCAAAACAGGAAGAAGGCAGATGGTGGTCTCTTTGGAGCATT	377	0	A_30_P01031282	chr6:67155508-67216941_F	chr6:67155508-67216941_F	lincRNA:chr6:67155508-67216941 forward strand	1247.87	4465	-0.0565	0.069	0.412	0	0	1	1	171	150	20.2	15.4	0	0	0	0	45	45	200	291	186	265	60.8	78.3	73.4	89	2456	2456	42.2	65.8	41	65	21.2
DATA	362	3	34			0		0		149	1	ERCC-00158_78	ERCC-00158_78	ERCC-00158_78		1269.76	4465.54	0	0.699	1	8.40189	5.59212	1	1	9.41	4.14	9.46	4.16	2	0	0	0	42	42	86.3	67.5	78	62.5	30.3	19.6	27.4	20	2432	2432	42	65.9	40	65	20.8
DATA	363	3	35	mm|chr13:58482515-58482456	ref|NM_027335|ens|ENSMUST00000022032|gb|AK052253|riken|D330013J22	0		1713	GGGTACTCAGAAGATGGAAGCTGGACAGTCATGAGTTCTAGGCCGTCCTGACGACTCGGA	380	0	A_51_P224175	2210016F16Rik	NM_027335	ref|Mus musculus RIKEN cDNA 2210016F16 gene (2210016F16Rik), mRNA [NM_027335]	1290.5	4465	-0.0737	0.123	0.55	0	0	1	1	50.5	42.7	12	5.58	0	0	0	0	44	44	116	137	118	132	44.7	35.4	46.5	30.2	2472	2472	42.4	65.7	40	65	20.7
DATA	364	3	36	mm|chr10:128788337-128788396	ref|NM_001011797|ens|ENSMUST00000077024|nap|NAP029026-1|nap|NAP112630-1	0		716	CACTTCCCACATGATTGTTGTCTCCATAACATATGGAAGTTGTATCTTCATGTATACTAA	382	0	A_55_P2088268	Olfr782	NM_001011797	ref|Mus musculus olfactory receptor 782 (Olfr782), mRNA [NM_001011797]	1311.62	4465	0	0.697	1	8.35849	5.5599	1	1	9.36	4.12	9.38	4.13	1	0	0	0	41	41	78.7	69.7	80	67	27.9	19.7	25.2	23.7	2469	2469	42.7	65.6	41	65	20.8
DATA	365	3	37	mm|chr2:92225651-92225710	ens|ENSMUST00000111280|gb|AK006214|tc|TC1674041|riken|1700021K07	0		201	GTCAATCCAGTCGCTGTTTTTGGCAAGGGCTGGAAAGCAAGCATACAAGGAGGAGTCTAA	384	0	A_55_P2047196	1700029I15Rik	ENSMUST00000111280	ens|RIKEN cDNA 1700029I15 gene [Source:MGI Symbol;Acc:MGI:1916742] [ENSMUST00000111280]	1332.79	4465.19	0	0.673	1	8.33529	0	1	1	9.36	4.47	9.39	4.13	0	1	0	0	42	42	74.4	81.3	65.5	84	31.4	20.4	29.1	22.1	2449	2449	42.5	65.5	41	65	20.7
DATA	366	3	38			0		0		386	1	ERCC-00003_63	ERCC-00003_63	ERCC-00003_63		1354	4465.5	0	0.698	1	8.3109	5.52592	1	1	9.3	4.1	9.33	4.12	1	0	0	0	43	43	84	79	89	76	27.2	24.5	29.7	24.1	2434	2434	42.6	65.6	41	65	21
DATA	367	3	39	mm|chr13:94194639-94194580		0		0	TTGCTTCTGTTACAAGCTAGACAAAGTGAGGAAAGGTAGGAAGCAAGACACTTGACTGGG	388	0	A_30_P01025872	chr13:94194458-94195068_R	chr13:94194458-94195068_R	lincRNA:chr13:94194458-94195068 reverse strand	1375	4465.5	0	0.553	1	8.28497	0	1	1	9.47	6.89	9.49	4.07	4	0	0	0	40	40	73.8	84.6	74	84.5	26.8	23.1	27.8	22.1	2447	2447	42.6	65.3	40	65	21.9
DATA	368	3	40	mm|chr15:52167214-52167273	ref|NM_172816|ens|ENSMUST00000037240|gb|AK050494|gb|AK050482	0		1831	TGATTCTGCCACCATACTCAATGAGATCTTTATTTTTTGTGAAACAGTAAAACTTCCCTC	390	0	A_66_P104833	Slc30a8	NM_172816	ref|Mus musculus solute carrier family 30 (zinc transporter), member 8 (Slc30a8), mRNA [NM_172816]	1396.4	4465.41	0	0.697	1	8.25728	5.48746	1	1	9.24	4.07	9.26	4.08	1	0	0	0	45	45	81.6	72.6	81	70	23.3	22.1	23	25.2	2449	2449	42.5	65.3	40	64	21.4
DATA	369	3	41	mm|chr12:110749923-110749982		0		0	TGCCACCCGGCTTCACTCTGTCTGTCAACCAAGTAGTAAATAGTATCCTTAAATGGAAGC	392	0	A_30_P01025563	chr12:110738120-110769295_F	chr12:110738120-110769295_F	lincRNA:chr12:110738120-110769295 forward strand	1417.4	4465.41	0.0367	0.453	0.936	8.22927	0	1	1	9.55	10.4	9.58	4.06	2	1	0	0	43	43	75.2	89.3	73	87	27.7	24.8	27.4	23	2456	2456	42.9	65.7	41	64	21.1
DATA	370	3	42	mm|chr4:141023878-141023819	ref|NM_019763|ens|ENSMUST00000105786|ens|ENSMUST00000078886|gb|BC062647	0		12225	GAAACTGTTTTTCTCAGCGCAGTTTTGTTCTGTGTGTCCATTGGATTACAAACTTTATTA	394	0	A_55_P2009943	Spen	NM_019763	ref|Mus musculus SPEN homolog, transcriptional regulator (Drosophila) (Spen), mRNA [NM_019763]	1438.2	4465.5	0.00743	0.0616	0.904	0	0	1	1	975	992	98	99.2	0	0	0	0	44	44	794	1500	772	1499.5	156	359	177	429	2476	2476	43.4	65.2	41	64	21.7
DATA	371	3	43	unmapped		0		0	AGGAAGGATAAAAGGGAATATAGCTTCTTCTTCGGGAAAACACCAAAAGGCGGATGACGC	396	0	A_55_P2002954	A_55_P2002954	A_55_P2002954	Unknown	1459.18	4465.63	0.0823	0.0747	0.271	0	0	1	1	105	127	14.9	13.1	1	1	0	0	42	42	157	264	155	268.5	45.7	59.3	47.6	56.5	2486	2486	43.7	65.9	41	64	21.8
DATA	372	3	44	mm|chr6:83059717-83059776	ref|NM_026744|ens|ENSMUST00000101253|ens|ENSMUST00000129656|ens|ENSMUST00000113938	0		410	TGAGTGGTCTGAGAAGACCTGGGCTTTAATCACTCAAAATGCTGCATGGAGCTCATGATA	398	0	A_51_P385635	Mrpl53	NM_026744	ref|Mus musculus mitochondrial ribosomal protein L53 (Mrpl53), nuclear gene encoding mitochondrial protein, mRNA [NM_026744]	1480.5	4465.5	-0.0297	0.0615	0.629	0	0	1	1	1680	1560	168	157	0	0	0	0	44	44	1320	2340	1305.5	2265.5	273	387	285	426	2514	2514	43.8	66.3	41	65	21.6
DATA	373	3	45	mm|chr7:011301489-011301430		0		0	ATATTAAGAATATGGATCCCGAACCCCCTGCCTTTAACTATAGTTCCGGGGATCTGCGAA	400	0	A_55_P2246700	A_55_P2246700	A_55_P2246700	Unknown	1501.58	4465.89	0.00649	0.0943	0.945	0	0	1	1	66.9	67.9	12.5	7.62	0	0	0	0	43	43	130	178	127	178	41.9	43.8	41.9	41.5	2494	2494	43.4	66.8	41	66	21.5
DATA	374	3	46	mm|chr13:94186384-94186443		0		0	AGAAAAATGAGAAGAGAGGACAGGAGCCCATGAAAGCCCTGATTGTAAACCCTATGCAAG	402	0	A_30_P01030768	chr13:94186098-94186634_F	chr13:94186098-94186634_F	lincRNA:chr13:94186098-94186634 forward strand	1523.37	4466	-0.184	0.207	0.372	0	0	1	1	28.7	18.8	10.3	4.09	0	1	0	0	41	41	104	102	110	104	28.9	30.5	30.4	24.5	2476	2476	43.4	66.3	41	65	21.3
DATA	375	3	47	mm|chr1:173934653-173934594	ref|NM_033509|gb|AK033128|gb|AK046036|gb|AY035370	0		2108	TTCTGCCAGTCCTACTTCCTCTTGCTCTTGTTTGTTTTTGTTTTTTGTTTTTTGTTTTTT	404	0	A_55_P2117764	Vangl2	NM_033509	ref|Mus musculus vang-like 2 (van gogh, Drosophila) (Vangl2), mRNA [NM_033509]	1544.44	4465.97	0.177	0.136	0.192	0	0	1	1	31.9	47.9	10.8	5.93	1	0	1	0	42	42	106	147	101.5	142.5	35.3	33.1	30.8	41.7	2490	2490	43	66	41	65	20.9
DATA	376	3	48	mm|chr15:10368080-10368021		0		0	TGGTTTGAATCCTTTATTAGAAACCATGCAAACTTCAATTAAAAAGTACACATGCAATAA	406	0	A_30_P01025002	chr15:10363330-10371830_R	chr15:10363330-10371830_R	lincRNA:chr15:10363330-10371830 reverse strand	1565.5	4466	-0.462	0.617	0.454	0	5.31549	1	1	11.3	3.92	9.12	3.93	0	1	0	0	43	43	91.7	72.2	86	73	44.1	18.2	44.5	16.7	2492	2492	42.8	65.8	41	65	21.1
DATA	377	3	49	mm|chrX:131479138-131479079	ref|NM_031259|ens|ENSMUST00000010085|ens|ENSMUST00000113189|ens|ENSMUST00000113187	0		2303	CCACATTGGCAATTTTTCTGTCTCCCTCCAAAGTTGTTTGTGATTTCATAATAAAGAGTT	408	0	A_55_P1995427	Nxf2	NM_031259	ref|Mus musculus nuclear RNA export factor 2 (Nxf2), mRNA [NM_031259]	1586.19	4466.07	0.584	0.235	0.013	7.9813	0	1	1	9.67	37.1	9.74	5.19	0	1	0	0	42	42	89.5	128	95	124.5	36.7	43.3	37.8	41.3	2486	2486	43.4	65.9	42	65	21.9
DATA	378	3	50	mm|chr15:101043956-101044015	gb|AK154578|gb|AK078525|gb|BC059832|gb|BB696786	0		4227	GTACAATTTATTAGAAAGGACTGTAAAATAGCCACTTAGACACTTTACCTCTCCAGTATG	410	0	A_52_P373893	Acvr1b	AK154578	gb|Mus musculus NOD-derived CD11c +ve dendritic cells cDNA, RIKEN full-length enriched library, clone:F630048N11 product:activin A receptor, type 1B, full insert sequence. [AK154578]	1608	4466.35	-0.00315	0.0681	0.963	0	0	1	1	159	158	18.9	16.2	0	0	0	0	42	42	200	317	198.5	307	55.9	69.3	66.2	70.6	2456	2456	43.4	66.2	41	65	22.1
DATA	379	3	51	mm|chr4:118929768-118929827	ref|NM_001038590|ens|ENSMUST00000084309|gb|AF249889|gb|AF486651	0		503	TTGACTGCTGTCTCCTGGTATGCTACCCTGGTAACACAGGAATTCTTCAACCCCAGCACT	412	0	A_52_P23661	Cldn19	NM_001038590	ref|Mus musculus claudin 19 (Cldn19), transcript variant 1, mRNA [NM_001038590]	1629	4465.92	0.0659	0.438	0.88	7.91453	0	1	1	9.18	10.7	9.21	3.91	2	1	1	0	41	41	80.1	90	77	87	23.3	20	21.5	20	2505	2505	43.8	66.3	42	65	22.4
DATA	380	3	52			0		0		414	1	ERCC-00062_278	ERCC-00062_278	ERCC-00062_278		1650.22	4466.48	0.00275	0.472	0.995	7.8822	0	1	1	9.09	9.15	9.11	3.88	2	1	0	0	42	42	81.5	87.9	81	87.5	24.9	22.9	28.5	20.4	2473	2473	44.1	66.2	42	65	21.8
DATA	381	3	53	mm|chr17:39980443-39980384		0		0	TCTCAGACACAAACGGGAAGGCACACAGCCAGACGGAGCACCGGAGGCACACCAGGGAAT	416	0	A_30_P01024081	chr17:39960567-39992817_R	chr17:39960567-39992817_R	lincRNA:chr17:39960567-39992817 reverse strand	1671.1	4466.6	0.12	0.0624	0.0543	0	0	1	1	1500	1980	150	198	1	0	0	0	42	42	1230	3040	1221	2932.5	208	460	215	531	2489	2489	44.1	66.2	42	65	22
DATA	382	3	54	mm|chr19:41634173-41634232	ref|NM_172154|ens|ENSMUST00000163929|gb|AK041090|gb|AB076079	0		4564	CTCTGTCGTATTGGGAGCTTTATTGCTACAAATTGAAAAGCTATCTTACAAAATGATGAC	418	0	A_55_P2115141	Lcor	NM_172154	ref|Mus musculus ligand dependent nuclear receptor corepressor (Lcor), mRNA [NM_172154]	1692.24	4466.08	-0.165	0.243	0.499	0	0	1	1	22.5	15.4	9.75	3.88	1	0	0	0	41	41	100	97.7	100	98	28.7	27.5	23.7	25.2	2557	2557	43.6	65.9	41	65	21.7
DATA	383	3	55	mm|chr2:145980162-145980221		0		0	AGCCTTTTTCCAGCTCCTTTACAAGGCCCAAATTACCCTGATATCTAAACTGCACAAAGA	420	0	A_55_P2180156	A_55_P2180156	A_55_P2180156	Unknown	1713.28	4466.28	0.318	0.324	0.327	7.78427	0	1	1	9.22	19.2	9.27	4.1	1	0	0	0	44	44	88.4	103	90.5	101	27.7	26.8	24.1	28.4	2482	2482	42.9	65.3	41.5	64	20.8
DATA	384	3	56			0		0		422	1	ETG10_13482	ETG10_13482	ETG10_13482		1734.11	4466.06	0	0.585	1	7.75213	0	1	1	8.77	5.69	8.79	3.82	1	0	0	0	44	44	78.8	83	78.5	81	29.5	23.5	26.5	24.8	2501	2501	42.8	65.3	41	64	21.2
DATA	385	3	57	mm|chr18:47328898-47328957		0		0	TTTTTGATGCTGAGACTTCTGGGTAACCTTTCTAGAACTTCGTGCACACATGCCTGCAGA	424	0	A_30_P01024923	chr18:47327300-47333819_F	chr18:47327300-47333819_F	lincRNA:chr18:47327300-47333819 forward strand	1755.66	4466.03	0	0.696	1	7.71946	5.10986	1	1	8.59	3.81	8.61	3.82	0	0	0	0	42	42	82	71.5	79	69.5	34.5	20.8	34.1	18.9	2524	2524	43.2	64.8	42	64	21.3
DATA	386	3	58	mm|chr18:38739252-38739193		0		0	AACCAAAGTCATTCTCACTGATAAAACATTCTCTTATTTTCAAATTTGGGGGCTGGGGGC	426	0	A_30_P01024501	chr18:38738876-38739324_R	chr18:38738876-38739324_R	lincRNA:chr18:38738876-38739324 reverse strand	1777	4466.5	-0.558	0.192	0.00362	0	0	1	1	44.6	12.3	10.5	3.66	0	4	0	0	40	40	118	93.8	112.5	93	40.1	24.8	36.1	21.1	2508	2508	43.4	64.7	42	64	21.2
DATA	387	3	59	mm|chr12:104886876-104886817	ref|NM_007618|ens|ENSMUST00000073386|ens|ENSMUST00000044159|gb|AK145842	0		973	ATGTGCTGGCAGATGTGGGCATTAAGGATTTGTTCACCAACCAATCTGATTTCGCAGACA	428	0	A_55_P2178036	Serpina6	NM_007618	ref|Mus musculus serine (or cysteine) peptidase inhibitor, clade A, member 6 (Serpina6), mRNA [NM_007618]	1798.37	4467	0	0.592	1	7.65698	0	0	0	8.64	5.48	8.67	3.78	0	2	0	0	40	40	67.7	82.7	71.5	81	21.2	20.7	20.2	18.3	2487	2487	43.4	65.6	42	64	21.1
DATA	388	3	60	mm|chr7:014024911-014024852		0		0	GTTCACATTGCCAAGCTGGAAAAGGCAAAGGCTAAAGAACTCGCCATTAAATTGTGTTAA	430	0	A_55_P2114838	A_55_P2114838	A_55_P2114838	Unknown	1819	4467	-0.0999	0.0621	0.108	0	0	1	1	21600	17100	2160	1710	0	0	0	0	45	45	16700	27200	16751	26414	1630	2470	1580	2860	2483	2483	44	65.1	42	64	21.3
DATA	389	3	61	mm|chr8:27137305-27137364		0		0	TCAGTACTACTGACTGGTACTACTTCCTCGGTACTACTGACTGGTACTACTTCCTCAGTA	432	0	A_30_P01033284	chr8:27129927-27137444_F	chr8:27129927-27137444_F	lincRNA:chr8:27129927-27137444 forward strand	1840.68	4466.57	0	0.564	1	7.59538	0	1	1	8.6	6.02	8.63	3.74	0	1	0	0	46	46	77	83.6	73	84	28.8	23.1	29.7	27.1	2511	2511	44.1	65.5	42	64	21.7
DATA	390	3	62	mm|chr18:61736169-61736228	ref|NM_146087|gb|AK180731|gb|AK219793|gb|AK147165	0		773	ATGACATGGAATCTTTAGGATATGTTTTGATGTATTTTAATAGAACCAGTCTGCCGTGGC	434	0	A_52_P339722	Csnk1a1	NM_146087	ref|Mus musculus casein kinase 1, alpha 1 (Csnk1a1), mRNA [NM_146087]	1861.87	4467	-0.0332	0.0617	0.59	0	0	1	1	955	885	96	88.5	4	1	0	0	41	41	839	1460	828	1435	116	196	94.9	191	2460	2460	43.9	65.3	42	64	21.4
DATA	391	3	63	mm|chr11:3997333-3997274	ref|NM_144520|ens|ENSMUST00000003681|gb|BC005759|gb|AA096731	0		2237	CAATAAAAAGCTCTTGACCCCACACAACTTGAGAGCCAGGTTACAGGCTGCCCAGAATTC	436	0	A_52_P488427	Sec14l2	NM_144520	ref|Mus musculus SEC14-like 2 (S. cerevisiae) (Sec14l2), mRNA [NM_144520]	1883.1	4466.9	0.0461	0.183	0.802	0	0	1	1	23.6	26.3	9.61	4.27	0	0	0	0	45	45	102	116	97	106	34.1	33	35.6	36.3	2493	2493	44.6	64.2	42	63	21.4
DATA	392	3	64	mm|chrX:35061231-35061172	ref|NM_001039698|ref|NM_201236|ref|NM_001039696|ref|NM_021300	0		754	AAGAGGAGAGAGCACTTCAGAAGAGGACAAAGTCAGTTAGGAATGAATGATGATGCCCCT	438	0	A_55_P1975667	Rhox4g	NM_001039698	ref|Mus musculus reproductive homeobox 4G (Rhox4g), mRNA [NM_001039698]	1903.57	4467.5	0.143	0.324	0.658	0	0	1	1	11	15.3	8.97	3.82	2	0	0	0	44	44	92.3	97.9	86.5	96.5	28.8	28.3	24.3	25.9	2442	2442	44.6	63.8	42	62	21.4
DATA	393	3	65	mm|chr18:36451657-36451716		0		0	GAAAGGAGACAGATAATTTCATTTGGGAGCAAATACTTATTGCCTTGAGAAATAGCACTG	440	0	A_30_P01020724	chr18:36449530-36456800_F	chr18:36449530-36456800_F	lincRNA:chr18:36449530-36456800 forward strand	1924.53	4467.4	-0.0423	0.0867	0.625	0	0	1	1	76.5	69.4	12.4	7.63	0	2	0	0	45	45	142	189	140	184	39.3	48.9	36.3	51.1	2482	2482	44.1	64.1	42	63	21
DATA	394	3	66	mm|chr10:127997210-127997151	ref|NM_011119|ens|ENSMUST00000026425|gb|BC037623|gb|BC003777	0		876	TGAAAATGAAAACTTCACGTGCCTTTTTCAGTGAGGTGGAACGGCGTTTTGATGCCATGC	442	0	A_55_P2117146	Pa2g4	NM_011119	ref|Mus musculus proliferation-associated 2G4 (Pa2g4), mRNA [NM_011119]	1946.2	4467.5	0.00489	0.0614	0.937	0	0	1	1	2530	2560	254	256	0	0	0	0	44	44	2140	4120	2045	3891.5	326	661	368	846	2495	2495	44.2	65.1	42	64	21
DATA	395	3	67	mm|chr5:138575382-138575441	ref|NM_011757|ref|NM_001044704|ref|NM_001044703|ref|NM_001044705	0		2209	GTAGTTTGTAAAGAATTGAGCCACCTTGAACAGTCTGATTCAGAATAAACGTATAGCATC	444	0	A_55_P1991440	Zscan21	NM_011757	ref|Mus musculus zinc finger and SCAN domain containing 21 (Zscan21), transcript variant 1, mRNA [NM_011757]	1966.9	4467.6	-0.0729	0.0628	0.246	0	0	1	1	413	349	42.4	35.1	0	0	0	0	43	43	413	639	412	637	104	139	115	142	2469	2469	44.7	65	43	64	21.4
DATA	396	3	68	mm|chr12:20249242-20249183		0		0	GCAGATGACTGGGACATGAAAAGGCTTTAGAACGTTCATTACATTCATAGAGTTTCTCTC	446	0	A_30_P01031650	chr12:20204125-20268950_R	chr12:20204125-20268950_R	lincRNA:chr12:20204125-20268950 reverse strand	1988.64	4467.88	0	0.696	1	7.40243	4.88845	1	1	8.21	3.66	8.24	3.67	0	0	0	0	44	44	87.8	72.4	84.5	70.5	28.7	18.2	32.8	19.1	2462	2462	45.1	65.2	44	64	21.6
DATA	397	3	69	mm|chr18:35972821-35972880		0		0	TAGGGTGTTCTGTAGGACTGAAGATTTCAGTCCTGCTCTCATGAACATGCTTCTTTGGGA	448	0	A_30_P01030711	chr18:35972802-35973126_F	chr18:35972802-35973126_F	lincRNA:chr18:35972802-35973126 forward strand	2010	4467.5	0	0.695	1	7.37701	4.87024	0	0	8.18	3.65	8.2	3.67	1	0	0	0	43	43	71.7	79.6	71	81	27.6	22.1	30.4	23.7	2493	2493	45.2	65.2	44	64	21.4
DATA	398	3	70	mm|chr13:099076988-099077047	nap|NAP017565-001	0		537	CGCTGCAGAAACGGCATCCAAGACTGTGCCGACTGGAGTGATGAAAACCTGTGCGACTAG	450	0	A_55_P1958503	NAP017565-001	NAP017565-001	Unknown	2031	4467.5	-0.461	0.606	0.447	0	0	1	1	10.6	3.66	8.32	3.63	1	4	0	0	39	39	92.8	80.3	95	81	33.3	15.2	32.2	14.1	2488	2488	44.9	65.4	43	64	21.3
DATA	399	3	71	mm|chr11:119154972-119154913	ref|NM_138669|ens|ENSMUST00000106253|ens|ENSMUST00000026667|gb|AK168319	0		814	GGCTGTGGAAAGAGAGGAATGGAAATTTGATACTCTATGTGATCTCTATGACACGCTGAC	452	0	A_52_P67995	Eif4a3	NM_138669	ref|Mus musculus eukaryotic translation initiation factor 4A3 (Eif4a3), mRNA [NM_138669]	2052.22	4467.52	0.0279	0.0616	0.651	0	0	1	1	905	965	90.9	96.5	1	0	0	0	44	44	822	1640	804	1611.5	171	260	188	284	2479	2479	44.8	65.6	43	64	20.8
DATA	400	3	72	mm|chr5:130631569-130631628	ref|NM_172509|ens|ENSMUST00000040616|gb|AK083583|riken|D030049F10	0		4156	AGCGCAGGAGATGGGGTATGGGGAGTTTATTGGTGTGTGATCCCAGACTGAAATGAACCT	454	0	A_66_P114042	Kctd7	NM_172509	ref|Mus musculus potassium channel tetramerisation domain containing 7 (Kctd7), mRNA [NM_172509]	2073.52	4468.04	0.125	0.409	0.761	7.30812	0	1	1	8.47	11.3	8.49	3.64	6	0	0	0	38	38	74.1	92	80.5	87.5	22.3	29.2	25.8	34.1	2442	2442	44.2	65.4	43	64	21
DATA	401	3	73	mm|chr12:52466242-52466301	ref|NM_001167963|ref|NM_001015099|ens|ENSMUST00000054308|gb|AK084256	0		1295	GCAAGGCAGCAAATTTAGGAGAGACATTTCAACAATATTGATAGAGTTAGGATTCCAAAT	456	0	A_55_P2457153	G2e3	NM_001167963	ref|Mus musculus G2/M-phase specific E3 ubiquitin ligase (G2e3), transcript variant 2, mRNA [NM_001167963]	2093.77	4467.79	-0.12	0.0692	0.0841	0	0	1	1	164	124	18.9	12.8	0	1	0	0	42	42	214	283	216	280.5	54.3	68.6	52.4	63.9	2460	2460	44.2	65.3	43	64	21.1
DATA	402	3	74	mm|chr2:23256889-23256948	ref|NM_008752|ens|ENSMUST00000102945|gb|AK038402|tc|TC1586514	0		1974	ATAATGTCTGTATTACTGAGCTTTTGAGATTACTTTACTCTCAGTGTACTCATCTTCGAG	458	0	A_52_P111845	Nxph2	NM_008752	ref|Mus musculus neurexophilin 2 (Nxph2), mRNA [NM_008752]	2115.03	4467.52	0	0.695	1	7.26664	4.79165	1	1	8.04	3.59	8.07	3.6	0	0	0	0	44	44	73.7	67.5	70.5	66.5	30.5	20	29.8	23	2523	2523	44.9	65.7	43	64	21.7
DATA	403	3	75	mm|chr3:29876244-29876185	ref|NM_007963|ens|ENSMUST00000029230|ens|ENSMUST00000108270|ens|ENSMUST00000172694	0		1829	CCCGCTTGAAGCTTTGAAAGAAAAATACTTGAGACCTTCTCCAGGATTCTTGTTTCACCC	460	0	A_51_P482148	Mecom	NM_007963	ref|Mus musculus MDS1 and EVI1 complex locus (Mecom), transcript variant 1, mRNA [NM_007963]	2136.44	4467.82	0	0.695	1	7.24718	4.77782	1	1	8.02	3.58	8.05	3.6	0	0	0	0	45	45	85.9	78.6	91	77	40.1	18.9	43	20.8	2498	2498	45.2	65.7	44	65	21.9
DATA	404	3	76	mm|chr2:119495335-119495394		0		0	CCGGTTATCAGTAGTTCTGAATGTTAGATATTTTTTCCATGGGGTCAAAGATATCAAAGT	462	0	A_55_P2125823	A_55_P2125823	A_55_P2125823	Unknown	2157.57	4468.23	0.0497	0.0616	0.42	0	0	1	1	2000	2250	201	225	0	0	0	0	44	44	1760	3750	1640.5	3655.5	361	704	409	876	2479	2479	45.1	65.8	43	65	21.9
DATA	405	3	77	mm|chr11:95909933-95909874	ref|NM_172300|ens|ENSMUST00000100528|gb|AK077793|gb|BC027266	0		2785	TTATGCGCTGGTTTTAAGTTGAGGAAATATATGCACAGGAGTCAAAGAGATGTCTTTATA	464	0	A_66_P102581	Ube2z	NM_172300	ref|Mus musculus ubiquitin-conjugating enzyme E2Z (putative) (Ube2z), mRNA [NM_172300]	2178.37	4468.17	-0.0579	0.0623	0.353	0	0	1	1	504	441	51.3	44.3	1	0	0	0	43	43	499	810	501	799	90.6	139	77.5	128	2506	2506	45.3	65.4	43	65	22
DATA	406	3	78	mm|chr19:3966478-3966537	ref|NM_028545	0		1162	CGAGTTCATGAACCAGCGGGAAAAGCCGCTAGCGCTTTATGCCTATTCCAACAACGCAGA	466	0	A_55_P1986701	1700055N04Rik	NM_028545	ref|Mus musculus RIKEN cDNA 1700055N04 gene (1700055N04Rik), mRNA [NM_028545]	2200.33	4468.39	-0.2	0.484	0.679	0	0	0	0	10.1	6.36	8.3	3.51	1	4	0	0	42	42	92.7	84.5	85.5	79.5	33	22.8	29.3	20.6	2496	2496	45.2	64.4	43	64	22
DATA	407	3	79	mm|chr11:58020927-58020986	ref|NM_018738|ens|ENSMUST00000035266|gb|AK152337|gb|AK151779	0		1855	ATATTCAACTGTAATAGCCCGTTCCTTCAAAGTGCAAGTATTTGCCAGGATAATCAGCCA	468	0	A_51_P112355	Igtp	NM_018738	ref|Mus musculus interferon gamma induced GTPase (Igtp), mRNA [NM_018738]	2220.58	4468.33	-0.0457	0.0617	0.459	0	0	1	1	1040	936	104	93.6	0	3	0	0	44	44	951	1630	938.5	1583.5	164	253	189	240	2519	2519	45.2	64.3	43	63	22.1
DATA	408	3	80	mm|chr10:126489922-126489981	ref|NM_010009|ens|ENSMUST00000165764|ens|ENSMUST00000006907|ens|ENSMUST00000172069	0		2280	TTGCCTAATTTACAGCGTTTTTAAGCCTCCGCTACCTTGGTTCTTCAGCCACTCTCAAGT	470	0	A_55_P2088237	Cyp27b1	NM_010009	ref|Mus musculus cytochrome P450, family 27, subfamily b, polypeptide 1 (Cyp27b1), nuclear gene encoding mitochondrial protein, mRNA [NM_010009]	2242.6	4468.41	0.338	0.316	0.285	7.16456	0	0	0	8.45	18.4	8.47	3.8	1	1	3	0	41	41	85	104	84	102	23	19.7	17.8	17.8	2545	2545	46	64.4	44	63	22.6
DATA	409	3	81	mm|chr11:49465646-49465705	ref|NM_008029|ens|ENSMUST00000020617|gb|L07296|tc|TC1587041	0		5243	AGCTTACCCTATACTTTTACCTGACTTTAACACCTAAACAAATCAAACCTCTGTCCTGAA	472	0	A_51_P179531	Flt4	NM_008029	ref|Mus musculus FMS-like tyrosine kinase 4 (Flt4), mRNA [NM_008029]	2263.71	4468.5	0.0101	0.119	0.932	0	0	1	1	40.8	41.7	10	5.18	2	0	0	0	46	46	117	146	120	140	33.7	42.9	35	43.7	2512	2512	45.3	64.8	44	64	22.5
DATA	410	3	82	mm|chr16:20233507-20233448	ref|NM_198599|ens|ENSMUST00000040880|gb|AK163656|gb|BB320085	0		3148	CTGAGCCATCTCTCCAGCCCAAATTTTTAAAAATACTTTATCATACCTGCTAAAATTCCT	474	0	A_55_P2040583	Map6d1	NM_198599	ref|Mus musculus MAP6 domain containing 1 (Map6d1), mRNA [NM_198599]	2285	4468.34	0.0208	0.0615	0.735	0	0	1	1	2190	2300	219	230	3	0	0	0	39	39	1930	3880	1945	3913	152	311	168	398	2517	2517	45.7	64.8	44	64	22.7
DATA	411	3	83	mm|chr12:53672533-53672592		0		0	GAGAAAAGGGGAATCACAGGATTTCATATTCTCATCTTAGTTGAATGGTGAGAAATTAGT	476	0	A_30_P01031337	chr12:53669892-53710742_F	chr12:53669892-53710742_F	lincRNA:chr12:53669892-53710742 forward strand	2306	4468.5	-0.49	0.592	0.408	0	4.6899	1	1	10.8	3.48	8.06	3.5	0	4	0	0	40	40	94	77.6	91	77	41.7	19	44.8	18	2495	2495	45.1	64.9	43	64	21.9
DATA	412	3	84	mm|chr11:53868493-53868434	ref|NM_019417|ens|ENSMUST00000018755|gb|Y08361|gb|BC030068	0		1121	CATGGCCAGTGTAAATATATGTCCTCCTGGCCTTTCTAATAAAGTCCTTCTGCTTGCTCT	478	0	A_55_P1991770	Pdlim4	NM_019417	ref|Mus musculus PDZ and LIM domain 4 (Pdlim4), mRNA [NM_019417]	2326.98	4468.52	0.366	0.235	0.12	0	0	1	1	11.3	26.3	8.67	4.17	1	0	0	0	43	43	93.8	117	94	121	30	31.9	31.5	37.8	2516	2516	45.7	64.8	43	64	22.2
DATA	413	3	85			0		0		480	1	ERCC-00039_95	ERCC-00039_95	ERCC-00039_95		2348.44	4468.97	0	0.651	1	7.10751	0	0	0	7.9	4.08	7.92	3.52	0	0	0	0	44	44	79.1	80.9	83.5	74.5	36	22.8	36.7	23.9	2458	2458	45.7	64.8	43	64	22.5
DATA	414	3	86	mm|chr17:53646662-53646721	ref|NM_025887|ens|ENSMUST00000017975|gb|AK076093|gb|BC034370	0		2022	TCCCCTATGAAAGGAAGGGGCTTTGCTGTTCTTACATGGCTAGAACCATAATAAACAATG	482	0	A_51_P117604	Rab5a	NM_025887	ref|Mus musculus RAB5A, member RAS oncogene family (Rab5a), mRNA [NM_025887]	2369	4469	-0.0429	0.0619	0.489	0	0	1	1	623	564	62.9	56.5	0	0	0	0	45	45	607	1030	581	980	135	195	163	202	2483	2483	45.2	64.9	42	64	22.1
DATA	415	3	87	mm|chr2:26808956-26809015	ref|NM_198628|ens|ENSMUST00000055406|gb|BC050806|tc|TC1587557	0		2108	TCCAGTATTAATTTCGTACCCCATGGTGACTAATAAAAGAAGCCCTAGGCTGTTTCTGGC	484	0	A_55_P1994633	Gm711	NM_198628	ref|Mus musculus predicted gene 711 (Gm711), mRNA [NM_198628]	2390.62	4469	-0.0658	0.0903	0.466	0	0	1	1	68.9	59.2	11.5	6.63	0	3	0	0	39	39	140	178	133	178	48.2	39	44.8	42.6	2483	2483	45.2	64.6	43	63	21.6
DATA	416	3	88	mm|chr16:17545721-17545662	ref|NM_029053|ref|NM_001145435|ens|ENSMUST00000138839|ens|ENSMUST00000100123	0		1067	CAGAGAATGTGAGGACCTCGCTAGCTCCATGAGTGAAATTCTTCCAGGACTCTGTATAAA	486	0	A_52_P347764	4930451C15Rik	NM_029053	ref|Mus musculus RIKEN cDNA 4930451C15 gene (4930451C15Rik), transcript variant 1, mRNA [NM_029053]	2411.83	4469	0.19	0.379	0.617	7.08547	0	1	1	8.24	12.8	8.28	3.57	4	5	2	0	32	32	89.6	94.7	91.5	90	16.8	27.2	14.8	20.4	2482	2482	45.5	64.4	43	63	22
DATA	417	3	89	mm|chr2:20769627-20769568	ref|NM_001128084|ref|NM_001081364|ens|ENSMUST00000173194|ens|ENSMUST00000154230	0		6890	ACCTGTGTCATGCCTGTGTGCATACCCAACTAAACACTGGAAATAAAATTGTCTTGGTGA	488	0	A_55_P2400691	Arhgap21	NM_001128084	ref|Mus musculus Rho GTPase activating protein 21 (Arhgap21), transcript variant 1, mRNA [NM_001128084]	2432.65	4469.23	0.000607	0.0616	0.992	0	0	1	1	979	980	98.3	98.1	1	0	0	0	43	43	913	1730	898	1659	174	369	172	349	2471	2471	45.2	64.2	43	63	21.9
DATA	418	3	90	mm|chr10:117032652-117032711		0		0	AGTTATATAGAGATCTACAATGAGACCGTTTGAGACCTGCTAGCTACTGGGACCCACAAG	490	0	A_30_P01025678	chr10:117021051-117038683_F	chr10:117021051-117038683_F	lincRNA:chr10:117021051-117038683 forward strand	2453.89	4469.24	-0.000868	0.0755	0.991	0	0	1	1	95.4	95.2	13.2	9.98	0	1	0	0	41	41	162	241	155	237	56.5	46.8	51.1	46.7	2471	2471	45.2	64.3	43	63	21.7
DATA	419	3	91	mm|chrX:121004483-121004424		0		0	CTAGACATCTACTAACGTCCTTGAAACCATGTTCAGATTGCTGCACATCCTCCTGAAGAT	492	0	A_30_P01030886	chrX:121004130-121007360_R	chrX:121004130-121007360_R	lincRNA:chrX:121004130-121007360 reverse strand	2475.75	4469.43	0	0.695	1	7.07305	4.64595	1	1	7.81	3.49	7.83	3.5	0	1	0	0	43	43	77.1	73.7	71	68	32.8	23	36.3	21.9	2469	2469	45.4	64.6	44	63	22.1
DATA	420	3	92	mm|chr13:41730364-41730423	ref|NM_001163572|ens|ENSMUST00000129449|tc|TC1747457	0		807	GCTGTGAGTATACTTGACATGGATTCAGGTAACGTAGCCAGGCTTAGCTTTGTCGTGTTA	494	0	A_55_P1978336	Tmem170b	NM_001163572	ref|Mus musculus transmembrane protein 170B (Tmem170b), mRNA [NM_001163572]	2496.5	4469.32	0.2	0.115	0.0839	0	0	1	1	34.1	54	9.71	6.19	1	2	0	0	45	45	113	168	120	159	30.4	47.4	28.9	44.5	2489	2489	45.4	64.5	44	64	21.8
DATA	421	3	93			1028	E1A	0		88	1	(+)E1A_r60_a22	E1A_r60_a22	E1A_r60_a22		2517.32	4469.57	0.994	0.111	3.96e-19	0	0	1	1	611	6030	61.8	603	1	0	0	0	46	46	606	10200	602.5	10066	135	1410	133	1740	2489	2489	45.3	64.1	44	63	21.8
DATA	422	3	94	mm|chr6:5326041-5325982		0		0	TAGAGTACCAGTTGTATTGTTTGGAAGGCATGGCTTCCCCATTTCACAAGTAAAGAGGGG	496	0	A_30_P01031093	chr6:5311375-5328075_R	chr6:5311375-5328075_R	lincRNA:chr6:5311375-5328075 reverse strand	2538.61	4469.78	0.084	0.429	0.845	7.06989	0	1	1	8.14	9.88	8.16	3.5	0	0	0	0	44	44	80.4	90	81	91.5	31.7	28.5	36.1	24.6	2485	2485	45.9	64	44	63	22.4
DATA	423	3	95	mm|chr7:26165887-26165828	ref|NM_010719|ref|NM_001039507|ens|ENSMUST00000054301|ens|ENSMUST00000003207	0		2231	GAAGAAGCTGACAATAAAGGACTTGAGCAACTCAGAGCCTTCAGACAGCCCCGAGATGTC	498	0	A_51_P435363	Lipe	NM_010719	ref|Mus musculus lipase, hormone sensitive (Lipe), transcript variant 1, mRNA [NM_010719]	2560	4469.5	-0.0122	0.161	0.94	0	0	1	1	27.5	26.8	9.21	4.11	1	0	0	0	43	43	108	120	113	112	38.9	37.8	41.9	39.7	2524	2524	46.8	64.2	45	63	22.8
DATA	424	3	96	mm|chr5:122022690-122022137	ref|NM_009656|ens|ENSMUST00000129753|ens|ENSMUST00000133033|gb|AK204164	0		1426	CCTCAGGTGGATGAAACTCAGTTTAAGAAGATCCTCGGCTACATCAAATCGGGACAACAA	500	0	A_52_P116134	Aldh2	NM_009656	ref|Mus musculus aldehyde dehydrogenase 2, mitochondrial (Aldh2), nuclear gene encoding mitochondrial protein, mRNA [NM_009656]	2580.81	4469.65	0.000901	0.0616	0.988	0	0	1	1	991	993	99.5	99.3	1	0	0	0	43	43	924	1750	884	1707	138	316	151	389	2499	2499	46.5	64.3	44	63	22.3
DATA	425	3	97	mm|chr15:58494324-58494383	ens|ENSMUST00000159177|ref|XM_905719|ref|XM_977315|ens|ENSMUST00000161028	0		452	TGGAAGAACTACAAGAAGTACATCATCATCGCCTTCATCCTGATCATCCTCATCGTCTTC	502	0	A_55_P1960659	Fer1l6	ENSMUST00000159177	ens|fer-1-like 6 (C. elegans) [Source:MGI Symbol;Acc:MGI:3645398] [ENSMUST00000159177]	2602.47	4469.43	-0.192	0.0888	0.0308	0	0	1	1	84.4	54.3	12.5	6.19	0	0	0	0	46	46	154	170	145.5	154	44	55.8	46.5	54.7	2506	2506	46.2	64.9	44	64	22.1
DATA	426	3	98	mm|chr17:022872288-022872347		0		0	AACCCACAGGACTTGCCCCAGAGAAAGTCCTCACTTGTTACCAGCAAGCTTGCGGGGTAA	504	0	A_55_P1991945	A_55_P1991945	A_55_P1991945	Unknown	2623.8	4469.6	0.0927	0.0742	0.212	0	0	1	1	92.2	114	13	11.8	3	0	0	0	41	41	160	274	152	268	52.8	58.3	51.9	62.3	2507	2507	46.4	65.2	44	65	22.7
DATA	427	3	99	mm|chr12:116432095-116432036	ens|ENSMUST00000103525|gb|AF303844|gb|AF303845|gb|AF072803	0		141	TTCACTAATTACTTGATAGAGTGGGTAAAGCAGAGGCCTGGACAGGGCCTTGAGTGGATT	506	0	A_66_P114582	ENSMUST00000103525	ENSMUST00000103525	ens|immunoglobulin heavy variable V1-54 [Source:MGI Symbol;Acc:MGI:3647133] [ENSMUST00000103525]	2644.03	4469.94	0	0.695	1	7.08386	4.64498	1	1	7.82	3.49	7.84	3.5	2	1	0	0	42	42	78.5	74.3	75	72	25.9	22.5	27.1	23	2454	2454	46.3	64.9	44	64	22.6
DATA	428	3	100	mm|chr11:69825744-69825803	ens|ENSMUST00000102575|gb|BC092396	0		4977	AGTTGTGAATTTTGTCCCCAAACTGGGTACGATTAGTAGCATGATCAACCTGCAAGAGGG	508	0	A_55_P2055864	Dvl2	ENSMUST00000102575	ens|dishevelled 2, dsh homolog (Drosophila) [Source:MGI Symbol;Acc:MGI:106613] [ENSMUST00000102575]	2665.43	4469.98	0.14	0.401	0.727	7.08961	0	1	1	8.21	11.3	8.23	3.53	1	1	0	0	42	42	83.5	92.4	82.5	84.5	33.5	32.7	32.4	33.2	2462	2462	45.9	65.4	44	64.5	22.1
DATA	429	3	101	mm|chr9:66954708-66954767	gb|AK037358|riken|A130010D05	0		593	TGTGGGATATCAGTACATCAAGGAGGCTCCTAACTATAATCCCTCTTTTTAAAAGAAATG	510	0	A_66_P111490	Gm10646	AK037358	gb|Mus musculus 16 days neonate thymus cDNA, RIKEN full-length enriched library, clone:A130010D05 product:hypothetical protein, full insert sequence. [AK037358]	2686.91	4470.1	0	0.695	1	7.0964	4.65128	1	1	7.84	3.49	7.86	3.5	0	1	0	0	44	44	87.4	75.3	88	72	35.1	22.3	35	20.6	2440	2440	45.8	66	43	65	22
DATA	430	3	102	mm|chr7:49267241-49267182	ref|NM_001105056|ens|ENSMUST00000168489	0		2518	CAGAAAAAATCTCCTGTCTTGGCATCAGGCACAAAAAACATTCAAGAAGGAATATCAATT	512	0	A_55_P2106700	Vmn2r59	NM_001105056	ref|Mus musculus vomeronasal 2, receptor 59 (Vmn2r59), mRNA [NM_001105056]	2708	4470.2	0	0.583	1	7.10396	0	1	1	7.98	5.24	8.02	3.49	0	0	0	0	43	43	89.6	82.6	82	81	39.7	20.9	39.3	20.4	2434	2434	46.3	65.9	44	65	22
DATA	431	3	103	mm|chr10:21710720-21710779		0		0	GAGCTAAACTGTACACATGTGTGTGCTGGAGCAATACAAAATGATATTTTCTTATTATCG	514	0	A_30_P01029368	chr10:21710544-21710942_F	chr10:21710544-21710942_F	lincRNA:chr10:21710544-21710942 forward strand	2728.91	4470.42	-0.499	0.587	0.396	0	4.66004	1	1	10.9	3.46	8.05	3.47	1	1	0	0	42	42	95.2	74.2	95.5	74	30.3	19.4	31.3	14.6	2398	2398	46.9	65.4	45	64	22.5
DATA	432	3	104	mm|chr19:46387401-46387342	ref|NM_028627|ens|ENSMUST00000096029|ens|ENSMUST00000041391|gb|BC145352	0		3075	TATGCAGCACTGCTTCGAGTCAAGATGAAGGCAGCCAGCGAGGAGCTGGACACCATAGAG	515	0	A_55_P2107995	Psd	NM_028627	ref|Mus musculus pleckstrin and Sec7 domain containing (Psd), mRNA [NM_028627]	2750.18	4470.59	0	0.695	1	7.1219	4.66537	1	1	7.87	3.5	7.89	3.51	0	1	0	0	43	43	82.7	73.7	79	72	29.3	17	32.6	16.3	2407	2407	47.7	65.6	46	64	22.8
DATA	433	3	105	mm|chr17:8520196-8520255	ref|NM_134114|ens|ENSMUST00000154156|ens|ENSMUST00000145276|ens|ENSMUST00000128087	0		936	TTAAAAATGTGAAACTTTATATACTTCAAGCTTAAAATTACTTATTAAGTGTAATAAAAA	517	0	A_55_P2139886	Sft2d1	NM_134114	ref|Mus musculus SFT2 domain containing 1 (Sft2d1), mRNA [NM_134114]	2771.15	4470.15	-0.0285	0.121	0.814	0	0	1	1	41.3	38.7	10	4.93	0	0	0	0	43	43	119	141	120	136	38.3	32.8	38.2	43	2453	2453	47.5	65.3	45	64	22.1
DATA	434	3	106	mm|chr3:98037005-98040251	ref|NM_026328|ens|ENSMUST00000029469|gb|AK008049|gb|AK160329	0		541	GCATTGCGCTGAGATGAACCCCAAGGATAAATTCTTAACTTGGAACAAAAATGGATGTGC	519	0	A_52_P257758	Reg4	NM_026328	ref|Mus musculus regenerating islet-derived family, member 4 (Reg4), mRNA [NM_026328]	2792.49	4470.35	0	0.602	1	7.14251	0	1	1	8	4.89	8.02	3.51	0	0	0	0	47	47	79.9	82	77	80	27.4	24.1	28.9	27.1	2458	2458	47.4	65.5	45	64	21.4
DATA	435	3	107	mm|chr7:73195141-73195200	ref|NM_011048|ens|ENSMUST00000098391|ens|ENSMUST00000055576|gb|AF008223	0		4166	CTGTTGAATCCACACTTCAAATAAGAAATCAGTGAAGCAAATCTAATGTTAACCCTGAGT	521	0	A_55_P1972991	Pcsk6	NM_011048	ref|Mus musculus proprotein convertase subtilisin/kexin type 6 (Pcsk6), mRNA [NM_011048]	2814	4470.5	-0.284	0.11	0.00988	0	0	1	1	65.8	34.2	11.4	4.56	0	2	0	0	42	42	139	134	133	130.5	48.8	35.4	55.8	32.6	2486	2486	47.1	64.7	45	63	22
DATA	436	3	108	mm|chr1:153699333-153699274		0		0	ATGAATAAGCCCTTTGTCCTCAAGAATTTCATTCAGAGAAAATCGTAAAAATCACCCCTA	523	0	A_30_P01018376	chr1:153685487-153710962_R	chr1:153685487-153710962_R	lincRNA:chr1:153685487-153710962 reverse strand	2834.88	4470.41	-0.163	0.101	0.104	0	0	1	1	65.3	44.8	11.4	5.4	2	0	0	0	41	41	138	152	130	152	41.1	34.6	40	37.8	2464	2464	45.7	64.7	43	64	21.3
DATA	437	3	109	mm|chr2:73684349-73684290	ref|NM_001025093|ref|NM_009715|ens|ENSMUST00000128531|ens|ENSMUST00000154456	0		888	AAGTTCTGACTCAAGTGTAATTATTCAACAAGCAGTACCTTCACCAACCTCAAGTACTGT	525	0	A_52_P116253	Atf2	NM_001025093	ref|Mus musculus activating transcription factor 2 (Atf2), transcript variant 1, mRNA [NM_001025093]	2856.15	4470.5	-0.0128	0.174	0.941	0	0	0	0	25.6	24.8	9.25	4.03	1	1	0	0	42	42	107	116	101	108.5	32.6	33	35.6	36.1	2480	2480	46.2	64.4	44	63	22.3
DATA	438	3	110	mm|chr1:91574125-91574066	ref|NR_015540|gb|AK029704|tc|TC1597637|riken|4930484E23	0		2567	AATGGTGTCCTTGGCTTTAAAATGTGGCCATTAGGGACTCAGTTAAAAATAAATTCTCTT	527	0	A_55_P2202184	4933400F21Rik	NR_015540	ref|Mus musculus RIKEN cDNA 4933400F21 gene (4933400F21Rik), non-coding RNA [NR_015540]	2877.5	4470.68	-0.173	0.244	0.478	0	0	0	0	20.7	13.9	8.93	3.54	1	2	0	1	44	44	103	97	102.5	96.5	37.8	20.6	34.8	21.5	2471	2471	46.3	64.5	44	63	21.8
DATA	439	3	111	mm|chr11:58139986-58140045		0		0	CCAACAGAAAGACTGATGTTTCATTTTAGCCTTTTGTAGGTAAACTAACTATGAAGAGGT	529	0	A_30_P01027718	chr11:58136882-58143829_F	chr11:58136882-58143829_F	lincRNA:chr11:58136882-58143829 forward strand	2898.44	4470.97	0	0.696	1	7.20885	4.7166	1	1	7.97	3.54	7.99	3.55	1	4	0	0	39	39	73.8	62.5	71	60	28.3	15.1	25.9	10.4	2451	2451	46.5	64.4	44	63	22.3
DATA	440	3	112	mm|chr3:121615905-121615964		0		0	TATTTGAAACTACTAGGCAGCAAGTGATCACCTTCAAGCCCCATTTCAGCTGCTGTAAGC	531	0	A_30_P01025243	chr3:121615836-121616109_F	chr3:121615836-121616109_F	lincRNA:chr3:121615836-121616109 forward strand	2919.62	4471	0	0.696	1	7.22403	4.72581	1	1	7.99	3.55	8.01	3.56	3	3	0	1	35	35	77.9	74	79	73	21.7	17.1	17.8	13.3	2468	2468	46.4	64.5	44	63	22.4
DATA	441	3	113	mm|chr6:113017932-113017991	ref|NM_008188|ens|ENSMUST00000032398|gb|AK142140|gb|U83176	0		1725	TTACACTGCTTGACCACTCCAGAATGCTTGATTTCTAGCAAGGTGATTGTAATGGTATTT	533	0	A_51_P232142	Thumpd3	NM_008188	ref|Mus musculus THUMP domain containing 3 (Thumpd3), mRNA [NM_008188]	2940.22	4470.75	0.00568	0.0615	0.926	0	0	1	1	1090	1100	109	110	0	2	0	0	41	41	986	1900	931	1893	215	346	236	330	2497	2497	46.6	64.5	45	63	21.9
DATA	442	3	114	mm|chr8:25548213-25548154	ref|NM_026931|ens|ENSMUST00000052622|gb|AK007441|gb|BC016562	0		1205	CTCCAGACACTGTAGTAAGCATTAGGAAATGAATATGGGGGATTTTAGAAGGATGCTGTG	535	0	A_51_P112308	1810011O10Rik	NM_026931	ref|Mus musculus RIKEN cDNA 1810011O10 gene (1810011O10Rik), mRNA [NM_026931]	2962.03	4470.82	-0.0482	0.0887	0.587	0	0	1	1	71.4	63.9	11.8	7.08	2	1	0	0	41	41	142	184	147	177	39.9	52.5	37.1	56.3	2462	2462	46.6	64.2	45	63	21.9
DATA	443	3	115	mm|chr3:57850492-57850670	ens|ENSMUST00000167348|gb|AK158706|gb|AK132038|tc|TC1682940	0		33	GAAGAAGAAGAAGAAGAAGAAGAAGAAGAAGAAGGAGAAGAAGAAGAAAGAAGGAAAGAA	537	0	A_55_P2077497	ENSMUST00000167348	ENSMUST00000167348	ens|predicted gene, 17678 [Source:MGI Symbol;Acc:MGI:4937312] [ENSMUST00000167348]	2982.65	4470.79	-0.0103	0.0614	0.867	0	0	1	1	8320	8120	832	812	2	0	0	0	42	42	6960	13400	6790.5	12707	1110	2470	1050	2500	2511	2511	47.4	64.9	45	64	23.1
DATA	444	3	116	mm|chr7:027737339-027737398		0		0	AACTACACTGAGTTTCTTGTCCCATTGAGCCTGGGCTGCATGAGGTTAAAGGGAATGATT	539	0	A_55_P1997585	A_55_P1997585	A_55_P1997585	Unknown	3004.11	4471.25	0.0306	0.289	0.916	0	0	1	1	13.8	14.9	8.81	3.65	0	2	0	1	39	39	97.5	97.9	99	98	35.4	21.9	36	19.6	2493	2493	47.7	65.1	45	64	23.6
DATA	445	3	117	mm|chr11:112899300-112899241		0		0	AATGAACAAACAAGATGTGGAGTTGACTTTCCCTGTTTGCAGTCTGTCACCGCATGGAGT	541	0	A_30_P01032673	chr11:112898724-113062945_R	chr11:112898724-113062945_R	lincRNA:chr11:112898724-113062945 reverse strand	3025.5	4471.32	0	0.543	1	7.30825	0	1	1	8.28	6.27	8.3	3.57	4	2	0	0	42	42	86.3	83.9	83	82.5	29.2	22.8	23.4	20.6	2495	2495	49.6	64.7	47	64	24
DATA	446	3	118			0		0		543	1	ERCC-00147_344	ERCC-00147_344	ERCC-00147_344		3046.6	4471.41	0	0.697	1	7.3264	4.78919	1	1	8.11	3.59	8.13	3.61	0	2	0	0	44	44	85.9	78.9	79	75.5	31.8	23.8	30.9	22.6	2477	2477	54.7	64.4	52	64	26.4
DATA	447	3	119	mm|chr7:28641517-28641576	ref|NM_011762|ens|ENSMUST00000171387|gb|L16904|tc|TC1633181	0		3519	TGCAAGAGCCAAAGGGTGTCTTCAAGGAAATACTGACTTCCAGACACAACAGATGCACAT	545	0	A_55_P2159865	Zfp59	NM_011762	ref|Mus musculus zinc finger protein 59 (Zfp59), mRNA [NM_011762]	3067.71	4471.5	-0.157	0.0731	0.0314	0	0	1	1	140	97.7	16.9	10.2	3	2	0	0	43	43	197	239	185	238	54.4	45.1	36.3	46.3	2459	2459	66.7	65.6	61	64	33.7
DATA	448	3	120	mm|chr7:91082420-91082361	ref|NM_030728|ens|ENSMUST00000064174|gb|AK018112|gb|BC056981	0		6060	ATCTGAGAGTGGTTGGCTCCAGACCAGGATCTTTCAGCTTATGTTCACTCTGAGCAAATA	547	0	A_55_P2115851	9930013L23Rik	NM_030728	ref|Mus musculus RIKEN cDNA 9930013L23 gene (9930013L23Rik), mRNA [NM_030728]	3088.85	4471.34	-0.838	0.39	0.0318	0	4.81235	1	1	23.9	3.46	8.84	3.47	1	1	1	0	40	40	107	74.1	105	71.5	28.9	21.6	31.1	21.5	2488	2488	73.5	66.3	68	65	35.7
DATA	449	3	121			0		0		549	1	ERCC-00012_90	ERCC-00012_90	ERCC-00012_90		3110	4471.5	-0.386	0.192	0.044	0	0	1	1	35.5	14.6	9.75	3.58	1	3	0	0	40	40	115	97.7	107	93.5	41.5	27.8	40.4	24.1	2480	2480	68.3	66.9	63	65.5	33.3
DATA	450	3	122	mm|chr19:57111731-57111672	ref|NM_178688|ref|NM_001103177|ref|NM_001103178|ens|ENSMUST00000111546	0		2643	AAAGCTAAACTCTTCTAAGTCCCTCGAGTAAACGACAATCAGGAAACGAACTCTCAGTGG	551	0	A_55_P2013158	Ablim1	NM_178688	ref|Mus musculus actin-binding LIM protein 1 (Ablim1), transcript variant 1, mRNA [NM_178688]	3131.65	4471.87	-0.444	0.631	0.482	0	4.83737	1	1	9.99	3.6	8.35	3.61	0	0	0	0	43	43	95	77.6	100	74	32.5	24	39.3	27.4	2435	2435	57.7	66.1	55	65	27.2
DATA	451	3	123	mm|chr19:6276399-6276458		0		0	TTTTGGGAGTTCCTAGCCAGCGGAAACACTGCAGTTGGGGAGCGCAGCTGAAGTACTTGG	553	0	A_30_P01033143	chr19:6268793-6276607_F	chr19:6268793-6276607_F	lincRNA:chr19:6268793-6276607 forward strand	3152.57	4471.64	0	0.697	1	7.42109	4.84915	1	1	8.23	3.63	8.25	3.66	0	0	1	0	46	46	83.7	79	77.5	76.5	28.3	21.9	26.5	22.2	2507	2507	51	64.6	49	64	23.4
DATA	452	3	124	mm|chr5:078969865-078969924	nap|NAP062147-1	0		567	AAACAGAAAGAAAAAGAGATCTACGTGACATTGTATTTGCCTGGGAAGACAGAGCACTAG	555	0	A_55_P2089467	NAP062147-1	NAP062147-1	Unknown	3172.95	4471.19	0.344	0.298	0.248	0	0	1	1	9.33	20.6	8.91	3.98	0	0	1	1	41	41	94	106	98	102	27.2	26	23	25.2	2560	2560	48.9	64.5	47	63	23
DATA	453	3	125	mm|chr2:73267888-73267829	ref|NM_153138|ens|ENSMUST00000094681|gb|AK156547|gb|BC049788	0		4182	GGGTGATTATTGAAGTCTCCTCAAACTTTTGGTATGAAATTTAACTTTCCCTGTTCATAG	557	0	A_52_P637282	Wipf1	NM_153138	ref|Mus musculus WAS/WASL interacting protein family, member 1 (Wipf1), mRNA [NM_153138]	3194.15	4471.86	0.029	0.062	0.641	0	0	1	1	511	546	51.9	54.7	0	1	0	0	42	42	494	959	460.5	946	105	248	131	251	2497	2497	48.4	64.6	47	64	22.7
DATA	454	3	126	mm|chr12:4858720-4862114	ref|NM_001170858|ens|ENSMUST00000085793|gb|BC068281|gb|AK155130	0		1936	ATGCTCCATATGTTCACCTCATTTACCAGAACCCTTGTTCTGTAGGTCCCACTGAGAGAA	559	0	A_65_P16630	BC068281	NM_001170858	ref|Mus musculus cDNA sequence BC068281 (BC068281), transcript variant 1, mRNA [NM_001170858]	3215.62	4472	-0.0713	0.0898	0.427	0	0	1	1	73.8	62.7	12.2	7	0	1	0	0	41	41	143	179	136	172	38.9	38.8	34.8	41.5	2495	2495	48.5	64.4	46	64	22.9
DATA	455	3	127	mm|chr12:072110515-072110456		0		0	TGTTTTCTCCCTTTTTAAACATTCTTTCAGGGGCCAGTGCGCATGTGGGTGAAGCTGAAA	561	0	A_55_P2048508	A_55_P2048508	A_55_P2048508	Unknown	3237	4472.2	0	0.697	1	7.49842	4.8991	1	1	8.32	3.67	8.34	3.68	1	2	0	0	40	40	77.3	77.2	69	77.5	31.1	20.2	29.5	21.7	2447	2447	48.3	64	47	63	22.7
DATA	456	3	128	mm|chr7:49728768-49728709		0		0	AAATTGGAGCTTACGTTTACTTACTGCTGTCTTGGGATAATGAGTGCCTGTTTTATACTG	563	0	A_30_P01031930	chr7:49715933-49771497_R	chr7:49715933-49771497_R	lincRNA:chr7:49715933-49771497 reverse strand	3258.21	4472.19	0.235	0.358	0.511	7.51722	0	1	1	8.82	15.2	8.87	3.8	0	0	0	0	43	43	92.6	96.7	89	90	35.1	29.2	42.3	34.5	2455	2455	48.3	63.6	47	63	22.2
DATA	457	3	129	mm|chr3:35784041-35783982		0		0	TGTCAATAGGCCAGCAGCACACCACATGGGGCTTATTTCCCAACTCTGTTATGAAAAAAT	565	0	A_30_P01027340	chr3:35783763-35784442_R	chr3:35783763-35784442_R	lincRNA:chr3:35783763-35784442 reverse strand	3279.43	4472.3	0.184	0.38	0.629	7.53595	0	1	1	8.8	13.4	8.82	3.76	0	0	0	0	47	47	86	94	85	101	30.4	25.4	31.1	21.1	2453	2453	46.9	63.4	45	62	21.9
DATA	458	3	130	mm|chr6:98457838-98457779	gb|CO046494	0		693	AACGCAACATGCGATTCTTCTCAACAGCTTTATTTCTGGAACGCCTTGATGCTACGGGAA	567	0	A_55_P2149791	CO046494	CO046494	gb|UI-M-HU0-cqu-o-17-0-UI.r1 NIH_BMAP_HU0 Mus musculus cDNA clone IMAGE:30667264 5', mRNA sequence [CO046494]	3300.5	4472.32	0.179	0.383	0.641	7.55403	0	1	1	8.82	13.3	8.84	3.76	4	3	0	0	41	41	83.2	93.7	82	95	26.5	27.8	23.7	31.1	2437	2437	46.6	63.4	45	62	21.7
DATA	459	3	131	mm|chr12:111830410-111830469		0		0	TTTCTTTCCTTCTTTCTCTAATTTACTCATAAGACAGGGTCTCGCCTTGGCTAGCCTTAT	569	0	A_30_P01029403	chr12:111829967-111830904_F	chr12:111829967-111830904_F	lincRNA:chr12:111829967-111830904 forward strand	3321.78	4472.04	0.331	0.318	0.298	7.57124	0	1	1	8.96	19.2	9	3.97	0	0	0	0	42	42	91.8	103	95	107	34.7	31.6	41.5	40.6	2473	2473	46.6	63.5	45	62	21.5
DATA	460	3	132	mm|chr3:5215093-5215152	ens|ENSMUST00000099256|ref|XM_003086284|gb|AK029361|tc|TC1595135	0		2255	TAAACACTTGATGTAGCCTTGGGGTTCGCCAACAGTTAAAGACTCTGGCAAGGTTCTAGT	571	0	A_66_P101786	Gm10748	ENSMUST00000099256	ens|predicted gene 10748 [Source:MGI Symbol;Acc:MGI:3641901] [ENSMUST00000099256]	3342.89	4472.4	0.0987	0.204	0.628	0	0	1	1	19.7	24.8	9.52	4.18	0	1	0	0	42	42	103	112	101.5	114	37.8	31.6	40.4	32.4	2489	2489	46.5	64.3	45	63	21.4
DATA	461	3	133	mm|chr10:87378456-87378515	ref|NM_184052|ens|ENSMUST00000062862|gb|AK038119|riken|A130080F01	0		1027	AACCATTAAAAACATGCCACCAAGACCTTCCCTCCCCTTCTTAAAAATATAAATCAGAGT	573	0	A_55_P2085979	Igf1	NM_184052	ref|Mus musculus insulin-like growth factor 1 (Igf1), transcript variant 2, mRNA [NM_184052]	3363.38	4472.6	0.0267	0.0624	0.669	0	0	1	1	403	428	41.4	42.9	0	0	0	1	46	46	401	756	405	741	74.3	104	75.6	106	2481	2481	46.8	64.2	46	63	21.6
DATA	462	3	134	mm|chr10:118300073-118300132	ens|ENSMUST00000059966|gb|AK016565|tc|TC1593868|riken|4932442E05	0		2191	AAGGCGACTGTATGTTCTACTAAGGGAGGTGCTATCTTTTTCGACTTCAAAAGCAAGGCA	575	0	A_51_P217598	ENSMUST00000059966	ENSMUST00000059966	ens|RIKEN cDNA 4932442E05 gene [Source:MGI Symbol;Acc:MGI:1921665] [ENSMUST00000059966]	3385	4472.5	0	0.588	1	7.62147	0	1	1	8.6	5.51	8.63	3.71	0	1	0	0	43	43	89.2	81.5	86	81	36	23.5	36	27.4	2511	2511	47.1	64.1	45	63	22.1
DATA	463	3	135	mm|chr2:052734890-052734832	gb|AU019847	0		478	CAGCTCAAAGGTAGAATTCAAGGGATATTAGCTGGCCATAATTATGGTGTTTTCTGCTGA	577	0	A_55_P2358299	AU021128	AU019847	gb|AU019847 Mouse eight-cell stage embryo cDNA Mus musculus cDNA clone J0523C08 3'. [AU019847]	3406.06	4472.13	0	0.698	1	7.63568	4.99032	1	1	8.48	3.73	8.51	3.74	2	1	0	0	42	42	82.7	74.1	72.5	71	32.8	18.1	33.5	16.1	2510	2510	47.6	63.8	46	63	22.3
DATA	464	3	136	unmapped		0		0	ATGAATAATCGGTGCCACACACAGCAGTGGAGAATTAGTGTTTCTCATGAAGTGGAAGGG	579	0	A_55_P1969885	A_55_P1969885	A_55_P1969885	Unknown	3427.5	4472.68	-0.0472	0.0715	0.51	0	0	1	1	131	117	16.4	12.2	0	1	0	0	47	47	187	263	171	263	61.2	52.3	63.4	45.2	2496	2496	47.4	63.2	46	62	21.8
DATA	465	3	137			66	Structural	0		280	-1	3xSLv1	3xSLv1	3xSLv1		3447.23	4473.09	0	0.701	1	7.6645	5.0104	1	1	8.52	3.74	8.58	3.75	0	0	0	0	42	42	94.6	74.9	85	72.5	35.2	23.8	32.4	27.4	2463	2463	47.4	62.9	45	62	22
DATA	466	3	138	mm|chr2:168906267-168906208	gb|AK016713|tc|TC1718440|riken|4933407C09|nap|NAP073414-1	0		1013	CTAGCTGCCAGTGATGTTTCATTGCATGTAAGGAAAAAAGCAAGTTGAAGAACATTATTT	582	0	A_55_P2287105	4933407C09Rik	AK016713	gb|Mus musculus adult male testis cDNA, RIKEN full-length enriched library, clone:4933407C09 product:unclassifiable, full insert sequence. [AK016713]	3469.62	4473	0	0.698	1	7.67724	5.01944	1	1	8.53	3.75	8.56	3.76	3	1	1	0	37	37	83	74.2	79	74	29.6	17.8	25.9	21.5	2454	2454	46.8	63.2	45	62	21.5
DATA	467	3	139	mm|chr7:38979930-38979989	ref|NM_001085385|ref|NM_028166|ens|ENSMUST00000067854|ens|ENSMUST00000165308	0		682	GCCATGCTAACGACCTATGTCACCAAGGAGCTGCAGGCTGAGATCCGCTATGAGGACTAG	584	0	A_55_P2073642	1600014C10Rik	NM_001085385	ref|Mus musculus RIKEN cDNA 1600014C10 gene (1600014C10Rik), transcript variant 1, mRNA [NM_001085385]	3490.76	4472.96	0.162	0.146	0.268	0	0	1	1	27.8	40.4	10.1	5.23	0	1	0	0	41	41	109	137	108	142	35.1	34.3	47.4	37.1	2493	2493	47.5	62.8	45	62	22.3
DATA	468	3	140	mm|chr16:64822307-64822248		0		0	TTCTTACAAAAGGAAAAGCTGTTCATGAATTATACCATATTTTATCATCAGGTCCTCCAA	586	0	A_30_P01024658	chr16:64796849-64843249_R	chr16:64796849-64843249_R	lincRNA:chr16:64796849-64843249 reverse strand	3512	4473.2	0	0.698	1	7.69857	5.03503	1	1	8.56	3.76	8.58	3.77	0	3	0	0	40	40	87.1	68.5	92.5	67	31.4	15.8	34.1	17.2	2479	2479	47.9	62.7	46	62	22.7
DATA	469	3	141	mm|chrX:121970836-121970777		0		0	CACAAGTTCAAAGAAGATCACACAGTGCCTGGGCCGTCTTCTGCTGGACAACATGGACAG	588	0	A_30_P01017657	chrX:121970356-121970881_R	chrX:121970356-121970881_R	lincRNA:chrX:121970356-121970881 reverse strand	3533.3	4473.1	-0.0334	0.143	0.816	0	0	1	1	35.9	33.3	10.4	4.71	0	0	0	0	43	43	115	125	114	124	36.7	30	42.3	32.6	2496	2496	48.3	62.9	46	62	22.8
DATA	470	3	142	mm|chr16:23358405-23358465	ref|NM_145933|ref|NM_001252505|ref|NM_001252506|ens|ENSMUST00000115335	0		2489	GAAGCCTACTCAGTTACTCTAGAGTAAAGTTGTTCCCAGGGCAGTCCCTTTTGATCCTTA	590	0	A_51_P101375	St6gal1	NM_145933	ref|Mus musculus beta galactoside alpha 2,6 sialyltransferase 1 (St6gal1), transcript variant 1, mRNA [NM_145933]	3554.5	4473.32	0.084	0.428	0.844	7.71434	0	1	1	8.94	10.9	8.97	3.78	1	0	0	0	47	47	88.7	88.7	98	87	36.5	23.4	40	22.6	2502	2502	48.6	63.3	46	62	22.6
DATA	471	3	143	mm|chr3:84614363-84614422		0		0	CTTCTTATAACTGTCTATGAGAAAAATACAGAGCCACAAGAGATCTTATTCTTACGGCTT	591	0	A_30_P01031899	chr3:84609788-84618062_F	chr3:84609788-84618062_F	lincRNA:chr3:84609788-84618062 forward strand	3575.74	4474.23	0	0.698	1	7.72198	5.05361	1	1	8.59	3.77	8.61	3.78	0	2	0	0	42	42	87.6	73.2	86	74	34.2	18.4	32.6	16.3	2407	2407	47.8	63.5	46	62	22.3
DATA	472	3	144	mm|chr1:130175865-130175924	ref|NM_026390|ens|ENSMUST00000027592|gb|AK147795|gb|AK129098	0		4003	ATTTCTAATGTCATTTTTAGAAAAATTTTATGCATATAATCAAATATGTAATCTTTATTT	593	0	A_52_P401475	Ubxn4	NM_026390	ref|Mus musculus UBX domain protein 4 (Ubxn4), mRNA [NM_026390]	3596.6	4473.41	0	0.684	1	7.72371	0	1	1	8.61	3.96	8.63	3.8	1	0	0	0	45	45	84.6	78.4	86	76	29.8	21.6	31.9	20	2489	2489	47.4	63.3	45	62	22
DATA	473	3	145	mm|chr8:042693881-042693822	nap|NAP108184-1|nap|NAP092610-001	0		523	GGGGCCTAGGGAGCCCTCCATACTCTCTTGAATACCATCAATAAAGTTCGATGCACCCCC	595	0	A_55_P2001510	NAP108184-1	NAP108184-1	Unknown	3617.6	4473.41	0.0106	0.0614	0.863	0	0	1	1	70500	72300	7050	7230	0	0	0	0	46	46	51900	118000	51336	118243	3090	7250	3470	9590	2477	2477	47.5	62.6	45	61	21.9
DATA	474	3	146	mm|chr14:35558984-35559043	ref|NM_001004436|ens|ENSMUST00000111895|gb|BC145625|gb|BC139434	0		4165	ATTCATTCGTGTTTGGATTTTTATGATCACCCGATTTCTTCATCATGCATTCTGCGTTTG	597	0	A_55_P2021378	Wapal	NM_001004436	ref|Mus musculus wings apart-like homolog (Drosophila) (Wapal), mRNA [NM_001004436]	3638.84	4473.38	-0.00873	0.0615	0.887	0	0	1	1	1380	1350	138	135	0	2	0	0	42	42	1160	2160	1093.5	2078.5	261	415	234	293	2489	2489	47.8	62.9	46	62	22.1
DATA	475	3	147	mm|chr5:108544754-108544813		0		0	TGCAAAGTCAGTTACTGGATAATCAAAGGAGTCACTCCAGGAAGAAAAGGAGCCTCAGAG	599	0	A_30_P01032696	chr5:108544188-108545013_F	chr5:108544188-108545013_F	lincRNA:chr5:108544188-108545013 forward strand	3660	4473.5	0	0.506	1	7.72428	0	1	1	8.84	7.72	8.86	3.76	1	0	0	0	43	43	82	83.7	84	78	32.6	25.7	34.1	29.3	2482	2482	47.3	63.2	45	62	22
DATA	476	3	148	mm|chr5:110910064-110910123		0		0	AGTTGTACTTGTTCCACTCGAAGCCTGGTGTGCACGCGGCTGAAAAAGTGTGGCTTGCGG	601	0	A_30_P01033588	chr5:110891642-110918642_F	chr5:110891642-110918642_F	lincRNA:chr5:110891642-110918642 forward strand	3681.4	4473.59	0.0404	0.451	0.929	7.72055	0	0	0	8.92	9.79	8.94	3.78	1	1	0	0	44	44	85.2	86.7	77	83.5	27.4	24	27.4	24.6	2482	2482	47.1	63.7	46	63	22.1
DATA	477	3	149	mm|chr5:24010303-24010244	ref|NM_015739|gb|AF547996|tc|TC1599006	0		1392	GGCCAGCGTATTCCCGGGACACAAGACTATTTGGCCTGAGACTGTTCTAGAGACCTCAGG	603	0	A_55_P2051787	Gbx1	NM_015739	ref|Mus musculus gastrulation brain homeobox 1 (Gbx1), mRNA [NM_015739]	3702.5	4473.68	0.332	0.317	0.296	7.71469	0	1	1	9.14	19.6	9.16	4.06	0	0	0	0	48	48	87.8	101	84.5	98.5	37.1	25.5	38.4	26.3	2508	2508	47.5	64	46	63	22.3
DATA	478	3	150	mm|chr14:55730199-55730140	gb|AK031092|gb|AY350744|tc|TC1589170|riken|5930404A10	0		3358	ATGATTCTAAACCACCTAATAGCAGAGGGTGTTGAAACGGGAGGAGGATTGAGGAAGCAT	605	0	A_55_P2038822	Jph4	AK031092	gb|Mus musculus 13 days embryo forelimb cDNA, RIKEN full-length enriched library, clone:5930404A10 product:weakly similar to JUNCTOPHILIN TYPE3 [Homo sapiens], full insert sequence. [AK031092]	3723.95	4474.49	0.0718	0.34	0.833	0	0	1	1	11.7	13.8	9.2	3.82	0	0	0	0	44	44	97.7	92.7	98.5	95.5	34.4	27.5	44.8	23.7	2438	2438	47.3	63.6	46	62	22.4
DATA	479	3	151	mm|chr7:110888774-110888715	ref|NM_146821|ens|ENSMUST00000051346|gb|BC120634	0		1062	GGAATGCTGTTTTAATGTAGTAGTGTAATAGCCTTATTTGCCACTTTTCCCTCAATGTGC	607	0	A_55_P2027042	Olfr629	NM_146821	ref|Mus musculus olfactory receptor 629 (Olfr629), mRNA [NM_146821]	3744.43	4474.49	0	0.697	1	7.69795	5.0506	1	1	8.56	3.77	8.58	3.78	0	2	0	0	44	44	80.1	69.8	76	66.5	25.3	22.7	23.7	18.5	2424	2424	46.9	63.3	45	62	22.4
DATA	480	3	152	mm|chr7:123731626-123731567	ref|NM_008103|ens|ENSMUST00000024104|gb|BC066866|gb|AK013651	0		1864	GAAGAAGAAGAAGAAGAAGAAGAAGAAGAAGAAGAAGAAGAAGAGGAGGAGGAAGGGGAA	609	0	A_55_P2114697	Gcm1	NM_008103	ref|Mus musculus glial cells missing homolog 1 (Drosophila) (Gcm1), mRNA [NM_008103]	3765.45	4473.64	0.0103	0.0614	0.866	0	0	1	1	7740	7920	774	792	0	0	0	0	47	47	6150	12300	5896	11513	1140	2610	1210	2500	2508	2508	47.6	63	46	62	22.6
DATA	481	3	153	mm|chr4:149443305-149443246		0		0	CCCCTGCTATGTCCTGTGTCCTCGGCTACCTTTCTGTTTGAACCCGTGTGTCTGTCTGTC	611	0	A_30_P01026324	chr4:149383134-149451259_R	chr4:149383134-149451259_R	lincRNA:chr4:149383134-149451259 reverse strand	3786.92	4473.41	0.0642	0.0637	0.313	0	0	1	1	264	307	28.2	30.8	2	0	0	0	42	42	292	557	284	550.5	64.1	86.6	57.5	98.2	2525	2525	48.6	62.6	46	62	22.5
DATA	482	3	154	mm|chr17:95257803-95257862		0		0	TACATCTTGAACCTCAGTAGTCGTAGGGTTTTCTACAGCCTTACTTATGGGGATCCGTCT	613	0	A_30_P01020924	chr17:95255725-95272425_F	chr17:95255725-95272425_F	lincRNA:chr17:95255725-95272425 forward strand	3808.77	4473.87	0	0.697	1	7.64772	5.02431	0	0	8.5	3.75	8.52	3.76	0	1	0	0	42	42	86.2	73.7	89.5	72	31.7	21.7	43.7	20.2	2504	2504	48.8	62.6	47	61	22.3
DATA	483	3	155	mm|chr6:123015995-123016054	ref|NM_001190310|gb|AY230259|gb|AY365134|ens|ENSMUST00000078559	0		289	CTATCTGAACTTGACAGGTACCATTCATTGACCTGCTTCAGTGAAGGGAATATGGTGTCA	615	0	A_55_P1992530	Clec4b1	NM_001190310	ref|Mus musculus C-type lectin domain family 4, member b1 (Clec4b1), transcript variant 1, mRNA [NM_001190310]	3829.5	4474.32	0	0.697	1	7.62797	5.01379	1	1	8.48	3.75	8.5	3.77	0	0	0	0	48	48	89.8	77.2	89.5	73	31.5	25.4	36.3	28.4	2458	2458	49.1	63	47	62	22.5
DATA	484	3	156	mm|chr3:88172599-88172540	ref|NM_031368|ref|NM_007541|ens|ENSMUST00000107543|ens|ENSMUST00000152477	0		550	TCTCTGCCCTGCAAGTATGGATGTCACAGCAGCTCCAAAATAAAGTTCAGATGAGGAAGT	617	0	A_55_P2106801	Bglap-rs1	NM_031368	ref|Mus musculus bone gamma-carboxyglutamate protein, related sequence 1 (Bglap-rs1), mRNA [NM_031368]	3850.5	4474.32	0.0164	0.148	0.912	0	0	0	0	32.1	33.3	10.1	4.7	0	1	0	0	47	47	114	125	115	121	31.5	33.3	30	28.2	2474	2474	49	62.5	46	62	22.4
DATA	485	3	157	mm|chr2:129003945-129003886	ref|NR_045264|ens|ENSMUST00000141786|ens|ENSMUST00000137728|tc|TC1666183	0		944	CTAAAATCTCCTTATGGCACTTAAATGTTTATGGGTAATAAAAGGAATCACTCCTCTCCT	619	0	A_55_P2170817	AI847159	NR_045264	ref|Mus musculus expressed sequence AI847159 (AI847159), non-coding RNA [NR_045264]	3871.71	4474.5	-0.0926	0.386	0.811	0	0	1	1	12.1	9.77	8.95	3.69	0	2	0	0	46	46	98.8	86.4	96	84	36.4	24.1	35.6	22.8	2458	2458	48.5	62.5	46	62	22.3
DATA	486	3	158	mm|chr7:111000327-111000268	ref|NM_008221|ens|ENSMUST00000033229|ref|XM_003086627|ref|XM_003086626	0		559	ATACTGGACTGTTCCTTGAAAGCACATCATGTTTAATAAAGATCATCCTTCCTGGTAATC	621	0	A_55_P1967478	Hbb-y	NM_008221	ref|Mus musculus hemoglobin Y, beta-like embryonic chain (Hbb-y), mRNA [NM_008221]	3893	4474.5	-0.455	0.621	0.463	0	4.96822	1	1	10.5	3.68	8.54	3.69	0	0	0	0	44	44	98	73.2	91.5	73	38.8	21.5	41	23.2	2474	2474	48.6	62.2	47	61	22.4
DATA	487	3	159	mm|chr6:34753585-34753644	ens|ENSMUST00000135304|gb|AK054066|gb|BC139065|tc|TC1606939	0		3179	ATGCTGAGCAAAAATTGCCCAAATATAGTACGTACCTTTAAGACTTTAACTTCCCTTTAG	623	0	A_55_P1968320	Agbl3	ENSMUST00000135304	ens|ATP/GTP binding protein-like 3 [Source:MGI Symbol;Acc:MGI:1923473] [ENSMUST00000135304]	3914.2	4474.14	-0.516	0.577	0.372	0	4.94825	1	1	12	3.65	8.56	3.66	0	0	0	0	43	43	99.3	73.9	97	75	30.6	23.4	25.9	30	2520	2520	48.9	62.5	47	62	22.4
DATA	488	3	160	mm|chr8:91548615-91548556		0		0	TTTTTTAAAAGTGGTCAAACAGAAAGTCCGAAGTGATTTGCAGTTAACGTGGACTTCTAG	625	0	A_30_P01025820	chr8:91471819-91551119_R	chr8:91471819-91551119_R	lincRNA:chr8:91471819-91551119 reverse strand	3935.15	4474.5	0	0.696	1	7.4761	4.92799	1	1	8.29	3.69	8.32	3.7	3	3	0	0	38	38	81.3	68.1	78	68	27.2	18.3	23.4	15.4	2494	2494	49	63.5	47	63	22.7
DATA	489	3	161	mm|chr15:77173764-77173705		0		0	CTGCAGCGTGGAACAGCAAAGCATCTCCATCTCCAGGCTCTTCTCGTGCGCCTTCCTTCA	627	0	A_30_P01032978	chr15:77164450-77201325_R	chr15:77164450-77201325_R	lincRNA:chr15:77164450-77201325 reverse strand	3956.07	4474.3	0.00926	0.0735	0.9	0	0	1	1	108	110	14.5	11.5	0	0	1	0	42	42	173	254	173	261.5	37.2	58	31.3	70.1	2503	2503	49.5	63	47	62	23.1
DATA	490	3	162	mm|chr17:32812862-32812921	ref|NM_001101588|ens|ENSMUST00000165061|gb|BC158089|nap|NAP093231-001	0		1330	TCCGTTTTGATCCAGAGAACATCCAGGCTAGATCACCTCTGTCATTTATTCCCTTCTCAG	629	0	A_55_P2089500	Cyp4f40	NM_001101588	ref|Mus musculus cytochrome P450, family 4, subfamily f, polypeptide 40 (Cyp4f40), mRNA [NM_001101588]	3976.84	4474.36	0	0.696	1	7.3932	4.87976	1	1	8.2	3.65	8.23	3.67	2	0	0	0	42	42	92.6	74.9	86.5	74	29	19.7	25.8	18.9	2506	2506	48.6	63.6	46	63	22.9
DATA	491	3	163			66	Structural	0		1	1	DarkCorner	DarkCorner	DarkCorner		3998.33	4474.72	-0.431	0.635	0.498	0	4.8525	1	1	9.73	3.61	8.27	3.62	0	0	1	0	45	45	98	67	93	67	34.5	21.4	34.1	20.8	2948	2948	48.1	63	46	62	22.4
DATA	492	3	164			66	Structural	0		1	1	DarkCorner	DarkCorner	DarkCorner		4019.62	4475	0	0.694	1	7.29649	4.82307	1	1	8.08	3.61	8.1	3.62	0	1	0	0	41	41	81.3	66	72	69	34.7	17.6	38.5	20	4096	4096	47.2	63	45.5	62	22.2
DATA	493	4	1			66	Structural	0		1	1	DarkCorner	DarkCorner	DarkCorner		581.706	4468.5	0	0.692	1	7.48649	5.04267	1	1	8.31	3.77	8.34	3.78	3	0	0	0	45	45	64.2	72.6	62	69	22.3	22.5	20.8	30.4	3722	3722	39.4	66.3	37	65	20.4
DATA	494	4	2	mm|chr11:53597232-53597173		0		0	TGATGAACTAGAAATCTCAAATCCCAGGGACCCTCTCTCCATTTCTGAGCAGACTGAAAC	317	0	A_30_P01019936	chr11:53592946-53637922_R	chr11:53592946-53637922_R	lincRNA:chr11:53592946-53637922 reverse strand	602.074	4468.59	0.0877	0.148	0.554	0	0	1	1	29.5	36.1	9.98	4.94	3	0	0	0	41	41	101	132	96	127	28	31.4	25.2	31.9	2512	2512	40.8	66.2	39	65	20.7
DATA	495	4	3	mm|chr11:68962557-68962616	ref|NM_011786|ens|ENSMUST00000021268|gb|Y14695|tc|TC1586687	0		2477	CATCCTATTGTCTGTCTTTGAGCCCAGTGACTTCAATAAAAGCTAACGTATTTGGCTCTC	319	0	A_55_P2023523	Aloxe3	NM_011786	ref|Mus musculus arachidonate lipoxygenase 3 (Aloxe3), mRNA [NM_011786]	623.75	4467.41	0	0.605	1	7.65916	0	0	0	8.63	5.25	8.65	3.84	0	0	0	0	44	44	67.9	83.6	64.5	84.5	25.7	26.7	31.3	29.3	2116	2116	40.5	65.4	39	65	20.5
DATA	496	4	4	mm|chr8:67488190-67489455	ref|NM_028427|ens|ENSMUST00000026595|gb|AK168146|gb|AK013998	0		654	TGGAGCTGATCTGTTCCCTGAGCTGTCTGATCCTCTATATAGTGAAGATTAGGAGGTTCA	321	0	A_51_P124798	Tmem192	NM_028427	ref|Mus musculus transmembrane protein 192 (Tmem192), transcript variant 1, mRNA [NM_028427]	644.903	4468.6	0.0504	0.0629	0.423	0	0	1	1	336	377	35	37.9	1	2	0	0	41	41	335	651	330	652	75.1	114	79.3	122	2013	2013	41.2	66	40	65	21
DATA	497	4	5	mm|chr16:96450481-96450540	ref|NM_015825|ens|ENSMUST00000048770|gb|AJ487014|gb|BC055870	0		1261	TGGCTTTCAGAACAAAACACTTCCCAGAGAGCAATCATAAATAAAGATTGATGCCAAGAA	323	0	A_55_P1952915	Sh3bgr	NM_015825	ref|Mus musculus SH3-binding domain glutamic acid-rich protein (Sh3bgr), mRNA [NM_015825]	666.204	4468.87	-0.33	0.27	0.221	0	0	1	1	24	11.2	9.72	3.82	0	0	1	0	42	42	97.6	92.4	97.5	87.5	25	26.8	28.5	26.9	1956	1956	40.5	66.3	39	65	20.9
DATA	498	4	6	mm|chr16:59085884-59085825	ref|NM_001011807|ens|ENSMUST00000078517|nap|NAP114044-1	0		423	GTAAGTCTTTTAACATTGTCCTTTTTAGGTGGATTCATTCATGCTTTAATTCACGAAGGC	325	0	A_55_P1977345	Olfr191	NM_001011807	ref|Mus musculus olfactory receptor 191 (Olfr191), mRNA [NM_001011807]	687.5	4469	0	0.694	1	7.89932	5.30882	1	1	8.81	3.95	8.83	3.96	1	1	0	1	41	41	65.5	66.1	62	66	24	19.7	25.9	17	1916	1916	40.9	67.6	39	67	20.9
DATA	499	4	7	mm|chr11:102437862-102437803	ref|NR_040286|ens|ENSMUST00000139829|gb|AK144330|ens|ENSMUST00000107081	0		527	CGAGTCACCCGGGATATTTAAAATATTCTAGTAGCCACGTAGTTTAACAGAAAGAAAAAA	327	0	A_55_P2123484	Gm11627	NR_040286	ref|Mus musculus predicted gene 11627 (Gm11627), non-coding RNA [NR_040286]	708.625	4469	0	0.694	1	7.96784	5.35257	1	1	8.89	3.98	8.92	4	0	4	0	1	37	37	78.1	78.5	73	74	29.9	19.9	33.4	15.6	1971	1971	40.6	66.4	39	66	20.8
DATA	500	4	8	mm|chr4:33369529-33369470		0		0	TGGAAAGCACCTCACAGAGGCTAAAAGCCTAGTCATACTGGAACCATGGGATTTCCCATT	329	0	A_30_P01027307	chr4:33369310-33369871_R	chr4:33369310-33369871_R	lincRNA:chr4:33369310-33369871 reverse strand	729.625	4469	0.0165	0.466	0.972	8.03153	0	1	1	9.29	9.64	9.32	4	2	0	0	0	40	40	82.9	89.2	77	82.5	31.9	30	24.3	33.9	2009	2009	41	65.3	39	64	20.9
DATA	501	4	9	mm|chr15:101225917-101225858	gb|CK332063|tc|TC1604837|nap|NAP024947-001	0		716	ATACAATGAGATTGTGTCTCAATCAATCAATAAAAAAGGAACCATGTGGTCCCATGGGCC	331	0	A_55_P2262743	Gm671	CK332063	gb|H8188G08-5 NIA Mouse Unique Gene Set Version 2 Mus musculus cDNA clone H8188G08 5', mRNA sequence [CK332063]	751	4469.2	0	0.696	1	8.09259	5.43203	1	1	9.04	4.04	9.09	4.05	0	0	0	0	43	43	84.5	71.7	82	72	30	16.4	31.5	16.7	1989	1989	40.9	64.5	40	63	20.7
DATA	502	4	10	mm|chr15:061939168-061939227		0		0	TCTGGTATGACGCTGGGCGCCTGTGGGAGAAAGACAAAAAATAGAAGTTGTTCGAGTTAA	333	0	A_55_P2164694	A_55_P2164694	A_55_P2164694	Unknown	772	4469.2	-0.0689	0.0742	0.353	0	0	1	1	127	108	16.5	11.4	0	0	0	0	43	43	169	236	166	240	47.3	54.5	49.3	58.6	2014	2014	40.9	65	39	63	20.6
DATA	503	4	11	mm|chr11:104155645-104155586	ref|XR_105445|ref|XR_106357|ref|XR_106607|gb|AK131846	0		1389	TCTCTTTAAACCTTGCCACACATCACTCCTAAAAACAGCACTACCTGGGACTGGAGAGAT	335	0	A_55_P2083454	Gm10844	XR_105445	ref|PREDICTED: Mus musculus predicted gene 10844 (Gm10844), miscRNA [XR_105445]	793.333	4469.39	-0.509	0.581	0.381	0	5.49962	1	1	13	4.03	9.41	4.04	0	1	0	1	45	45	89.6	75.8	77	75	40.1	21.4	40	18.5	1993	1993	40.9	64.8	39	63	21.1
DATA	504	4	12	mm|chr11:86398313-86398254	ref|NM_029478|ens|ENSMUST00000018315|gb|AK159468|gb|AK154616	0		1826	TGAAACAGTATAAGGAAAATCTGGTTGGTGTCTCACAAATGAGTACGCCATTTTTTATTC	337	0	A_52_P127362	Vmp1	NM_029478	ref|Mus musculus vacuole membrane protein 1 (Vmp1), mRNA [NM_029478]	814.609	4469.59	-0.0272	0.0615	0.659	0	0	1	1	2280	2140	229	214	0	1	0	0	46	46	1750	3100	1778.5	3015.5	270	502	327	479	1989	1989	41	65.2	39	64	21.2
DATA	505	4	13	mm|chr7:92886407-92886348	ref|NM_001105185|ens|ENSMUST00000063425|nap|NAP025578-001	0		2457	GGGCTTCTTCTTTGCATTTTTGCCCCTAAATGCTACATTATTTTATTAAGACCACACATA	339	0	A_55_P1954388	Vmn2r72-ps	NM_001105185	ref|Mus musculus vomeronasal 2, receptor 72, pseudogene (Vmn2r72-ps), mRNA [NM_001105185]	834.175	4469.6	0	0.696	1	8.28653	5.55411	1	1	9.27	4.12	9.3	4.13	1	0	0	0	43	43	65.6	74.3	62	74	30.2	23.9	31.1	23	2001	2001	41.7	65.2	40	64	21.3
DATA	506	4	14	mm|chr9:122828045-122828104		0		0	TGGTGAGAAACCTCACGTGGAAAGGGCTTTATTCAGCACTCAAACCTTCTAATGCACTGA	341	0	A_55_P2029895	A_55_P2029895	A_55_P2029895	Unknown	856.36	4469.42	0	0.696	1	8.32637	5.57849	1	1	9.32	4.14	9.35	4.15	2	1	0	0	44	44	75.1	70.4	78	68.5	22.3	19.4	22.6	20.2	2021	2021	41.7	64.8	39	64	21.7
DATA	507	4	15	mm|chr14:37915426-37915367	ref|NM_001206684|gb|AK012157|gb|BC049685|tc|TC1605245	0		655	TAACACTTAACCACTGGTCTCCAAACCAACACCTGTAACTTCCTAATGAAATCATCAGGA	343	0	A_66_P108468	2610528A11Rik	NM_001206684	ref|Mus musculus RIKEN cDNA 2610528A11 gene (2610528A11Rik), mRNA [NM_001206684]	877.69	4469.74	-0.0515	0.0694	0.458	0	0	1	1	164	145	19.6	15	2	1	0	0	41	41	194	285	194	282	53.1	56.5	56.3	56.3	1994	1994	42.3	65	40	64	21.2
DATA	508	4	16	mm|chr3:95457744-95457685		0		0	AACTTGAATTGCTTAAGTGTGGCTAAGGACTCCAGTAAGTGCAGGCCAAGGGAAGTAAGT	345	0	A_30_P01033203	chr3:95443575-95462543_R	chr3:95443575-95462543_R	lincRNA:chr3:95443575-95462543 reverse strand	898.902	4469.51	0.206	0.371	0.579	8.39189	0	1	1	9.9	15.9	9.93	4.27	2	1	0	0	41	41	79.8	97	79	100	28.2	24.9	24.5	25.9	2026	2026	42.3	64.9	40	64	21.2
DATA	509	4	17			0		0		347	1	ERCC-00077_121	ERCC-00077_121	ERCC-00077_121		919.848	4470.05	0	0.696	1	8.41989	5.63581	1	1	9.43	4.17	9.46	4.19	2	2	0	0	40	40	75.4	70.3	73	65	24.2	24.4	21.5	20.2	1977	1977	42.2	65.1	40	64	21.1
DATA	510	4	18	mm|chr19:39403642-39403701	ref|NM_007815|ens|ENSMUST00000164291|ens|ENSMUST00000003137|gb|D17674	0		1230	GAGTTTCCCAACCCAGAGATGTTTGACCCTGGGCACTTTCTAAATGCGAATGGAAACTTT	349	0	A_51_P103706	Cyp2c29	NM_007815	ref|Mus musculus cytochrome P450, family 2, subfamily c, polypeptide 29 (Cyp2c29), mRNA [NM_007815]	941.03	4470	0	0.697	1	8.44268	5.64912	1	1	9.46	4.18	9.49	4.2	3	2	0	0	40	40	74	72.5	73.5	70.5	24.7	20.5	23.7	19.3	1970	1970	41.8	65.4	40	64	20.8
DATA	511	4	19	mm|chr7:26542600-26542541	ref|NM_009465|ref|NM_001190974|ref|NM_001190975|ens|ENSMUST00000163542	0		4002	TTGAGTGTCTGAGATTCTAAAGGTCCACAGTCTAGAGTATTAGGTACGACTCCAAGGGTG	351	0	A_55_P2051414	Axl	NM_009465	ref|Mus musculus AXL receptor tyrosine kinase (Axl), transcript variant 1, mRNA [NM_009465]	962.562	4469.97	0.31	0.161	0.0538	0	0	1	1	23.1	47.1	10.9	6.02	3	1	0	0	40	40	96.2	142	93	141	34	41	33.2	40.4	1981	1981	41.9	65.4	40	65	21.1
DATA	512	4	20			66	Structural	0		280	-1	3xSLv1	3xSLv1	3xSLv1		983.625	4470	0	0.697	1	8.47796	5.66899	1	1	9.5	4.2	9.53	4.21	0	1	0	1	40	40	74.9	71.7	72	71.5	33.7	12.4	36.5	10	2000	2000	42.2	65.7	40	65	21.4
DATA	513	4	21	mm|chr3:153934553-153934612	ref|NM_001081263|ens|ENSMUST00000144677|ens|ENSMUST00000089948|gb|AK148718	0		3964	CTATGCAGGAACACTGAAAGCATAGGGTCTAAATACCTTTGATAGATAAAATGGTTGATA	354	0	A_55_P1993353	Slc44a5	NM_001081263	ref|Mus musculus solute carrier family 44, member 5 (Slc44a5), mRNA [NM_001081263]	1004.83	4470	0	0.551	1	8.49035	0	1	1	9.72	7.13	9.75	4.19	3	0	0	0	40	40	76.4	85.1	74	84.5	26.9	21.2	21.3	23.9	1971	1971	42.1	65.9	40	65	21.3
DATA	514	4	22	mm|chr18:47694260-47694201		0		0	AATGCTGTGTTCAGTTTCCATCCGCTGATCTCCGCGGCCCTTTCCACAGGAAGGCCTGAT	356	0	A_30_P01020233	chr18:47690173-47697423_R	chr18:47690173-47697423_R	lincRNA:chr18:47690173-47697423 reverse strand	1026.34	4470	-0.0267	0.0859	0.756	0	0	1	1	73.8	69.4	11.8	7.84	0	0	0	0	42	42	130	175	114.5	165.5	51.9	61.1	57.8	66.5	2003	2003	42.5	66.1	40	65	21.9
DATA	515	4	23	mm|chr10:59383026-59382967		0		0	GCCACTTTGTTGCTGTTGTAGAAATTATGTTGCCTGCTTGCTTTGTTGTTATTGTTTTTA	358	0	A_30_P01022026	chr10:59382822-59383642_R	chr10:59382822-59383642_R	lincRNA:chr10:59382822-59383642 reverse strand	1047.47	4470.53	0.407	0.141	0.0039	0	0	1	1	24.8	63.3	11.1	7.34	1	1	0	0	42	42	97.4	165	94	160	35	46.7	34.1	44.7	1977	1977	42.1	66.7	40	65	21.6
DATA	516	4	24	mm|chr9:119834968-119834909	ref|NM_028976|ens|ENSMUST00000035099|gb|BC012251|gb|AK017293	0		3305	TGCCAAAAGTTGAAGTGTTTATCCCCAATAAGTTAATATTCTGTACAAGATCCAAGTGAG	360	0	A_52_P45841	Gorasp1	NM_028976	ref|Mus musculus golgi reassembly stacking protein 1 (Gorasp1), mRNA [NM_028976]	1068.5	4470.32	0.0978	0.16	0.54	0	0	1	1	29.9	37.5	11.1	5.31	1	2	0	0	45	45	101	128	106	118	35	42.4	36.3	44.5	1993	1993	41.7	66.6	39	65	20.9
DATA	517	4	25	mm|chr1:44059756-44059815	ref|NM_009418|ens|ENSMUST00000097767|ens|ENSMUST00000087933|gb|X81323	0		4588	GAATAAACGTGCAAAACCACAGGCACAGTACACCATATGCACTCTGATACCTTATTTTTT	362	0	A_55_P2049597	Tpp2	NM_009418	ref|Mus musculus tripeptidyl peptidase II (Tpp2), mRNA [NM_009418]	1089.5	4470.32	0.0217	0.0633	0.732	0	0	1	1	315	331	33.3	33.3	0	0	0	0	48	48	299	539	297.5	558	72.4	112	80.4	126	2008	2008	42.2	65.5	40	64	20.9
DATA	518	4	26	mm|chr11:99458872-99458813	ref|NM_029351|ens|ENSMUST00000062683|gb|AK009730|gb|AK131927	0		548	TGATAACTCAGCTATTGACACGGCTACATAATTTCCCAGGAGGTAAATTCATTTGGGGTG	364	0	A_51_P100624	Krtap9-3	NM_029351	ref|Mus musculus keratin associated protein 9-3 (Krtap9-3), mRNA [NM_029351]	1110.71	4470.5	0	0.528	1	8.50712	0	0	0	9.78	7.84	9.81	4.19	1	0	0	0	47	47	75.1	85.9	74	84	27.2	26.5	34.1	26.7	1990	1990	42.4	66.2	40	65	20.5
DATA	519	4	27	mm|chr5:27822759-27822700	ref|NM_028561|ens|ENSMUST00000053257|gb|AK006975|ens|ENSMUST00000072286	0		1566	GGCCAGAGCCATGTGCCTCAGTTTACTTGCAATAGACCATCAGTGATTGAGGAGAGCAAT	366	0	A_66_P100496	Speer4b	NM_028561	ref|Mus musculus spermatogenesis associated glutamate (E)-rich protein 4b (Speer4b), mRNA [NM_028561]	1131.85	4470.5	0	0.699	1	8.50182	5.67342	1	1	9.53	4.2	9.58	4.21	0	0	0	0	44	44	85.7	77.7	87	72	34.4	23.7	37.3	29.8	1985	1985	42.4	65.8	39	65	21.1
DATA	520	4	28	mm|chr12:103504900-103504959	ref|NM_172152|ens|ENSMUST00000079020|ens|ENSMUST00000167663|gb|AY156046	0		2032	CAGCCGTTATTTGAGCAGCTCCACAGACTCTTGGCTACCAGCTGCAGGGATGCATCATAT	368	0	A_55_P1974804	Slc24a4	NM_172152	ref|Mus musculus solute carrier family 24 (sodium/potassium/calcium exchanger), member 4 (Slc24a4), mRNA [NM_172152]	1153	4470.5	0	0.485	1	8.49404	0	1	1	9.83	9.4	9.88	4.18	1	0	0	0	43	43	85.7	87.9	84	88	42.8	24.8	48.6	30.4	2002	2002	42.7	66	40	65	21.2
DATA	521	4	29	mm|chr3:21973752-21973693		0		0	ATAAACCTCACACTGCAATGCAGGTTCTTTGTCCGAAACGCCCATTAAAATGGTGGGATG	370	0	A_30_P01030305	chr3:21964899-21974524_R	chr3:21964899-21974524_R	lincRNA:chr3:21964899-21974524 reverse strand	1174	4470.5	-0.211	0.233	0.365	0	0	1	1	27.1	16.7	10.7	4.2	1	5	0	0	39	39	100	98.4	98	101	37.3	25.2	32.6	25.6	2020	2020	42.8	66.3	40	65	21.4
DATA	522	4	30	mm|chr16:10526568-10526627	ref|NM_001243760|ref|NM_007575|ref|NM_001243761|ens|ENSMUST00000100187	0		4269	GCCCCATCTAATGCAAAACAAAACAAAACGAAACAAAACAAAACAAAACAAAACAAAACA	372	0	A_55_P2179074	Ciita	NM_001243760	ref|Mus musculus class II transactivator (Ciita), transcript variant 1, mRNA [NM_001243760]	1195.33	4470.61	-0.323	0.111	0.00356	0	0	1	1	81.2	38.6	13.7	5.13	3	2	0	0	42	42	136	131	124	120.5	50.8	47.9	37.4	38.4	2056	2056	43.2	66.1	40	65	21.8
DATA	523	4	31	mm|chr12:23420555-23420496		0		0	ATCAATATACCGATATATTGTTGTAGGTTGAAATGTTACATAAGGGCAGGTCACTGTACT	374	0	A_30_P01020670	chr12:23420304-23420859_R	chr12:23420304-23420859_R	lincRNA:chr12:23420304-23420859 reverse strand	1216.5	4470.68	0	0.698	1	8.45739	5.63767	1	1	9.48	4.17	9.5	4.21	1	0	0	0	47	47	70.6	80.7	73	79	20.2	25.5	19.6	27.4	2053	2053	43.1	65.8	41	65	21.8
DATA	524	4	32	mm|chr3:90315018-90314959	ref|NM_011309|ens|ENSMUST00000060738|gb|AK012578|gb|AK168822	0		552	GGGCACAAGAGTGGCAGTCCAGATCTGCCACTTGTTTTAATAAAGCCTTCTCTCTCACCA	376	0	A_55_P1979650	S100a1	NM_011309	ref|Mus musculus S100 calcium binding protein A1 (S100a1), mRNA [NM_011309]	1237.95	4471.17	0.00713	0.062	0.908	0	0	1	1	578	588	58.8	58.9	2	0	0	0	42	42	489	900	482.5	871	73.4	144	61.2	169	1992	1992	42.9	66	41	65	21.8
DATA	525	4	33	mm|chr11:102009515-102009574	ref|NM_145829|ref|NM_178053|ens|ENSMUST00000129799|ens|ENSMUST00000055409	0		1356	CTGTGGGAATGCCTTCGGAGAGACCTGCAAACGTTGTTCTGGCGCTCAAGGGTCACCAAT	378	0	A_52_P487436	Nags	NM_145829	ref|Mus musculus N-acetylglutamate synthase (Nags), transcript variant 1, mRNA [NM_145829]	1257.95	4471.56	0	0.698	1	8.42517	5.61408	1	1	9.44	4.16	9.47	4.19	0	0	0	0	44	44	77.5	80.6	74.5	72	29.8	23.5	29.3	26.3	1942	1942	42.2	65.8	41	65	21.1
DATA	526	4	34	mm|chr3:93024641-93024700	ref|NM_001013804|ens|ENSMUST00000098884|gb|AK036878|gb|GU322425	0		7097	GGTTCTGCCTACTTAGATAGCAATACTCCGCTATATACATATGTCCAAGAACAGAAATCC	379	0	A_52_P1035965	Flg2	NM_001013804	ref|Mus musculus filaggrin family member 2 (Flg2), mRNA [NM_001013804]	1279.82	4471.24	0	0.697	1	8.40379	5.59801	1	1	9.41	4.15	9.44	4.16	0	1	0	0	42	42	75.3	69	74.5	71	35.6	21.4	37.4	23	1976	1976	42.3	66.1	40	65	20.8
DATA	527	4	35	mm|chr7:003935377-003935318		0		0	CTTGATGTTTTGCTGTGATGTGCAGATTTCTTAGAGGTCAAATAAACTAAAAGGCTTCAA	381	0	A_55_P2081885	A_55_P2081885	A_55_P2081885	Unknown	1300.92	4471.1	-0.0154	0.0614	0.802	0	0	1	1	56500	54600	5650	5460	0	0	0	0	45	45	38600	80400	38351	79920	2590	6460	3120	8000	1974	1974	42.5	66	40	65	20.7
DATA	528	4	36	mm|chr7:136776231-136776290	ref|NM_172255|ens|ENSMUST00000148752|ens|ENSMUST00000136560|ens|ENSMUST00000140877	0		3410	TAAATTCTGAAGAATGTGCAGATGTTCTGAAGCGGTGGGTTGACCACCTTTGTTCTCCAC	383	0	A_52_P409675	Wdr11	NM_172255	ref|Mus musculus WD repeat domain 11 (Wdr11), mRNA [NM_172255]	1321.85	4471.52	0.378	0.301	0.21	8.3598	0	1	1	10	23.9	10.1	4.55	0	1	0	0	43	43	88.8	108	81	105	37.6	27.2	38.9	27.4	1929	1929	42.9	66.1	41	65	20.8
DATA	529	4	37	mm|chrX:89260589-89260530	ref|NM_010759|ref|NM_031171|ens|ENSMUST00000099471|ens|ENSMUST00000072269	0		1083	AGAGTTCAAGGCAAGGGTGTTCATTCCAAGGCCCCATCCCAAAAGTCCTCTAACATGTAG	385	0	A_55_P2132932	Mageb1	NM_010759	ref|Mus musculus melanoma antigen, family B, 1 (Mageb1), mRNA [NM_010759]	1342.89	4471.27	0.118	0.125	0.345	0	0	1	1	39.6	52	11.5	6.32	1	0	0	0	42	42	109	151	105.5	148.5	43	35.9	35.8	40	1991	1991	43.3	65.9	41	65	21.1
DATA	530	4	38	mm|chr7:115811496-115811555	ref|NM_146311|ens|ENSMUST00000076289|tc|NP646993|nap|NAP021479-001	0		564	GAACTCTCCTGTTCTGATAATAGTGTCCTCATAATTCTTGATTCATTTTCTACTGGCACT	387	0	A_51_P148478	Olfr510	NM_146311	ref|Mus musculus olfactory receptor 510 (Olfr510), mRNA [NM_146311]	1364.19	4471.28	0	0.697	1	8.30899	5.52921	1	1	9.3	4.1	9.32	4.11	3	0	0	0	41	41	74.8	73.8	69	72	29.8	27	25.2	30.4	1989	1989	43.2	65.5	41	64	21.5
DATA	531	4	39	mm|chr5:35956215-35956274	ref|NM_030721|ens|ENSMUST00000068947|gb|AK053960|gb|BC055019	0		3720	AACCAGACTTAGATGGGTGATATCACATGACTTCTAGAAATGAATGGTGTATCCTGGTCC	389	0	A_52_P745	Acox3	NM_030721	ref|Mus musculus acyl-Coenzyme A oxidase 3, pristanoyl (Acox3), mRNA [NM_030721]	1385.61	4471.58	0.00595	0.0627	0.924	0	0	1	1	378	383	39.2	38.5	1	1	0	0	45	45	352	626	350	633	77.7	116	73.4	110	1950	1950	42.6	65.3	40	64	21.7
DATA	532	4	40	mm|chr7:22455747-22455688	ref|XM_003086960	0		745	CCAATGTTCCCATTGATATTTTCAATGTCATCATTGAACTTCTGATGATCAATCCCAGCA	391	0	A_55_P2079024	Gm6882	XM_003086960	ref|PREDICTED: Mus musculus predicted gene 6882 (Gm6882), mRNA [XM_003086960]	1406.51	4471.02	0	0.697	1	8.2536	5.48936	1	1	9.23	4.07	9.26	4.08	1	1	0	0	42	42	83.1	73.7	81	75.5	26.6	19	30.9	22.1	2006	2006	42.8	65.7	40	64	21.3
DATA	533	4	41	mm|chr12:89099711-89099770		0		0	ATTATTTACAGCTCTCAGGGCAAGACAGCAGCAGTGAAGTCCAAAAAGTAGGAGCAGAAG	393	0	A_30_P01031719	chr12:89092175-89105525_F	chr12:89092175-89105525_F	lincRNA:chr12:89092175-89105525 forward strand	1428	4471.5	0	0.489	1	8.22502	0	0	0	9.49	8.87	9.51	4.04	2	1	0	0	41	41	78.4	87.2	80	84	23.6	24.6	22.2	28.9	1989	1989	43.3	65.5	41	64	21.5
DATA	534	4	42	mm|chr10:110738166-110738225	ref|NM_027914|ens|ENSMUST00000040454|gb|AK004937|tc|TC1587606	0		2126	ATCAACATCAAGAGGCAACCTCAGAAAACTGCTGACCAAGAATCAGAAGACGAATTTTAA	395	0	A_55_P1973543	Bbs10	NM_027914	ref|Mus musculus Bardet-Biedl syndrome 10 (human) (Bbs10), mRNA [NM_027914]	1449.15	4471.5	-0.364	0.189	0.0537	0	0	1	1	39.5	17.1	10.9	4.05	1	0	0	0	43	43	111	99.8	103	99	42.9	27.4	42.3	32.2	2013	2013	43.8	65.9	41	65	21.6
DATA	535	4	43	mm|chr1:55295642-55295701	ref|NM_175439|ens|ENSMUST00000061334|gb|BC132343|gb|BC137739	0		1621	TTACTCCAAACTTAGCAGATAAACTGCTGTCAAGACTGGGAGTCTCTACCACAGAGAGAG	397	0	A_51_P396385	Mars2	NM_175439	ref|Mus musculus methionine-tRNA synthetase 2 (mitochondrial) (Mars2), nuclear gene encoding mitochondrial protein, mRNA [NM_175439]	1470.4	4471.59	0.092	0.125	0.46	0	0	0	0	40	49.5	11.3	6.07	1	0	0	0	45	45	111	149	106	147	34.8	34.4	34.8	38.5	2025	2025	44.2	66.4	42	65	21.7
DATA	536	4	44	mm|chr14:27456992-27457051	gb|AK148445|gb|BB222719|riken|C820001A05	0		2779	CTGCAAAAATCAGAGACCCCTTTATCCTTAGAGGGATACTTTAGATGTCTATAAGTTTTT	399	0	A_55_P2278093	AI480461	AK148445	gb|Mus musculus adult pancreas islet cells cDNA, RIKEN full-length enriched library, clone:C820001A05 product:unclassifiable, full insert sequence. [AK148445]	1491.5	4471.68	0	0.697	1	8.13382	5.40489	1	1	9.09	4.02	9.11	4.03	0	4	0	1	43	43	77.8	78.4	77	78	29.5	17.1	36.7	13	2027	2027	43.3	66.7	41	66	21.5
DATA	537	4	45	mm|chr13:23517031-23517090	gb|AK009949|tc|TC1646481|riken|2310057B04|nap|NAP090777-1	0		1177	GTGGCTAAGTGGCTTTCTGTACTTTGCACGTGCTTGAAATTATTGTTAATGAAATATTTG	401	0	A_55_P2095899	2310057B04Rik	AK009949	gb|Mus musculus adult male tongue cDNA, RIKEN full-length enriched library, clone:2310057B04 product:unclassifiable, full insert sequence. [AK009949]	1512.21	4472.02	0.214	0.333	0.52	0	0	1	1	10.6	17.4	9.7	4.16	1	0	0	0	42	42	90.4	99.5	89.5	93.5	40.2	22.5	41.7	21.7	2003	2003	43.3	66.7	41	66	21.4
DATA	538	4	46	mm|chr11:100749657-100749598	ref|NM_213659|ref|NM_213660|ref|NM_011486|ens|ENSMUST00000092671	0		2953	CACTCTGTGAGCTGATACCCCAGGCTGGGAACTCCTGGCTCTGCACTTTCAACCTTGCTA	403	0	A_51_P201480	Stat3	NM_213659	ref|Mus musculus signal transducer and activator of transcription 3 (Stat3), transcript variant 1, mRNA [NM_213659]	1533.92	4472.02	-0.0435	0.0617	0.481	0	0	1	1	1300	1170	130	117	0	0	0	0	45	45	1050	1790	1030	1776	179	216	175	244	1999	1999	42.9	66.2	41	65	21.2
DATA	539	4	47	mm|chr11:11366821-11366880	ref|XR_035260|ref|XR_035368|gb|AK040906|tc|TC1595655	0		2813	CTTGAGATTTGTGGATTGAGTTCCACATAATTTTCAAGTGTTTCAATGACTTTGAAGACC	405	0	A_66_P105497	Gm5429	XR_035260	ref|PREDICTED: Mus musculus predicted gene 5429 (Gm5429), miscRNA [XR_035260]	1554.79	4471.21	0.012	0.467	0.98	8.03713	0	1	1	9.29	9.55	9.31	3.96	0	3	0	0	40	40	83.2	88.3	79	89	33.5	25.7	38.5	25.8	2074	2074	42.9	66	41	65	21
DATA	540	4	48	mm|chr4:107851602-107851661	ref|NM_026728|ref|NM_001254754|ens|ENSMUST00000127392|ens|ENSMUST00000116307	0		995	TAAGCACACACCATAAAGTCTAGATCATCCAGAGAACCAAGGTACTGACCATGCAGTGCA	407	0	A_55_P2142439	Echdc2	NM_026728	ref|Mus musculus enoyl Coenzyme A hydratase domain containing 2 (Echdc2), transcript variant 1, mRNA [NM_026728]	1576.06	4471.73	0.214	0.368	0.561	8.0049	0	1	1	9.42	15.4	9.46	4.06	2	1	0	0	40	40	87.1	96.7	85	95.5	31.6	27.3	29.7	26.3	2027	2027	43	65.8	41	65	21.4
DATA	541	4	49	mm|chr2:77154937-77154878		0		0	TTCAACGGGTCCTCCGAGCAGAAGTTCTTCTGTCCTTCAAAAGATTTCTCTACTAGTGAG	409	0	A_30_P01020448	chr2:77152807-77155092_R	chr2:77152807-77155092_R	lincRNA:chr2:77152807-77155092 reverse strand	1597.43	4472.3	0	0.525	1	7.97235	0	1	1	9.12	7.41	9.15	3.92	1	1	0	0	45	45	79.8	85.3	75	82	29.7	25.9	34.8	23.7	1975	1975	43.8	66.1	42	65	22.3
DATA	542	4	50	mm|chr10:078006479-078006538		0		0	ATGTGGCTCCACTTCGAGGATTCATAGAAACAGCTGTTGTATTCAAGAAAACTGGGGTGC	411	0	A_55_P2085165	A_55_P2085165	A_55_P2085165	Unknown	1618.5	4472.32	0	0.696	1	7.93941	5.26853	1	1	8.85	3.92	8.88	3.93	1	0	0	0	47	47	78.4	76.1	76	76	26.3	20.9	24.5	20	2000	2000	43.7	66.9	42	66	22.2
DATA	543	4	51			0		0		413	1	ERCC-00131_64	ERCC-00131_64	ERCC-00131_64		1638.48	4473	-0.208	0.287	0.468	0	0	1	1	19.9	12.3	9.7	3.85	0	2	0	0	42	42	98.3	92.8	90	87.5	42	33.3	47.1	36.5	1957	1957	44.3	67	42	66	22.3
DATA	544	4	52	mm|chr7:019040715-019040656	nap|NAP061298-1	0		1006	TGCTCACGTTGAATGGATACTACCGAAACATAAGAGGACTTGAAGTCCTTGTGGAGAAAG	415	0	A_55_P2084152	NAP061298-1	NAP061298-1	Unknown	1660.78	4472.48	-0.0395	0.0835	0.636	0	0	1	1	86.7	79.2	13.4	8.6	4	6	0	0	39	39	146	198	150	182	40.7	57.1	40.4	54.1	2025	2025	44.5	66.6	42	66	22.4
DATA	545	4	53	mm|chr17:33372606-33372547		0		0	TTTTTTTCTCTCCCTCTTGTCTACATGCCTGTTGTTTGAACTATAACATGCTATATATAG	417	0	A_30_P01027826	chr17:33372482-33375285_R	chr17:33372482-33375285_R	lincRNA:chr17:33372482-33375285 reverse strand	1682	4472.5	0.505	0.257	0.0496	7.84026	0	1	1	9.43	30.2	9.47	4.7	3	2	0	0	39	39	86.3	119	92	117	27.3	28.7	24.5	29.7	2040	2040	44.1	66	42	65	22
DATA	546	4	54	mm|chr3:95389076-95389135	ref|NM_026489|ens|ENSMUST00000171191|ens|ENSMUST00000128291|ens|ENSMUST00000107154	0		1104	TCAACAAGGACAAACTTCTAAAGAAAATCGGAAGAGAAGTCTTCGTCAATTTAGGAAAAC	419	0	A_55_P1974869	Hormad1	NM_026489	ref|Mus musculus HORMA domain containing 1 (Hormad1), mRNA [NM_026489]	1702.03	4471.7	-0.0645	0.215	0.764	0	0	1	1	23.6	20.3	9.86	4.57	0	1	0	0	41	41	101	105	105	102	37.7	43.3	41.5	45.2	2087	2087	42.8	66	41	65	21
DATA	547	4	55	mm|chr14:22289080-22289021		0		0	GCTCCAGCAATGCTAGTCACTTGTTGAATCTGTTACACAGCAAAAGAAAACAATTTTCCT	421	0	A_30_P01029261	chr14:22267795-22319045_R	chr14:22267795-22319045_R	lincRNA:chr14:22267795-22319045 reverse strand	1724.61	4472.15	-0.047	0.22	0.831	0	0	1	1	21.9	19.7	9.75	4.03	0	1	0	0	43	43	100	104	95	109	41.8	36.9	50.8	37.1	2016	2016	42.5	65.9	41	65	20.8
DATA	548	4	56	mm|chr17:9898417-9898358		0		0	AAATGCAAGTGTATCAGTTAGGAGTTGCTTATGAGGTAAGGCTGCTCTGAGAGATCCTGG	423	0	A_30_P01028709	chr17:9898206-9919226_R	chr17:9898206-9919226_R	lincRNA:chr17:9898206-9919226 reverse strand	1745.5	4472.68	0	0.696	1	7.74252	5.13067	1	1	8.62	3.83	8.64	3.84	3	0	0	0	45	45	68.6	75.8	71	71	24.6	28.6	23.7	28.2	1980	1980	43.3	65	42	64	21.7
DATA	549	4	57	mm|chr15:102926405-102926346		0		0	CTGCAGCTTCAGAGTCTGAGTGGAGAAACAGGAATACTTCCCCAAGATTGGCCCCATGTA	425	0	A_30_P01029850	chr15:102920547-102933472_R	chr15:102920547-102933472_R	lincRNA:chr15:102920547-102933472 reverse strand	1766.83	4472.22	0	0.696	1	7.70971	5.10734	1	1	8.58	3.81	8.6	3.82	2	1	0	0	40	40	77.6	75.6	79.5	71	23.6	17.3	19.1	17.4	2031	2031	44	64.4	43	64	21.1
DATA	550	4	58	mm|chr13:112719144-112719085		0		0	ATTCAAATAATTCCACATTCCCAAGAATATCTGGACTGGAGCATGTCCAACTGCCCGCAG	427	0	A_30_P01019177	chr13:112648658-112719303_R	chr13:112648658-112719303_R	lincRNA:chr13:112648658-112719303 reverse strand	1786.77	4471.84	0.172	0.387	0.657	7.67949	0	1	1	8.97	13.3	9.01	3.86	2	2	0	0	39	39	86.3	94.3	83	92	32.1	26.8	36.3	26.3	2102	2102	43.9	65	42	64	21.3
DATA	551	4	59	mm|chr12:88252481-88252540		0		0	GTGCATAAGTGCCTTTGCAGATCATTAAAGGTCGTAATTCTGGATTACCATTGATTAACG	429	0	A_30_P01026635	chr12:88251191-88252540_F	chr12:88251191-88252540_F	lincRNA:chr12:88251191-88252540 forward strand	1808.83	4473	-0.052	0.209	0.804	0	0	1	1	23	20.4	9.65	4.01	0	3	0	2	38	38	101	106	99.5	104.5	34.4	24.6	39.7	23	2005	2005	44.1	65.6	42	65	21.3
DATA	552	4	60	mm|chr13:70102256-70102315	ref|XR_106804|ref|XR_105558|gb|AK016836|tc|TC1600518	0		2077	TTTCGGAAGCAAACTAGGCTTAACAAGGCCATAAAGATAAGATCAATGTCCTCAGACAGG	431	0	A_55_P2272563	4933416O17Rik	XR_106804	ref|PREDICTED: Mus musculus RIKEN cDNA 4933416O17 gene (4933416O17Rik), partial miscRNA [XR_106804]	1830	4473.2	0	0.696	1	7.61771	5.04343	1	1	8.47	3.77	8.49	3.78	2	0	0	0	41	41	77	78	76	72	27.1	20.8	28.9	23.7	1998	1998	43.9	65.7	42	64	21.3
DATA	553	4	61	mm|chr9:89911906-89915162	ref|NM_011245|ens|ENSMUST00000034912|gb|M91816|gb|BC138682	0		3684	TGTGTCATCAGATGGCAGATTTAAGAACCTCAGAGAGTCTTTGAGAAATTGTGATCCACC	433	0	A_52_P671676	Rasgrf1	NM_011245	ref|Mus musculus RAS protein-specific guanine nucleotide-releasing factor 1 (Rasgrf1), transcript variant 1, mRNA [NM_011245]	1851.37	4473	0	0.695	1	7.58703	5.02173	1	1	8.43	3.75	8.45	3.76	0	3	0	0	39	39	79.5	71.1	78	71	30.4	14.6	39.3	12.6	1974	1974	44.2	65.4	42	64	21.8
DATA	554	4	62	mm|chr4:136445825-136445766	ref|NM_007574|ens|ENSMUST00000046332|gb|AK138974|gb|X66295	0		945	TCTGGGAACCACCTAATGGTATTATTCCTGTGGCCATTTATCAATACCTTATGAGACTAT	435	0	A_51_P102789	C1qc	NM_007574	ref|Mus musculus complement component 1, q subcomponent, C chain (C1qc), mRNA [NM_007574]	1872.43	4473.3	0	0.695	1	7.5579	5.00143	1	1	8.39	3.74	8.42	3.75	1	1	0	0	45	45	72.6	76	75	79	25.2	17.8	26.7	16.3	1968	1968	44.3	64.4	42	63	21.5
DATA	555	4	63	mm|chr12:72124517-72124576	ref|NM_001081195|ens|ENSMUST00000125125|ens|ENSMUST00000058026|ens|ENSMUST00000134718	0		460	GATGGATCTATCCAGGAAGCTATTATCAGCAAATTGACAGATGCTAGTTGGTATACTGTG	437	0	A_55_P2055419	Arid4a	NM_001081195	ref|Mus musculus AT rich interactive domain 4A (RBP1-like) (Arid4a), mRNA [NM_001081195]	1893.1	4473.4	-0.0112	0.0695	0.872	0	0	1	1	138	135	16.9	13.9	0	1	0	0	42	42	190	293	173	286.5	60.6	72.9	61	72.5	1973	1973	44.5	63.6	42	62	21.2
DATA	556	4	64	mm|chr7:134596067-134596008		0		0	AAAGAGAGGTGCTCTACTGTGACTTAATTAAGGGTAGTGCATCTGTCTGTCACAGAGGGT	439	0	A_30_P01022480	chr7:134595900-134610975_R	chr7:134595900-134610975_R	lincRNA:chr7:134595900-134610975 reverse strand	1914.6	4473.41	0	0.543	1	7.50096	0	1	1	8.51	6.47	8.54	3.69	0	0	0	0	46	46	70.6	84.3	67	80.5	31.3	22.4	29.8	28.9	1982	1982	44.2	64.1	42	63	21.1
DATA	557	4	65	mm|chr6:133005074-133005015		0		0	GGCACTTGTCATGCAATCTTCAAAAATGAAGTTTCTTTCGAGCACTGTGCTCAATTTTTT	441	0	A_55_P1987064	A_55_P1987064	A_55_P1987064	Unknown	1935.85	4473.5	0	0.695	1	7.47334	4.94196	1	1	8.29	3.7	8.31	3.71	1	4	0	0	39	39	76.5	68.4	80	68	28.4	15.6	25.6	14.5	2017	2017	44.1	64.7	42	63	21.1
DATA	558	4	66	mm|chr17:15132806-15132747	ref|NM_001123367|ref|NM_001123368|ref|NM_011560|ref|NM_198104	0		727	ATAGCTCAGGACCAGCATTTTCACCCCCCATCCTTCAAAATAAATGATATATACAGATCT	443	0	A_55_P2149382	Gm3448	NM_001123367	ref|Mus musculus predicted gene 3448 (Gm3448), mRNA [NM_001123367]	1957	4473.5	-0.012	0.0791	0.879	0	0	1	1	90	87.6	13.2	9.31	0	1	0	0	43	43	153	219	154	218	45.7	42.5	47.8	41.5	2025	2025	44.6	65.3	43	64	21.2
DATA	559	4	67	mm|chr3:108766759-108766818		0		0	GTTATTTTTAAGCCTCCCTGAAAACATAAAGCAGCAACTGAACCCCAAAGGCCCTTCCTT	445	0	A_30_P01019077	chr3:108763862-108772151_F	chr3:108763862-108772151_F	lincRNA:chr3:108763862-108772151 forward strand	1978	4473.5	0	0.695	1	7.4206	4.90467	1	1	8.23	3.67	8.25	3.7	4	0	0	0	40	40	74.9	80.1	73.5	77.5	24.4	21	20.4	23.4	2017	2017	44.7	64.9	43	64	21.6
DATA	560	4	68	mm|chr2:60045791-60045850		0		0	AAATTACTTAAAAATTCACAGCAGAGAGTAAATCAATCTCAATCTCTGCCCCCACCCTCT	447	0	A_30_P01032336	chr2:60038543-60046318_F	chr2:60038543-60046318_F	lincRNA:chr2:60038543-60046318 forward strand	1999.41	4473.88	0.361	0.307	0.24	7.39535	0	1	1	8.76	20.1	8.79	3.98	3	1	0	0	39	39	86.8	106	94	103	28.4	26.3	33.4	21.9	1985	1985	44.8	65.5	43	65	21.7
DATA	561	4	69	mm|chr10:42543733-42547689	ref|NM_153055|ens|ENSMUST00000124613|ens|ENSMUST00000105496|ens|ENSMUST00000155410	0		2250	AAACATTAATATCCATGCCATATCATGTGTGCACACTGAAGGATACAGAAGAGGTAGAAC	449	0	A_51_P129100	Sec63	NM_153055	ref|Mus musculus SEC63-like (S. cerevisiae) (Sec63), mRNA [NM_153055]	2020	4473.7	0.0287	0.0641	0.654	0	0	1	1	232	248	25	25	1	0	1	0	40	40	268	481	269.5	477.5	50.1	98	43.2	102	1989	1989	45	65.5	44	64	21.1
DATA	562	4	70	mm|chr9:73023342-73023283	ens|ENSMUST00000085344|ref|XM_001004069|ref|XM_488179|nap|NAP102224-1	0		206	ACTTAAGTTCATCAAGAAGAGGGTGGGCACGCACATCCGTGCCAAGAGAAAGCGGGAGGA	451	0	A_55_P1958103	Gm5745	ENSMUST00000085344	ens|predicted gene 5745 [Source:MGI Symbol;Acc:MGI:3645343] [ENSMUST00000085344]	2041.5	4473.68	0.0144	0.0614	0.814	0	0	1	1	33400	34500	3340	3450	0	0	0	1	47	47	26400	57800	26069	58297	2270	4840	2500	5610	1987	1987	44.9	65.2	43	64	21.1
DATA	563	4	71	mm|chr14:105508888-105508829		0		0	ACATGGACCGTGATGACCATTTTATCTTTACAGTTCTGTACAAGTCCATCTGAGTCCAGA	453	0	A_30_P01019598	chr14:105508625-105513462_R	chr14:105508625-105513462_R	lincRNA:chr14:105508625-105513462 reverse strand	2062.59	4473.88	-0.027	0.0682	0.693	0	0	1	1	150	141	17.7	14.5	0	2	0	2	39	39	203	310	214	300	60.6	56.4	67.1	49.7	1975	1975	44.3	65.7	43	64	20.8
DATA	564	4	72	mm|chr1:40113972-40113913		0		0	TGAGCTACGTTGTCCAATCTTCATGTCCATATGTTGCTGAGAGATGTGAATGAAGATGTT	455	0	A_30_P01018965	chr1:40113912-40114565_R	chr1:40113912-40114565_R	lincRNA:chr1:40113912-40114565 reverse strand	2083.83	4474	0	0.695	1	7.30303	4.82125	1	1	8.09	3.61	8.11	3.62	0	0	0	0	43	43	78.4	71.5	73	70	24.9	21.8	30	26.3	1958	1958	44	65.8	43	64	20.7
DATA	565	4	73	mm|chr6:115754227-115754286	ref|NM_025958|ens|ENSMUST00000075995|gb|AK129186|gb|AK012416	0		4106	TAGTGCCTCATTAGTTAGCAGAGTGAGAACTGTTTACAGGGAAGATAGTGTGGCTCATTG	457	0	A_51_P141071	Cand2	NM_025958	ref|Mus musculus cullin-associated and neddylation-dissociated 2 (putative) (Cand2), mRNA [NM_025958]	2104.71	4473.85	0.0363	0.454	0.936	7.28224	0	1	1	8.37	9.1	8.39	3.6	3	2	0	0	38	38	84.5	88.6	85	86	26	22.6	22.1	19.1	2001	2001	44.5	65.7	43	64	21.7
DATA	566	4	74	mm|chr2:111982940-111982999	ref|NM_146448|ens|ENSMUST00000060098|tc|NP830864|nap|NAP098475-001	0		836	TCCTTCTATGAATCCTGTCATCTATACACTGAGAAATAAGGAAATGAAGGTTGCAATGAG	459	0	A_66_P117450	Olfr1317	NM_146448	ref|Mus musculus olfactory receptor 1317 (Olfr1317), mRNA [NM_146448]	2126.17	4473.98	0	0.574	1	7.26206	0	1	1	8.18	5.55	8.21	3.58	0	0	0	0	44	44	84.7	83.2	69	83.5	38.1	24	41.5	23	2001	2001	45.3	66.3	44	65	22.1
DATA	567	4	75	mm|chr9:109624730-109624671	ref|NM_198674|ens|ENSMUST00000071917|gb|BC132114|gb|BC132304	0		1045	TCATTGGCAGAACATGAGGGGAGACCAGAATGCTTTGGAGTCAGTGATAAGGACGTTTTT	461	0	A_51_P261569	Fbxw26	NM_198674	ref|Mus musculus F-box and WD-40 domain protein 26 (Fbxw26), mRNA [NM_198674]	2147.5	4474.32	0	0.494	1	7.24317	0	1	1	8.26	7.62	8.29	3.57	1	2	0	0	45	45	72.3	86.4	72	84	29.9	26.3	20.8	25.2	1981	1981	45.3	65.9	43	65	22.2
DATA	568	4	76	mm|chr3:41215012-41214953		0		0	GGAAATGCCATAATGACCAAGATAATGGTTTATGTTATCTTTCAAATCAGTTCCAAGGAG	463	0	A_30_P01023352	chr3:41143423-41359623_R	chr3:41143423-41359623_R	lincRNA:chr3:41143423-41359623 reverse strand	2168.5	4474.32	0	0.695	1	7.22524	4.7653	1	1	7.99	3.57	8.02	3.58	3	0	0	0	45	45	77.5	72.2	78	72	24.6	21.9	25.9	18.5	2011	2011	44.8	66.2	43	66	21.6
DATA	569	4	77	mm|chr4:113917416-113917475	ref|NM_177669|ref|NM_001166027|ens|ENSMUST00000164297|ens|ENSMUST00000079915	0		602	AGAGGATGAGGATCTTCAATCTTTTTCAGACTTTAAGATTGAATTGTACTCGAAACTTGG	465	0	A_52_P169595	Skint11	NM_177669	ref|Mus musculus selection and upkeep of intraepithelial T cells 11 (Skint11), transcript variant 2, mRNA [NM_177669]	2189.6	4474.41	0.0517	0.446	0.908	7.20827	0	0	0	8.29	9.34	8.31	3.56	2	1	3	0	40	40	84.8	89.1	87.5	87	18.8	24.1	18.3	21.5	2026	2026	44.9	64.9	43	64	21.5
DATA	570	4	78	mm|chr12:096929241-096929300	nap|NAP059536-1	0		659	CAGTTTCTGCCATTCACATCGGGTTGGGTATATTGGGTCCGGAGGAGGCACCGATTCGGT	467	0	A_55_P1971398	NAP059536-1	NAP059536-1	Unknown	2210.85	4474.5	-0.0456	0.1	0.65	0	0	1	1	56.7	51.1	10.9	5.95	1	4	0	0	39	39	129	163	114	157	47.7	40.5	55.6	33.7	2021	2021	44.9	64.6	43	64	21.6
DATA	571	4	79	mm|chr2:122173491-122173550	ref|NM_001099297|ens|ENSMUST00000099461|gb|AK037033|tc|TC1601504	0		5049	TGTGTTCTTCCTCTCTTCAAAATGGTTGGGAGATGTCTTAGAGTAGCCAGGGGCAACTTA	469	0	A_51_P475138	Duox1	NM_001099297	ref|Mus musculus dual oxidase 1 (Duox1), mRNA [NM_001099297]	2232	4474.5	0.162	0.391	0.679	7.17711	0	1	1	8.33	12.1	8.36	3.6	1	1	0	0	42	42	86	93.5	86	89	34.6	22.2	36.1	23.9	2056	2056	45.7	64.2	44	63	22.2
DATA	572	4	80	mm|chr12:85872287-85872346	ref|NM_173756|ens|ENSMUST00000137170|gb|AK030923|tc|TC1579524	0		1947	TTTGATCTGCAACACCTCCTCCTCCTATCATCCTATTCACCAGCACTTAATTAATGTAAG	471	0	A_66_P108178	Lin52	NM_173756	ref|Mus musculus lin-52 homolog (C. elegans) (Lin52), mRNA [NM_173756]	2252.38	4474.4	0.00309	0.0632	0.961	0	0	1	1	282	284	29.7	28.6	0	7	0	3	37	37	316	554	305	556	65.5	52.8	71.9	28.9	2066	2066	45.9	64.7	44	63	22.8
DATA	573	4	81	mm|chr5:50351473-50351414	ref|NM_133911|ens|ENSMUST00000030971|gb|BC052391|gb|AK028929	0		4191	ACTCACATTCCTTTAAGCTATGAACTCTTAGAAACAAACTGTTTACAGCCACCTTGGGGA	473	0	A_51_P462102	Gpr125	NM_133911	ref|Mus musculus G protein-coupled receptor 125 (Gpr125), mRNA [NM_133911]	2274.4	4474.59	-0.109	0.105	0.299	0	0	1	1	57	44.4	10.9	5.37	1	7	0	2	37	37	130	151	121	150	41.1	21.3	42.3	13.3	2040	2040	45.9	64.9	44	64	22.9
DATA	574	4	82	mm|chr8:95584247-95581314	ref|NM_001081372|ens|ENSMUST00000109582|nap|NAP027258-1	0		1502	CATGGCGATGAAATCTTCTCTGTATTTGGGATTCCATTATTAAAAGAGGGTACCTCAGAA	475	0	A_52_P282905	Ces1b	NM_001081372	ref|Mus musculus carboxylesterase 1B (Ces1b), mRNA [NM_001081372]	2295.5	4474.68	0	0.695	1	7.13813	4.70094	1	1	7.89	3.53	7.91	3.55	1	1	0	0	46	46	78.9	79.6	78	81	28.4	23.2	29.7	25.9	2007	2007	45.4	65.2	43	64	22.1
DATA	575	4	83	mm|chr10:82197189-82201045	ref|NM_001081218|gb|AK007317|gb|BC116411|gb|BC127176	0		1764	TTTATTTGCTACCAAAAGGAAAACAAAGTATGTCAAAGGTAGGAAATGCAGACGTGCCTG	477	0	A_52_P581326	Hcfc2	NM_001081218	ref|Mus musculus host cell factor C2 (Hcfc2), mRNA [NM_001081218]	2316.31	4474.57	-0.155	0.0989	0.118	0	0	1	1	66.1	46.3	11.4	5.52	0	4	0	0	43	43	137	155	128	154	45.3	34.5	41.1	28.9	2018	2018	45.2	64.9	43	64	22.2
DATA	576	4	84	mm|chr15:73525096-73525037	ref|NM_173365|ens|ENSMUST00000064166|gb|AK040547|tc|TC1589451	0		2081	GTGTGGCCACAGTCCTCTCCAGTGGTAGAAAATGTTAGGAATAAAGATACAAAGCAACTC	479	0	A_55_P2081020	Gpr20	NM_173365	ref|Mus musculus G protein-coupled receptor 20 (Gpr20), mRNA [NM_173365]	2338.05	4474.95	-0.445	0.624	0.476	0	4.68504	1	1	9.72	3.49	8.01	3.5	0	0	0	0	45	45	93.1	75.4	87	74	42.6	19.8	45.2	21.5	1984	1984	46	65	43	64.5	22.7
DATA	577	4	85	mm|chr1:72679452-72679511	gb|AF088884	0		2782	AATGACATGGAATTCCTGGAAGCAGCAGAGTCCTTTGAGATAAAAAATACATCAGGAACC	481	0	A_51_P137168	Smarcal1	AF088884	gb|Mus musculus HepA-related protein Harp mRNA, complete cds. [AF088884]	2358.88	4474.83	-0.00423	0.0624	0.946	0	0	1	1	371	367	38.1	36.8	1	2	0	0	40	40	393	697	391.5	692	90	113	82.1	117	2016	2016	46.1	65.1	43	64	22.7
DATA	578	4	86	mm|chr2:176612790-176612849		0		0	AAAGTAATGGGTTTGAACAGTGCTCTTAACCACTGAATGATCCCTGCGTGCCAAGTAACC	483	0	A_30_P01018931	chr2:176610409-176612864_F	chr2:176610409-176612864_F	lincRNA:chr2:176610409-176612864 forward strand	2379.76	4474.94	-0.0259	0.0653	0.692	0	0	1	1	194	183	21.5	18.6	1	1	0	0	40	40	244	389	246.5	388	71.5	94.7	74.1	107	2023	2023	45.8	64.9	43	64	22.1
DATA	579	4	87	mm|chr8:47292887-47292828	ref|NM_007450|ens|ENSMUST00000034049|gb|BC026925|gb|AK186988	0		913	CCAATGTACTGAGAGGCATGGGTGGTGCTTTTGTATTGGTATTGTATGATGAGATCAAAA	485	0	A_51_P108334	Slc25a4	NM_007450	ref|Mus musculus solute carrier family 25 (mitochondrial carrier, adenine nucleotide translocator), member 4 (Slc25a4), nuclear gene encoding mitochondrial protein, mRNA [NM_007450]	2400.87	4475	0.0421	0.0615	0.493	0	0	1	1	6980	7700	698	770	2	0	0	0	43	43	6020	12900	5734	12235	815	2120	865	2200	1997	1997	44.9	64.3	43	63	21.8
DATA	580	4	88			0		0		487	1	ERCC-00109_120	ERCC-00109_120	ERCC-00109_120		2422.5	4475.32	0.214	0.368	0.562	7.08847	0	1	1	8.26	13.5	8.29	3.59	1	0	0	0	47	47	87.3	95.9	86	84	35.5	34.7	33.4	37.4	1979	1979	45.2	64.9	43	64	21.6
DATA	581	4	89	mm|chrX:034985262-034985321		0		0	TTACAAGCACTTATCTAAGCCTGAGAGTAATTCTAACTCCTCCCCAGAAACCCTGGCGAA	489	0	A_55_P2066737	A_55_P2066737	A_55_P2066737	Unknown	2443.5	4475.32	0.0424	0.451	0.925	7.08378	0	1	1	8.13	8.96	8.15	3.5	2	1	0	0	45	45	85.8	88.6	81	89	33.8	24.6	32.6	25.2	1989	1989	44.4	64.5	43	63	21.5
DATA	582	4	90			0		0		491	1	ERCC-00120_69	ERCC-00120_69	ERCC-00120_69		2463.82	4475.65	0	0.694	1	7.08052	4.6543	1	1	7.82	3.5	7.84	3.51	0	0	0	0	44	44	80.5	73.8	81	69	31.4	22.2	35	22.8	1959	1959	45.3	64.9	44	64	22.2
DATA	583	4	91	mm|chr4:116832787-116832728	ref|NM_134471|ens|ENSMUST00000065896|gb|AK088047|tc|TC1676226	0		2283	GAAACGGCACCAATGATGACTTCAAATAAAGATCTGTTTGATATCACACTAGCCTCTTCC	493	0	A_66_P125209	Kif2c	NM_134471	ref|Mus musculus kinesin family member 2C (Kif2c), mRNA [NM_134471]	2485.66	4475.8	-0.146	0.075	0.0516	0	0	1	1	121	86.2	15.2	9.12	0	0	0	0	44	44	183	225	178.5	229	52.1	68	55.8	73	1968	1968	45.6	65	44	64	22.4
DATA	584	4	92	mm|chr17:27259102-27259161	ref|NM_080553|ens|ENSMUST00000049308|gb|AK028491|gb|AB182289	0		8923	TACATGTCCTGTGTCCTGGGGACTAATGTGTTAATTGCCTTAAATAAATTAATAGACTCC	283	0	A_51_P104897	Itpr3	NM_080553	ref|Mus musculus inositol 1,4,5-triphosphate receptor 3 (Itpr3), mRNA [NM_080553]	2507.07	4475.81	-0.013	0.0615	0.833	0	0	1	1	1780	1730	179	173	2	0	0	0	41	41	1600	2980	1603	2835	189	453	155	430	1984	1984	45.5	64.5	44	64	22.2
DATA	585	4	93	mm|chr16:32475695-32475636	ens|ENSMUST00000042042|gb|AK147155|gb|BC024441|gb|BC031178	0		1512	GGATGAAGGTAAAGTGCAGTGGGTTGAACCTGTTTTGAGTCTTTCTCGTTTTTGTAATAA	495	0	A_51_P253207	Osta	ENSMUST00000042042	ens|organic solute transporter alpha [Source:MGI Symbol;Acc:MGI:2146634] [ENSMUST00000042042]	2528.15	4475.5	0.258	0.349	0.46	7.07536	0	1	1	8.28	15	8.31	3.63	1	0	0	0	43	43	87.8	98.3	83	103	34.3	31.8	31.1	31.1	2010	2010	46.1	63.7	44	63	22.3
DATA	586	4	94	mm|chr5:112539385-112539326		0		0	ATTAGTCCTAACACAACTGGACTGCAGATAGATGAGACCTGGTTCTGGATTCATCAGCTG	497	0	A_30_P01023061	chr5:112539219-112540601_R	chr5:112539219-112540601_R	lincRNA:chr5:112539219-112540601 reverse strand	2549.97	4474.41	-0.137	0.255	0.59	0	0	1	1	18.7	13.6	8.7	3.5	3	3	0	0	39	39	101	96.7	97	92	29	33	31.9	37.4	2122	2122	46.5	64.1	45	63	22.4
DATA	587	4	95	mm|chr6:83150047-83150106	ref|NM_007835|ref|NM_001198866|ref|NM_001198867|ref|XR_106366	0		4371	TAAAGATTGAGTGAGGTCTCCCTGACTGAGGACTTCACCCCTTGATTAAAGCAACTTGTG	499	0	A_55_P1975385	Dctn1	NM_007835	ref|Mus musculus dynactin 1 (Dctn1), transcript variant 1, mRNA [NM_007835]	2570.1	4475.6	-0.0294	0.0615	0.632	0	0	1	1	4140	3870	415	387	0	0	0	0	43	43	3630	6540	3610	6356	516	893	549	1170	2022	2022	46.8	64.5	45	63	22.5
DATA	588	4	96	mm|chr2:157378355-157378414		0		0	TTTAGGAATGCAGCACTAACTGACTGAGTCACCACCTATTTTACCCACAAAGCCACAGAC	501	0	A_30_P01021748	chr2:157361470-157379813_F	chr2:157361470-157379813_F	lincRNA:chr2:157361470-157379813 forward strand	2591.57	4475.7	-0.147	0.118	0.213	0	0	0	0	49.1	35	10.3	4.63	1	2	0	0	44	44	125	135	118.5	131.5	35.8	39.4	33.7	29.8	2023	2023	46.4	64.7	44	64	22.4
DATA	589	4	97	mm|chr3:146646465-146646524		0		0	GGTGTGTTGGGAGAAATTTACTCAGGTACTCACTGTGATACCAAGAGGGGTGTGTCATCT	503	0	A_30_P01028040	chr3:146629425-146649125_F	chr3:146629425-146649125_F	lincRNA:chr3:146629425-146649125 forward strand	2612.62	4476	0.103	0.324	0.749	0	0	1	1	10.9	13.8	8.43	3.56	0	0	0	0	42	42	94.4	96.6	90.5	83.5	40.3	34.3	41.9	37.6	1998	1998	45.8	65.2	43	64	22.1
DATA	590	4	98	mm|chr13:112350936-112350877		0		0	AGGAAAAAGGGAAAATGAAAGCTGGAGAATGGATTCCATGCTTTAGAGCACGGCTTTGGG	505	0	A_30_P01019706	chr13:112337405-112356455_R	chr13:112337405-112356455_R	lincRNA:chr13:112337405-112356455 reverse strand	2633.6	4475.4	0	0.55	1	7.08707	0	1	1	8	5.91	8.02	3.48	0	1	0	0	45	45	85.6	83.6	77	78	34.8	24.6	34.8	24.5	2043	2043	46	65.5	43	65	22.6
DATA	591	4	99	mm|chr11:78503111-78503170	gb|BM937886|tc|TC1653707|tc|TC1673350	0		655	GTACTTCTGAACTACTAATGCCATCTATCATGTCTTGGCACATGCTTACTGACTGCTCTG	507	0	A_55_P2378129	D11Ertd80e	BM937886	gb|UI-M-CC1-bae-a-04-0-UI.r1 NIH_BMAP_Ret1_N Mus musculus cDNA clone UI-M-CC1-bae-a-04-0-UI 5', mRNA sequence [BM937886]	2654.7	4475.89	0	0.692	1	7.09281	0	1	1	7.84	3.54	7.86	3.52	2	1	0	1	39	39	77.5	79.9	77	81	27.4	22.4	24.8	21.5	1995	1995	45.8	65.4	44	65	22.2
DATA	592	4	100	mm|chr9:121362489-121362548	ref|NM_175114|ens|ENSMUST00000098282|ens|ENSMUST00000045903|gb|BC116262	0		1490	AGCGACGTCAGCAACGTGGTCCTCGATAACAAAACCAACAGCATCCTCCTGGAGACCGAG	509	0	A_66_P104814	Trak1	NM_175114	ref|Mus musculus trafficking protein, kinesin binding 1 (Trak1), mRNA [NM_175114]	2676	4476.18	0.205	0.181	0.257	0	0	1	1	18.7	30	8.95	4.35	0	0	0	0	43	43	101	124	102	123	35.3	38.5	34.5	41.9	1968	1968	45.7	66	43	65	22.1
DATA	593	4	101	mm|chr4:143400082-143400023	ref|NM_001005371|ens|ENSMUST00000075045|ens|ENSMUST00000084193|gb|BC080785	0		1625	TGTCTGAGACACACTGAAAAGAAAGGAATGTCCTCAGAGCTGGTAAAGAGTATTGCATCT	511	0	A_65_P14622	Gm13084	NM_001005371	ref|Mus musculus predicted gene 13084 (Gm13084), mRNA [NM_001005371]	2696.96	4476.09	0	0.644	1	7.10631	0	1	1	7.91	4.19	7.93	3.51	0	2	0	0	43	43	78.1	80.9	79	83	29.1	20.3	34.5	17	1960	1960	46.5	66	44	65	22.5
DATA	594	4	102	mm|chr16:62776429-62776370	ref|NM_178925|gb|AK084698|gb|BC125628|gb|BC125630	0		184	CAATATGCCATCCTCTTCAACCGATTCAATTATCCCTTTGAACTGGAAAAGGCCTTGCAT	513	0	A_52_P61520	Nsun3	NM_178925	ref|Mus musculus NOL1/NOP2/Sun domain family member 3 (Nsun3), mRNA [NM_178925]	2718.65	4476.36	0	0.641	1	7.11483	0	1	1	7.92	4.24	7.94	3.51	0	0	0	0	48	48	83.9	81	81	76	33.2	27.9	30.4	31.7	1934	1934	47.3	66.2	45	65	22.7
DATA	595	4	103			66	Structural	0		280	-1	3xSLv1	3xSLv1	3xSLv1		2739.36	4476.16	0	0.695	1	7.12331	4.6688	1	1	7.87	3.51	7.89	3.52	0	4	0	0	40	40	78.3	66.8	76	65	24.2	14.4	26.7	14.6	1961	1961	47.5	66	46	65	22.7
DATA	596	4	104	mm|chr10:127950689-127950630	ens|ENSMUST00000105234|gb|AK044656|riken|A930030A18|nap|NAP116748-1	0		2662	ATTTGAAGTCTTTGGTGTTAACAGCTTTCCCCCTTGTGGAAACTTGTGGGCTACAGCTCA	516	0	A_55_P2037162	Esyt1	ENSMUST00000105234	ens|extended synaptotagmin-like protein 1 [Source:MGI Symbol;Acc:MGI:1344426] [ENSMUST00000105234]	2761	4476.5	0.534	0.249	0.032	7.13365	0	1	1	8.55	29.3	8.61	4.37	0	0	0	0	44	44	92.3	122	90.5	119.5	29	37.9	32.1	37.3	1954	1954	48	65.6	46	64	22.5
DATA	597	4	105	mm|chr8:122929211-122929152		0		0	AATGATAGAATGTTCCAGAAGCTTGGCCATCCACTCTGCCCTCAGTTCCTTATCTTACCA	518	0	A_30_P01024721	chr8:122928924-122929556_R	chr8:122928924-122929556_R	lincRNA:chr8:122928924-122929556 reverse strand	2782	4476.5	0.0987	0.0907	0.277	0	0	1	1	57.2	71.8	10.9	7.78	1	0	0	0	43	43	131	199	136	194	43.3	46.5	44.8	56	1955	1955	47.4	65.3	45	64	21.4
DATA	598	4	106			0		0		520	1	ERCC-00073_60	ERCC-00073_60	ERCC-00073_60		2803.22	4476.52	-0.114	0.142	0.42	0	0	1	1	37	28.5	9.74	4.21	0	2	0	0	43	43	116	122	108	118	43.5	36	49.7	36.7	1972	1972	47.3	65.5	45	64	21.7
DATA	599	4	107	mm|chr12:113066176-113066235	ref|NM_026752|ens|ENSMUST00000021714|gb|BC132248|gb|BC132250	0		886	TGGAAGCAGAGTATCACTTACCTAGTGCAATATGTACACCGCTGATTAATGCTGTAAAGA	522	0	A_51_P396917	Zfyve21	NM_026752	ref|Mus musculus zinc finger, FYVE domain containing 21 (Zfyve21), mRNA [NM_026752]	2824	4476.5	0.104	0.0698	0.135	0	0	1	1	118	150	15	15.3	0	0	0	0	44	44	181	332	175.5	327.5	57.4	84.7	61.9	90.4	2001	2001	46.3	64.6	44	63	21.2
DATA	600	4	108	mm|chr19:24369344-24369285	ref|NM_008846|ens|ENSMUST00000025800|ens|ENSMUST00000112673|gb|AK146100	0		2468	TTTAGTAAATACTACTGTAAACTATAGTTTTATTGAAAGAAATAAAATATTTTGTTCTCG	524	0	A_55_P1956832	Pip5k1b	NM_008846	ref|Mus musculus phosphatidylinositol-4-phosphate 5-kinase, type 1 beta (Pip5k1b), mRNA [NM_008846]	2845.6	4476.54	0	0.667	1	7.18073	0	1	1	7.97	3.9	7.99	3.55	2	0	0	0	45	45	79	80.5	80	77	26.3	24.8	22.2	29.7	1994	1994	46.3	64.6	44	63	22.2
DATA	601	4	109	mm|chr7:35130591-35130532	ref|NM_025948|ens|ENSMUST00000085585|gb|AK012276|gb|AK003611	0		1870	TACTGTGTTTTGAGCCACAGAAGGTTTTGTGCGTGTGTGTGTGTATGTATGTGTGTGTGC	526	0	A_55_P1994388	Lsm14a	NM_025948	ref|Mus musculus LSM14 homolog A (SCD6, S. cerevisiae) (Lsm14a), mRNA [NM_025948]	2866.57	4476.7	0.158	0.0632	0.0123	0	0	1	1	1240	1780	124	178	0	1	2	0	44	44	1120	3030	1131.5	2983.5	168	469	142	453	1980	1980	45.9	64.7	44	64	21.9
DATA	602	4	110	mm|chr17:79346307-79346366	ref|NM_028611|ens|ENSMUST00000024887|gb|BC116213|gb|BC116214	0		1217	ATTTCACTTCTTTGCCTTGCTACCTCATCAGAGACTTCATGGGGGGAGTCAAGAAAGGAA	528	0	A_52_P180826	2410091C18Rik	NM_028611	ref|Mus musculus RIKEN cDNA 2410091C18 gene (2410091C18Rik), mRNA [NM_028611]	2888	4476.8	-0.0413	0.0619	0.504	0	0	1	1	663	603	66.9	60.4	1	1	0	0	41	41	634	1080	632	1048	109	184	123	170	1959	1959	46.1	64.3	44	63	22.1
DATA	603	4	111	mm|chr6:50400075-50400016		0		0	TGCTGTGGCTGCTGATCCTAGCACTAGGGAGGTGGGGACAATTGAATCTTTGCTGGCAGG	530	0	A_30_P01029756	chr6:50339188-50409363_R	chr6:50339188-50409363_R	lincRNA:chr6:50339188-50409363 reverse strand	2909	4476.8	0.587	0.197	0.00287	0	0	1	1	10.8	41.6	8.91	5.26	0	1	0	0	42	42	94.4	142	92.5	133	29.6	34.4	30	36.9	1977	1977	46.2	64.4	44	63	22.1
DATA	604	4	112	mm|chr2:180320275-180320334	ref|NM_028479|ens|ENSMUST00000169630|ens|ENSMUST00000130277|ens|ENSMUST00000149969	0		1127	ATGCTAGTGGGGCTTCCGCTGTGTCATCAGACCTCCAGAGCACCTGATTGGCCCAAAAGA	532	0	A_55_P2171993	1600027N09Rik	NM_028479	ref|Mus musculus RIKEN cDNA 1600027N09 gene (1600027N09Rik), mRNA [NM_028479]	2930	4476.69	0.0467	0.0633	0.46	0	0	1	1	276	307	29.1	30.9	0	0	0	0	42	42	310	591	297.5	578.5	79.6	95.8	82.3	119	2025	2025	47	64.3	45	63	22.6
DATA	605	4	113	mm|chr14:39772023-39772082	ref|NR_045713|gb|AK015934|gb|AV267882|tc|NP742038	0		867	TTCTCCTCCTGCAGTCTCCTGATTCTTGGCATTAAAAGCCTGAGATTAAAATCATTCCTG	534	0	A_55_P2424060	4930529F24Rik	NR_045713	ref|Mus musculus RIKEN cDNA 4930529F24 gene (4930529F24Rik), non-coding RNA [NR_045713]	2950.94	4477.25	-0.0563	0.0773	0.467	0	0	1	1	98.2	86.3	13.6	9.15	0	0	0	0	43	43	164	222	154	223	43.1	58	41.9	58.6	1962	1962	46.5	64.7	45	63	21.8
DATA	606	4	114	mm|chr8:49862936-49862995		0		0	TAGCTGATATCAGAGCTCCAGGAGCAAAGCGACTTGAGGGTATTATTAAGATGATGACAC	536	0	A_30_P01021083	chr8:49853937-49874087_F	chr8:49853937-49874087_F	lincRNA:chr8:49853937-49874087 forward strand	2972.5	4477.32	0	0.672	1	7.27305	0	1	1	8.08	3.88	8.1	3.59	1	2	0	1	44	44	80.2	80.3	72.5	80	26.2	17.7	34.5	15.6	1972	1972	46.6	64.8	45	63	22.4
DATA	607	4	115	mm|chr11:33450015-33450074		0		0	TGGACTGCAGCATCTTCTAGCTCTTTTCTTCTGTGCTCATTTCTCTGTTTCCCCATTTTC	538	0	A_30_P01030360	chr11:33414450-33450750_F	chr11:33414450-33450750_F	lincRNA:chr11:33414450-33450750 forward strand	2993.6	4477.41	0	0.529	1	7.29033	0	1	1	8.27	6.6	8.3	3.56	0	0	0	0	46	46	82.7	84.5	78	87	32.1	24.5	41	33	1991	1991	46.7	65.2	45	64	22.7
DATA	608	4	116	mm|chr6:47903093-47903152	ref|NR_027963|ens|ENSMUST00000154259|ens|ENSMUST00000130490|gb|AK039184	0		2959	AGAACCATGGAGGTGGAAATATTAACTTAATCGGTGCTCTATAAATACACTGGAAAATGT	540	0	A_55_P2139889	Zfp783	NR_027963	ref|Mus musculus zinc finger protein 783 (Zfp783), non-coding RNA [NR_027963]	3014.7	4477	-0.392	0.669	0.558	0	4.77911	1	1	8.81	3.57	8.19	3.59	1	1	0	0	40	40	93.7	78.5	93	79	31.4	19.1	38	18.7	2030	2030	48	65.3	45	64	23.3
DATA	609	4	117	mm|chr8:030396744-030396685		0		0	TTGTCCTTGCCATTCGTCCTGTTACACATTAAAACTATTTACCCTCTTCCACCTGTAAAA	542	0	A_66_P135804	A_66_P135804	A_66_P135804	Unknown	3035.5	4477.5	-0.0113	0.0614	0.854	0	0	1	1	9620	9370	962	937	1	0	0	0	43	43	7960	15400	7751	14807	1290	2840	1370	3680	2002	2002	49.9	64.5	48	64	24
DATA	610	4	118	mm|chr12:116532252-116532193	nap|NAP093099-001	0		378	TATAAGCTGTACAGTAATTCAGGCTGGTTTTCAGCTCTGTTCCTTCCTATTATATCATAA	544	0	A_55_P2002743	NAP093099-001	NAP093099-001	Unknown	3056.31	4477.4	0	0.65	1	7.34375	0	1	1	8.19	4.26	8.25	3.61	0	0	0	0	47	47	93	80.7	91	79	29.3	19.2	24.8	20	1976	1976	57.2	64.7	54	64	28.1
DATA	611	4	119	mm|chr9:108851008-108851487	ref|NM_025407|ens|ENSMUST00000164418|ens|ENSMUST00000026743|gb|AK177454	0		1397	GACATTTGCTCCAAGTACTTTTATGACCAATGTCCAGCAGTGGCTGGCTATGGCCCCATC	546	0	A_51_P109835	Uqcrc1	NM_025407	ref|Mus musculus ubiquinol-cytochrome c reductase core protein 1 (Uqcrc1), mRNA [NM_025407]	3078	4477.3	0.0697	0.0618	0.26	0	0	1	1	1280	1500	128	150	3	0	1	0	38	38	1130	2510	1133	2466.5	124	292	127	278	2007	2007	68.5	66.1	63	65	33.6
DATA	612	4	120	mm|chr11:70200471-70200530		0		0	TTCAGCATTTGAAAACATATTTGTACTTGAGTCCAGGTAGGTAAAGGCCAGAAGTAGGAA	548	0	A_30_P01025358	chr11:70196232-70203307_F	chr11:70196232-70203307_F	lincRNA:chr11:70196232-70203307 forward strand	3099.5	4477.68	-0.486	0.562	0.387	0	0	0	0	11.8	3.84	8.42	3.59	1	0	0	0	47	47	96.4	80.1	84	80	34.2	22.1	34.1	20.8	1988	1988	70.5	67.3	66	66	34.2
DATA	613	4	121	mm|chr13:38309317-38312568	ref|NM_026382|ens|ENSMUST00000091641|gb|AK018315|gb|BC037073	0		703	TCCTACAGAGCTAAGAATGTTCGCATAACCAAGAAATCATACACTGAGGTGATCCGGGAT	550	0	A_51_P249867	Snrnp48	NM_026382	ref|Mus musculus small nuclear ribonucleoprotein 48 (U11/U12) (Snrnp48), mRNA [NM_026382]	3120.04	4477.42	-0.0657	0.0624	0.292	0	0	1	1	515	443	52.4	44.4	0	0	1	0	43	43	500	799	496	798	99.6	183	103	182	1987	1987	62.6	66.3	59	65	29.8
DATA	614	4	122			0		0		552	1	ERCC-00168_248	ERCC-00168_248	ERCC-00168_248		3140.82	4477.39	0.052	0.426	0.903	0	0	1	1	9	10.1	8.65	3.63	0	1	0	0	43	43	93.8	89.5	96	82	33.4	32.3	37.4	35.2	2008	2008	53.1	65.5	51	65	24.2
DATA	615	4	123	mm|chr19:17290889-17290948	gb|AK046830|tc|TC1609488|riken|B830018G21|nap|NAP076817-1	0		2086	TATGTGCTTACATGTAGTACTGTATGGCTGGGTTCAAAGGACACTGATGCATCCAGGACT	554	0	A_55_P2067321	Prune2	AK046830	gb|Mus musculus 10 days neonate medulla oblongata cDNA, RIKEN full-length enriched library, clone:B830018G21 product:unclassifiable, full insert sequence. [AK046830]	3163	4477.8	-0.155	0.429	0.717	0	0	0	0	11.3	7.92	8.7	3.59	0	0	0	0	43	43	95.9	86.1	106	85	36.9	24.9	34.8	25.9	2015	2015	49.6	64.5	48	64	23.4
DATA	616	4	124	mm|chr4:135911661-135911720		0		0	CGTTATTATTCGTCAACATGCTTCCTGGTCCTACAGTAGCGTTATATGCTTTTTTATTTC	556	0	A_30_P01023722	chr4:135896689-135918414_F	chr4:135896689-135918414_F	lincRNA:chr4:135896689-135918414 forward strand	3184.17	4478	-0.0441	0.144	0.76	0	0	0	0	34.9	31.5	10	4.51	1	2	0	0	40	40	114	125	120	121.5	38.2	35.5	36	42.6	2003	2003	49.1	64.8	47	64	23.2
DATA	617	4	125	mm|chr4:45005930-45005871	ref|NM_001163284|ref|NM_001163283|ref|NM_173399|ens|ENSMUST00000107817	0		3789	ATTCCATCCCTGTACAGCAATGCAGAACATACTGTGTGTAACCAGGTGACTTGGTGCTAT	558	0	A_55_P2178803	Zbtb5	NM_001163284	ref|Mus musculus zinc finger and BTB domain containing 5 (Zbtb5), transcript variant 1, mRNA [NM_001163284]	3205	4477.96	0.0452	0.0622	0.467	0	0	1	1	480	532	48.9	53.3	0	1	0	0	44	44	468	935	456	886	100	164	111	160	2008	2008	48.6	64.9	47	64	22.9
DATA	618	4	126	mm|chr9:54798294-54798235	ref|NM_145229|ens|ENSMUST00000054018|gb|BC119353|gb|BC120606	0		467	TCTTCCTCTTAGCCTCATTTTCTCCTTTCTCAGATCCAACTCTTTAATTGGGATAACTTT	560	0	A_52_P683336	AY074887	NM_145229	ref|Mus musculus cDNA sequence AY074887 (AY074887), mRNA [NM_145229]	3225.98	4478.37	0.000518	0.354	0.999	0	0	1	1	11.8	11.8	8.91	3.67	1	0	0	0	41	41	96.3	91.9	93	87	33.7	25.9	38.5	25.9	1983	1983	48.2	64.3	47	64	22.6
DATA	619	4	127	mm|chr5:17235981-17236040	ref|NM_013657|ens|ENSMUST00000115271|ens|ENSMUST00000030568|gb|AK004119	0		4850	CCCTGTGTAGAGAAAGCAAACTAGATGTAGTTACCACATGAGAATTTAATTAGATGTTGA	562	0	A_55_P2143025	Sema3c	NM_013657	ref|Mus musculus sema domain, immunoglobulin domain (Ig), short basic domain, secreted, (semaphorin) 3C (Sema3c), mRNA [NM_013657]	3247.5	4478.32	0	0.7	1	7.51879	4.91371	1	1	8.34	3.68	8.4	3.69	1	0	0	0	47	47	93.1	68.4	87	67	35	19	35.6	18.9	1974	1974	47.7	63.8	46	63	22.1
DATA	620	4	128	mm|chr13:46395425-46395484	ref|NM_001005422|ens|ENSMUST00000076622|gb|BC064117|tc|TC1587870	0		1303	CTGTGTGTATCTTGTTTTAATTCTCTGTTGTTAAAGAATAAAGCAGTGCCTTGAAGTTGG	564	0	A_55_P2015832	Gm1574	NM_001005422	ref|Mus musculus predicted gene 1574 (Gm1574), mRNA [NM_001005422]	3268.67	4478.39	0	0.697	1	7.53778	4.92609	1	1	8.36	3.68	8.39	3.69	1	1	0	0	45	45	77.8	67.4	75	67	28.2	18.8	29.7	23	1963	1963	47.4	63.7	46	63	21.5
DATA	621	4	129	mm|chr3:98117094-98117083	gb|AK195427	0		156	GGATCGCAGAACCAGGGCATCTGCCTGAACTAATAGCTAGTAAAGAACCTTACCTCCAAA	566	0	A_55_P2092310	AK195427	AK195427	gb|Mus musculus cDNA, clone:Y1G0118H07, strand:plus, reference:ENSEMBL:Mouse-Transcript-ENST:ENSMUST00000061100, based on BLAT search. [AK195427]	3289.45	4478.16	-0.0343	0.0615	0.578	0	0	1	1	6680	6170	668	617	0	0	0	0	44	44	5420	9810	5410	9522	595	1020	599	1120	2000	2000	47.1	63.6	45	62	21.9
DATA	622	4	130	mm|chr5:149766118-149766059		0		0	AGAGACTCTGCTCAGCCTGCAGACCGTGGCCTGAGCTGCTCTGCTGAGTCACTGTCTGAC	568	0	A_30_P01022686	chr5:149765314-149771786_R	chr5:149765314-149771786_R	lincRNA:chr5:149765314-149771786 reverse strand	3310.83	4478.46	0.0155	0.195	0.937	0	0	1	1	22.8	23.7	9.6	4.11	0	4	0	0	41	41	105	111	98	104	30.2	32.6	37.1	30.4	1962	1962	46.6	63.5	45	62	22
DATA	623	4	131	mm|chr15:80663562-80663621	gb|AK052079|riken|D230044B12	0		1552	CCATTGGATTGCATTGCTAACATAGAAGTAGTTATCCTAAAGCTGAGTAAGAAATTTTGG	570	0	A_55_P2224830	D230044B12Rik	AK052079	gb|Mus musculus 12 days embryo eyeball cDNA, RIKEN full-length enriched library, clone:D230044B12 product:unclassifiable, full insert sequence. [AK052079]	3331.9	4478.4	0.00677	0.0728	0.926	0	0	1	1	114	116	15	12	4	0	0	0	39	39	174	262	168	262	48	64.1	40.4	67.8	1991	1991	46.7	63.6	45	62	21.5
DATA	624	4	132	mm|chr4:29016218-29016159	gb|DV659360	0		579	GAAGATGGATCAGTGGATAAAGGTGATCAGGATCCTTTTCATTTATGCATGGAAAAGCAA	572	0	A_55_P2031596	DV659360	DV659360	gb|DS177A_G09 Eppig [DV659360]	3353.29	4478.5	0	0.698	1	7.60941	4.97339	1	1	8.45	3.72	8.47	3.73	3	1	0	0	44	44	77.8	76.1	79.5	76.5	25.1	19.4	30.8	20.8	2000	2000	46.5	64.6	45	64	21.5
DATA	625	4	133	mm|chr18:77968971-77968912		0		0	TAGATACAGCCAGTGAGTCTACACTAGACAAGGCAACCAGAGACCAAAGAGAAGAAAAGG	574	0	A_30_P01018995	chr18:77968421-77972209_R	chr18:77968421-77972209_R	lincRNA:chr18:77968421-77972209 reverse strand	3374.2	4478.25	-0.159	0.299	0.595	0	0	1	1	17.3	12	9.27	3.69	0	1	0	0	42	42	101	91.7	94.5	93.5	45.2	21	51.3	18.9	2028	2028	47.1	64.3	45	64	22.2
DATA	626	4	134	mm|chr13:114947562-114947621	ref|NM_172595|ens|ENSMUST00000091201|gb|AK048736|gb|AK052164	0		3253	AGTTGACAGGCTCACATGGGCATTTGCTAGGCAACAAGAACTTGCCCTATTCACAATTTA	576	0	A_51_P111462	Arl15	NM_172595	ref|Mus musculus ADP-ribosylation factor-like 15 (Arl15), mRNA [NM_172595]	3394.9	4478.6	-0.073	0.0639	0.253	0	0	1	1	299	253	31.5	25.5	1	1	1	0	41	41	318	477	314	466	63.4	99.8	60.8	97.9	2013	2013	47.1	63.9	45	63	22.1
DATA	627	4	135	mm|chr1:94879439-94879498	ref|NM_022320|ref|NM_001104529|ens|ENSMUST00000064480|ens|ENSMUST00000169198	0		703	TACATGAGCATAAGCCTGGTCACTGCCATTGCTGTGGACCGCTATGTGGCAGTGCGGCAT	578	0	A_55_P2039681	Gpr35	NM_022320	ref|Mus musculus G protein-coupled receptor 35 (Gpr35), transcript variant 1, mRNA [NM_022320]	3417.57	4478.19	0	0.698	1	7.65634	5.00514	1	1	8.51	3.74	8.53	3.75	1	1	0	0	42	42	75.9	74.8	75	77	32.4	21.1	27.8	23.5	2038	2038	47.6	63.2	46	62	21.7
DATA	628	4	136	mm|chr19:23283283-23283224	ref|NM_001252684|ref|NM_153808|ref|NM_001252685|ens|ENSMUST00000036334	0		3419	TTCCTTTAACTGTTTATACGTGTCGCTCGCTCAAGTGAATAAAAGTTAGCAGACTTATTG	580	0	A_55_P2062632	Smc5	NM_001252684	ref|Mus musculus structural maintenance of chromosomes 5 (Smc5), transcript variant 1, mRNA [NM_001252684]	3437.52	4478.95	-0.0131	0.0616	0.832	0	0	1	1	1070	1040	108	104	0	3	1	2	38	38	924	1700	922	1697	149	197	131	123	2010	2010	47.3	63	45	62	22
DATA	629	4	137			0		0		581	1	ERCC-00116_142	ERCC-00116_142	ERCC-00116_142		3458.84	4478.92	0	0.698	1	7.68412	5.02453	1	1	8.54	3.75	8.56	3.76	0	0	0	0	43	43	76.4	69.4	74	62	34.1	22	34.1	21.1	2022	2022	47.7	62.8	45	62	22
DATA	630	4	138	mm|chr14:66772815-66772756	ref|NM_001162365|ref|NM_172498|ref|NM_001162366|ens|ENSMUST00000022622	0		3300	ATTGGTCTTCCAGGGAAAGCTGAGAAGAGTCCATCCCCCTTGCCACTTTGCACGACACCC	583	0	A_55_P1968774	Ptk2b	NM_001162365	ref|Mus musculus PTK2 protein tyrosine kinase 2 beta (Ptk2b), transcript variant 2, mRNA [NM_001162365]	3479.89	4478.95	0.07	0.0631	0.268	0	0	1	1	313	368	32.8	36.9	0	0	0	0	45	45	328	653	301	639	83.9	102	74.1	105	2014	2014	47.3	63.1	45	62	21.8
DATA	631	4	139	mm|chr4:147248078-147248019	ref|NM_133201|ens|ENSMUST00000030884|ens|ENSMUST00000105716|gb|AK052689	0		4002	TCTCACAGTGGGTCACGTGAAAATCAGTGTCACGTAGTCCCAGTGAATGTTGTGTTCTTT	585	0	A_55_P1984481	Mfn2	NM_133201	ref|Mus musculus mitofusin 2 (Mfn2), nuclear gene encoding mitochondrial protein, mRNA [NM_133201]	3501.44	4479.03	0.0492	0.0697	0.48	0	0	1	1	132	147	16.5	15.1	0	2	0	0	42	42	187	309	179	302	53.4	53.9	51.1	49.7	2025	2025	47.7	62.7	45	62	22.4
DATA	632	4	140	mm|chr4:57907544-57907603	ref|NM_001035532|ref|NM_001035533|ref|NM_009649|ens|ENSMUST00000107598	0		4517	TAATTAGGTGCCCCGAGTTTCTGAATGAGAAAATGTTTCATTTCTGGTGGGGAAGGGGAG	587	0	A_55_P2444515	Akap2	NM_001035532	ref|Mus musculus A kinase (PRKA) anchor protein 2 (Akap2), transcript variant 2, mRNA [NM_001035532]	3522.5	4479.32	0.334	0.317	0.292	7.71707	0	1	1	9.15	19.8	9.2	4.06	0	1	0	0	47	47	93.8	102	88	99	35.9	28.3	38.2	31.5	1985	1985	48.4	62.7	46	62	23
DATA	633	4	141	mm|chr11:62418244-62418303	ref|NR_030738|gb|AK157519|gb|AK010427|gb|DV059485	0		396	TGGTAATCCTGTCTGTACCACAGGATCTTCTATGCCTTTTAAAAATAAACATTTGTTTAT	589	0	A_66_P111430	2410006H16Rik	NR_030738	ref|Mus musculus RIKEN cDNA 2410006H16 gene (2410006H16Rik), non-coding RNA [NR_030738]	3543.69	4479.38	-0.00606	0.0614	0.921	0	0	1	1	3000	2960	300	296	2	0	0	0	44	44	2440	4620	2416.5	4568	319	606	287	565	2005	2005	48.1	63	46	62	22.7
DATA	634	4	142			0		0		347	1	ERCC-00077_121	ERCC-00077_121	ERCC-00077_121		3565.57	4479.57	0	0.698	1	7.73231	5.06053	1	1	8.6	3.78	8.62	3.79	2	0	0	0	44	44	89	75.9	89	77.5	29.2	24.7	26.5	27.2	2008	2008	48.5	63.4	46	62	22.6
DATA	635	4	143	mm|chr16:3858589-3858648	ref|NM_001081217|ens|ENSMUST00000041778|gb|AK038182|tc|TC1598461	0		5650	GAAAACAGCTGTTACTTGTCAAAATACAAGGAACCAAATTCTCTGTTTCTAAATTGCCAG	592	0	A_52_P373666	Zfp174	NM_001081217	ref|Mus musculus zinc finger protein 174 (Zfp174), mRNA [NM_001081217]	3585.88	4479.66	0	0.698	1	7.7372	5.06485	1	1	8.6	3.78	8.63	3.79	2	3	0	0	38	38	76.4	69.4	84	67	31.3	16	33.9	14.3	1986	1986	48	63.4	46	62	22.5
DATA	636	4	144	mm|chr6:95422316-95422257		0		0	GTACAGTATGTGTCTGTGTCCTCTCTCTGCTTACTCCTCAAGGAAAAGAAAATCACTGTG	594	0	A_30_P01026733	chr6:95418306-95424131_R	chr6:95418306-95424131_R	lincRNA:chr6:95418306-95424131 reverse strand	3607.29	4479.5	0.0509	0.062	0.411	0	0	1	1	624	702	63.2	70.3	0	0	0	0	48	48	569	1160	559	1168.5	97.8	134	100	140	2005	2005	47.2	63.1	45	62	22.1
DATA	637	4	145	mm|chr4:34900741-34900682	ref|NM_178061|ens|ENSMUST00000102975|gb|AK039841|gb|BC020028	0		1611	GGGGAAAGCCTGCAGTTTCTCTGGAAGCATCCAAGCCGTTTCCCTCATGGGCAGTTTCAC	596	0	A_52_P258338	Mob3b	NM_178061	ref|Mus musculus MOB kinase activator 3B (Mob3b), mRNA [NM_178061]	3628.4	4479.59	-0.15	0.168	0.372	0	0	1	1	33.8	24	10.2	4.15	0	2	0	1	43	43	114	110	115	108	34.1	26.1	39.3	23	1985	1985	47.5	62.8	45	62	22.4
DATA	638	4	146	unmapped		0		0	AAATCCTTGAGTACATTTAAAAACCTCAGAGGATTTGTCATCTCTAGGCCTGCTCAGTAG	598	0	A_55_P2040810	A_55_P2040810	A_55_P2040810	Unknown	3649.5	4479.68	0	0.698	1	7.74121	5.07156	1	1	8.61	3.78	8.63	3.8	0	4	0	0	44	44	76.8	63.6	77	64	27.8	13.9	33.2	17.4	1984	1984	47.3	63.3	45	62	22.2
DATA	639	4	147	mm|chr8:110104461-110104402	ref|NM_010817|ens|ENSMUST00000044106|gb|AK146128|gb|M64641	0		1418	TTCATAATTGCTAAATGGAATTCATGGATCCCATACAATGCCGCCCAACACTTGAGCTTG	600	0	A_51_P487933	Psmd7	NM_010817	ref|Mus musculus proteasome (prosome, macropain) 26S subunit, non-ATPase, 7 (Psmd7), mRNA [NM_010817]	3670.1	4479.6	-0.0513	0.0617	0.406	0	0	1	1	1190	1060	119	106	0	2	0	1	40	40	1010	1700	991.5	1685	192	224	232	181	1994	1994	47.6	63.7	46	62	22.4
DATA	640	4	148	mm|chr6:23603996-23603937	ref|NM_027754|gb|AK017027|ens|ENSMUST00000104979|tc|TC1590595	0		1140	TGTGCTGTACATCCAAAGCAAACATGACCCTTAGTTCCTCTATCCTGCCAGTGAAGATGA	602	0	A_51_P134923	Rnf148	NM_027754	ref|Mus musculus ring finger protein 148 (Rnf148), mRNA [NM_027754]	3691.85	4479.51	0	0.559	1	7.73341	0	1	1	8.78	6.24	8.8	3.77	1	0	0	0	43	43	77.7	81.4	75	81	28.4	23.2	31.9	22.6	2038	2038	47.8	64.4	46	63	22.6
DATA	641	4	149	mm|chr16:18954841-18956295	ref|NM_010435|ens|ENSMUST00000004222|gb|BC156807|gb|AK134646	0		3549	TTATGCTCGGTACCTTGTGAATGAAGGGTTTGAATACCGCCTCCGTGAAATATGCAAGGA	604	0	A_52_P98232	Hira	NM_010435	ref|Mus musculus histone cell cycle regulation defective homolog A (S. cerevisiae) (Hira), mRNA [NM_010435]	3712.6	4479.63	0.0343	0.0639	0.592	0	0	1	1	248	268	26.7	27.1	2	0	0	0	45	45	277	495	271	512	68	115	63	116	2035	2035	47.7	63.9	46	63	22.6
DATA	642	4	150	mm|chrX:076609629-076609570		0		0	ATTCGTGCGGCTGTTGCCCTCTTAGGACTTACCAAGATTGAGGTAGGAAAAGAGAAATGA	606	0	A_55_P1971679	A_55_P1971679	A_55_P1971679	Unknown	3734	4479.66	0.14	0.198	0.479	0	0	1	1	19.8	27.3	9.7	4.39	0	2	0	0	40	40	104	114	100	111	32	39.2	29.5	35	2028	2028	47.3	63.3	46	62	22.5
DATA	643	4	151	mm|chr16:30019578-30019637	ref|NR_033631|gb|AK085759|riken|D830002B11|nap|NAP086873-1	0		489	CTTTTGGACATATATTCAAGGAACAAAACAGAACCATACATGTTTGTAGGAACTATGGAG	608	0	A_66_P108298	4632428C04Rik	NR_033631	ref|Mus musculus RIKEN cDNA 4632428C04 gene (4632428C04Rik), non-coding RNA [NR_033631]	3755.37	4480	0	0.697	1	7.70653	5.05782	1	1	8.57	3.78	8.59	3.79	1	2	0	0	40	40	72.1	67.3	71.5	66	29.7	19	34.1	20	1986	1986	47.6	63.3	46	62	22.6
DATA	644	4	152	mm|chr17:34969001-34961778	ref|NM_019442|ens|ENSMUST00000077477|gb|AK146739|gb|AK168865	0		456	GATCAGATGACACAGACTTATGGCTTCAGGGACCCGGAGATCACGCAGCTGGTGAACGCT	610	0	A_51_P440568	Stk19	NM_019442	ref|Mus musculus serine/threonine kinase 19 (Stk19), mRNA [NM_019442]	3776	4479.62	0.0377	0.0638	0.554	0	0	1	1	254	277	27.3	27.9	0	0	0	0	42	42	283	510	265	497	85.4	96.6	85.1	101	2009	2009	47.7	62.5	46	61	22.1
DATA	645	4	153	mm|chr6:17615761-17615820	ref|NM_007604|ens|ENSMUST00000015877|gb|U16741|gb|AK008204	0		1210	TCTCAAAAGTACCTTCTTTACTGTAACCCTGAAGTTGTCTTTGGCTTGTGAAAGGGGCAG	612	0	A_51_P496845	Capza2	NM_007604	ref|Mus musculus capping protein (actin filament) muscle Z-line, alpha 2 (Capza2), mRNA [NM_007604]	3797	4480.3	0.0549	0.0617	0.374	0	0	1	1	1200	1370	121	137	0	0	0	0	42	42	1030	2190	1037.5	2133	185	442	153	395	1983	1983	48.7	62.8	46	62	22.1
DATA	646	4	154	mm|chr11:094017031-094017090		0		0	TTCCCCACACGTGCTGTGACCCACACCCACACCAATAAATATATTTCTACTTTATGCGTA	614	0	A_55_P2071536	A_55_P2071536	A_55_P2071536	Unknown	3818.64	4480.2	0.017	0.125	0.892	0	0	1	1	40.5	42.1	10.6	5.34	3	2	0	0	39	39	119	139	123	137	26.6	41.3	30.8	47.8	1993	1993	48.9	62.9	47	62	22.4
DATA	647	4	155	mm|chr19:42197955-42197896	ref|NM_027106|ens|ENSMUST00000018965|gb|AK177091|gb|BC027646	0		785	TGACCTAAAGGTGTAACTGGGCTGCATGGCGTTCCTCTGGAATAAAAGTATTATGCACTC	616	0	A_55_P2120254	Avpi1	NM_027106	ref|Mus musculus arginine vasopressin-induced 1 (Avpi1), mRNA [NM_027106]	3839.71	4480.29	0.0202	0.0615	0.743	0	0	1	1	1730	1810	173	181	0	0	0	0	45	45	1450	2890	1415	2756	284	616	285	712	1996	1996	49.6	62.5	47	61	22.6
DATA	648	4	156	mm|chr19:10530638-10530579	ref|NM_001111140|ens|ENSMUST00000171400|tc|TC1710406	0		1299	TATCCGTAGAATCATCCCTACTCTGACTCTGGATGTCAGGGCATCTATAACTTTCACTTG	618	0	A_55_P2036417	Lrrc10b	NM_001111140	ref|Mus musculus leucine rich repeat containing 10B (Lrrc10b), mRNA [NM_001111140]	3861.33	4480.39	0	0.696	1	7.60791	5.005	1	1	8.45	3.74	8.47	3.75	7	2	1	0	37	37	67.9	71.6	65	71	19.7	17.6	14.8	12.6	1999	1999	49.6	62.8	47	62	22.4
DATA	649	4	157	mm|chr15:62084410-62084351		0		0	CCCAGTCTTGGGAGCATGCCCAGTAGCACAGTGCTGTTTTTCAATGAAGTAAATTTTTAT	620	0	A_30_P01025334	chr15:61984389-62102500_R	chr15:61984389-62102500_R	lincRNA:chr15:61984389-62102500 reverse strand	3882.32	4479.9	-0.476	0.606	0.432	0	4.98803	1	1	11	3.69	8.6	3.71	1	0	0	0	42	42	98.4	75.4	90.5	78	35.1	19.1	33	21.1	2042	2042	48.9	62.3	46	62	22.7
DATA	650	4	158			0		0		622	1	ERCC-00075_180	ERCC-00075_180	ERCC-00075_180		3903.22	4480.33	0	0.697	1	7.54786	4.97105	1	1	8.38	3.72	8.42	3.73	0	0	0	0	44	44	93.7	72.5	88.5	71	34.8	19.1	39.5	20.2	2024	2024	48.9	62.8	47	62	22.2
DATA	651	4	159	mm|chr3:98545514-98545455	ref|NM_001161742|ref|NM_001161743|ref|NM_001161744|ref|NM_001161745	0		1653	GCCTTCCGAAAATTCTGCTAGCTTTATGAAGCTCAATGGAAGAAACAATAAATATTTGTC	624	0	A_55_P1958804	Hsd3b3	NM_001161742	ref|Mus musculus hydroxy-delta-5-steroid dehydrogenase, 3 beta- and steroid delta-isomerase 3 (Hsd3b3), transcript variant 1, mRNA [NM_001161742]	3923.95	4480.19	0	0.697	1	7.51314	4.95112	1	1	8.34	3.7	8.38	3.72	2	0	0	0	41	41	94	73.8	95	72	24.5	20.1	26.7	20	2047	2047	49.3	63	47	62	22.6
DATA	652	4	160	mm|chr6:112422739-112422798	ref|NM_007617|ens|ENSMUST00000075477|gb|U36579|gb|BC024383	0		1039	AGGCTTTGCGTTCACATGTACTGTAATAGCCAGTCTTCTAGAGGTGTGACTCGTCTCCTC	626	0	A_51_P255304	Cav3	NM_007617	ref|Mus musculus caveolin 3 (Cav3), mRNA [NM_007617]	3945.72	4480.54	0.0692	0.231	0.764	0	0	1	1	17.5	20.5	9.25	3.96	0	3	0	0	43	43	103	103	103	99	40.1	25.7	47.1	23	2018	2018	49.7	63.5	47	63	23.3
DATA	653	4	161	mm|chr14:63764621-63764562	ref|NM_010191|ens|ENSMUST00000054963|gb|BC138302|gb|BC138301	0		2228	TACCTGAGGCCAACTGCTTTACCAAGGAAAGAGGATTGTTTATGTAACAGCTTAGGAGGA	628	0	A_52_P136138	Fdft1	NM_010191	ref|Mus musculus farnesyl diphosphate farnesyl transferase 1 (Fdft1), mRNA [NM_010191]	3966.96	4480.22	0	0.59	1	7.43189	0	1	1	8.37	5.33	8.39	3.66	0	1	0	0	41	41	88.3	79.4	80	80	37.7	25.2	40.8	28.9	2026	2026	49.3	63.8	47	63	23.1
DATA	654	4	162	mm|chr5:108539287-108539346		0		0	GCTTTGTCTGATCATGGGTATTTTTCTAATTGGTGTTAGTTAGGATTCATAGATAATTCT	630	0	A_30_P01029361	chr5:108538417-108550517_F	chr5:108538417-108550517_F	lincRNA:chr5:108538417-108550517 forward strand	3988.07	4480.38	0	0.695	1	7.38725	4.878	1	1	8.19	3.65	8.21	3.66	0	1	0	0	42	42	82.5	71.5	85	71.5	31.5	15.5	36.7	14.8	2063	2063	48.1	63.9	46	63	22.4
DATA	655	4	163			66	Structural	0		1	1	DarkCorner	DarkCorner	DarkCorner		4008.94	4480.57	0	0.695	1	7.33979	4.85015	1	1	8.13	3.63	8.15	3.64	0	2	0	0	42	42	88	66.1	81	66	30.8	19.3	40	20	3102	3102	47.5	62.9	46	62	22
DATA	656	4	164			66	Structural	0		1	1	DarkCorner	DarkCorner	DarkCorner		4030.71	4479.89	0	0.696	1	7.28383	4.81689	1	1	8.06	3.61	8.11	3.63	0	0	0	0	43	43	95.2	75.1	104	76	40.4	20.8	42.3	24.1	4539	4539	46.7	62.5	45	62	22
DATA	657	5	1			66	Structural	0		1	1	DarkCorner	DarkCorner	DarkCorner		571.479	4474	0	0.692	1	7.4622	5.0322	1	1	8.28	3.76	8.31	3.77	0	3	0	0	41	41	70	68	63	68	29.4	20.1	31.9	19.3	4131	4131	39.3	66.5	37	66	20.4
DATA	658	5	2	mm|chr3:132323568-132323509	ref|NM_007926|ens|ENSMUST00000029663|gb|AK087932|gb|AK133859	0		1015	CAAACCATGGCCAATAGTGGAATTAAATAAGTGCTCTGTAACTGAAAGACATTGGCGAAA	632	0	A_51_P184321	Aimp1	NM_007926	ref|Mus musculus aminoacyl tRNA synthetase complex-interacting multifunctional protein 1 (Aimp1), mRNA [NM_007926]	591.903	4474.6	-0.0244	0.0615	0.691	0	0	1	1	2310	2180	231	218	1	1	0	0	41	41	1920	3410	1780	3306	345	545	380	535	2697	2697	40.2	66.4	38	66	20.8
DATA	659	5	3	mm|chr2:94063961-94064020		0		0	TATATACTATCACAGCTCTACCTTCATGGAAATAGACATGACTGACCCACCTCGTCTGCA	634	0	A_30_P01031250	chr2:94046243-94070067_F	chr2:94046243-94070067_F	lincRNA:chr2:94046243-94070067 forward strand	613.822	4474.36	0	0.549	1	7.6455	0	1	1	8.69	6.48	8.71	3.83	2	1	0	0	41	41	72.8	85.4	72	85	24.4	23.7	23.7	22.2	1568	1568	41.2	65.4	40	65	20.8
DATA	660	5	4	mm|chr15:90479705-90479028	ref|NM_001033851|ens|ENSMUST00000154569|gb|AK005311|gb|BC076564	0		230	TGATAGAGATACATTTTCTAAGTCGGATCCAATTTGTGTCCTATATACACAAGCAGTTGG	636	0	A_52_P383653	Cpne8	NM_001033851	ref|Mus musculus copine VIII (Cpne8), transcript variant 2, mRNA [NM_001033851]	634.517	4474.81	0.0578	0.0659	0.381	0	0	1	1	182	208	20.7	21.1	2	1	0	0	42	42	216	396	220	421	43.9	80.8	48.6	87.1	1510	1510	41.3	65.6	39	65	20.9
DATA	661	5	5	mm|chr2:74985404-74985345	ens|ENSMUST00000139823|gb|AK039441|riken|A330043C09|nap|NAP080472-1	0		779	TATCACTTGACTCTCTACTACCTGCACTGTTCTTCTTTCTTAATCAAAGAGTATCCTAAA	638	0	A_66_P121924	ENSMUST00000139823	ENSMUST00000139823	ens|RIKEN cDNA A330043C09 gene [Source:MGI Symbol;Acc:MGI:2685671] [ENSMUST00000139823]	655.4	4474.78	0	0.66	1	7.80811	0	1	1	8.74	4.39	8.76	3.93	2	0	0	0	42	42	68.9	82.2	68.5	84	26.6	23.2	27.6	22.6	1513	1513	41.1	66.1	39	65	21.5
DATA	662	5	6	mm|chr12:29547851-29547910	ref|NM_201357|ens|ENSMUST00000035657|gb|AK150308|gb|AK151830	0		819	CAGCTGGTGCGTGACCTAGACTTCAACCCCAACAAGCAGTATTACCTCGCCAGCTGTGGA	640	0	A_52_P545831	Tssc1	NM_201357	ref|Mus musculus tumor suppressing subtransferable candidate 1 (Tssc1), mRNA [NM_201357]	676.754	4475.23	0.112	0.0772	0.147	0	0	1	1	90	116	13.6	12.1	3	0	0	0	40	40	145	254	146	252.5	39.7	60	38.5	76	1431	1431	40.6	66.3	39	65	20.7
DATA	663	5	7	mm|chr11:70048781-70048722	ref|NM_001177601|ref|NM_145758|ref|NM_001177603|ref|NM_026757	0		810	GTGCCCTCGCCCTTTGACTTCTGTGTGATGGACATTTTTATACAGAAAATTATAATTAAA	642	0	A_55_P2015410	0610010K14Rik	NM_001177601	ref|Mus musculus RIKEN cDNA 0610010K14 gene (0610010K14Rik), transcript variant 1, mRNA [NM_001177601]	698.03	4475.14	-0.0329	0.0615	0.592	0	0	1	1	3780	3500	378	350	0	1	0	0	44	44	2950	5160	2759	5069	558	858	618	811	1470	1470	40.9	66.3	39	66	21.2
DATA	664	5	8	mm|chr4:69911455-69911396	ref|NM_145990|ens|ENSMUST00000098013|ens|ENSMUST00000138561|ens|ENSMUST00000076541	0		4349	AAGAATCTATTAAAACAAATGAGAAGCTCCGGAAACAGCTGGAACGGCAGGGGTCTGAGA	644	0	A_55_P2112235	Cdk5rap2	NM_145990	ref|Mus musculus CDK5 regulatory subunit associated protein 2 (Cdk5rap2), mRNA [NM_145990]	719.209	4475.1	-0.184	0.122	0.13	0	0	1	1	56.1	36.7	11.8	5.06	0	0	0	0	43	43	120	131	117	124	41.8	40.7	56.3	41.5	1485	1485	40.9	65.6	39	65	21.2
DATA	665	5	9	mm|chr14:66538548-66538489	ref|NM_172604|ens|ENSMUST00000042046|gb|AK048423|gb|AK035740	0		3088	TCTTGAATACACTGGCAAAAAGGGATGCTGGGAAAGGCCTGCATTTCCTTGACTCATTTT	646	0	A_51_P115178	Scara3	NM_172604	ref|Mus musculus scavenger receptor class A, member 3 (Scara3), mRNA [NM_172604]	740.877	4475.65	0	0.695	1	8.0872	5.43548	1	1	9.03	4.04	9.06	4.05	0	2	0	1	40	40	78.8	74.2	73	73	32.3	15.6	33	15.6	1468	1468	40.9	65.1	39	64	20.8
DATA	666	5	10	mm|chr10:126954870-126954811	ref|NM_028230|ref|NM_001252316|ens|ENSMUST00000026470|gb|BC051396	0		1615	CGATGCCTGGATTTGATGAACGTTGAGGACAGTTGAGGACACCTGGCGGTCGGTCAGAAG	648	0	A_51_P313761	Shmt2	NM_028230	ref|Mus musculus serine hydroxymethyltransferase 2 (mitochondrial) (Shmt2), nuclear gene encoding mitochondrial protein, transcript variant 1, mRNA [NM_028230]	761.75	4475.61	0.0816	0.0619	0.188	0	0	1	1	2420	2920	242	292	2	0	0	0	42	42	1870	4220	1920.5	4110.5	330	679	306	665	1492	1492	41.1	65	40	63.5	20.7
DATA	667	5	11	mm|chr4:147158558-147158617		0		0	TGGATGGTTGGGTGTCCCATACTGCCATTCATCCTGGTGTTGTGGATTCCTGGGGAAAAA	650	0	A_30_P01022341	chr4:147105275-147171025_F	chr4:147105275-147171025_F	lincRNA:chr4:147105275-147171025 forward strand	782.58	4475.76	0.116	0.119	0.329	0	0	1	1	42.1	54.9	11.4	6.54	3	0	0	0	41	41	109	157	112	145	31.1	44.4	26.7	48.2	1487	1487	41.1	65.3	39	63	20.9
DATA	668	5	12	mm|chr9:24306796-24306737		0		0	TGGGATGTAACTTGTGCCTAGAAGAAATAAAGTTGAGGCATTTACGTGTGGACTATCTTC	652	0	A_30_P01028502	chr9:24292762-24307562_R	chr9:24292762-24307562_R	lincRNA:chr9:24292762-24307562 reverse strand	804	4475.5	0	0.594	1	8.24398	0	0	0	9.36	5.88	9.38	4.1	2	0	0	0	42	42	74.5	83.8	72	81.5	22.4	26.6	22.8	25.8	1492	1492	40.7	65.1	38	63	21.1
DATA	669	5	13	mm|chr2:22974024-22973965	ref|NM_025979|gb|AK012597|gb|BC103779|gb|AK030140	0		2691	AACAGATACATCCTATTTTGAAGCCAGAAATAATGCTCAACATCTGACCATATCTGGGTT	654	0	A_51_P302139	Mastl	NM_025979	ref|Mus musculus microtubule associated serine/threonine kinase-like (Mastl), mRNA [NM_025979]	825	4475.5	-0.132	0.0844	0.117	0	0	1	1	101	74.4	14.8	8.25	1	0	0	0	43	43	150	185	147	187	43.4	34.2	43	40.4	1513	1513	41.5	65.1	39	64	21.4
DATA	670	5	14	mm|chrY:2097348-2097407	ref|NM_011253|ref|NM_001166384|ens|ENSMUST00000092052|ens|ENSMUST00000078383	0		1310	TACAGTAGTAATACCAAGATTTGGGGGATCCCATGGAGGTCGTGGAGAAAGCAGATATAA	656	0	A_55_P2115832	Rbmy1a1	NM_011253	ref|Mus musculus RNA binding motif protein, Y chromosome, family 1, member A1 (Rbmy1a1), transcript variant 1, mRNA [NM_011253]	846.268	4475.73	0	0.646	1	8.32886	0	1	1	9.39	4.92	9.42	4.15	0	0	0	0	45	45	74.8	82.4	70	82	30.3	23.1	33.4	24.5	1487	1487	41.6	64.7	39	64	21.6
DATA	671	5	15	mm|chr9:100980929-100980988		0		0	AATGGTGATTGTGGACGGTGCTTGGAACTTGAAAACCTTTGCTTTTTGCATCGCTGAGTG	658	0	A_30_P01027171	chr9:100977450-100989325_F	chr9:100977450-100989325_F	lincRNA:chr9:100977450-100989325 forward strand	867.4	4475.59	0	0.517	1	8.36431	0	1	1	9.62	8.07	9.64	4.14	2	0	0	0	44	44	67	86.5	63	84	27.4	24	23.7	24.6	1506	1506	42.4	65	40	64	21.8
DATA	672	5	16	mm|chr6:99474957-99474898		0		0	CAATGTATTTTTCTCCAAGGACTGGCTACACTGTAGATTCTTATTTAATTCTATGTGACT	660	0	A_30_P01025577	chr6:99472981-99484210_R	chr6:99472981-99484210_R	lincRNA:chr6:99472981-99484210 reverse strand	888.5	4475.68	0	0.697	1	8.39649	5.62848	1	1	9.41	4.17	9.43	4.2	1	0	0	0	47	47	77.2	80.8	77	78	28.4	22.5	29.7	23.7	1511	1511	42.1	64.9	40	64	21.2
DATA	673	5	17	mm|chr15:89390449-89390508	ref|NM_021423|ens|ENSMUST00000039074|gb|AJ245904|gb|AK173228	0		6887	ACATTTACCTGTGGGTTTTTGGTTCTGTTCAATTTGGGTTTTTAACTTTACAGGGTCAGT	662	0	A_51_P115626	Shank3	NM_021423	ref|Mus musculus SH3/ankyrin domain gene 3 (Shank3), mRNA [NM_021423]	910.764	4475.22	0	0.696	1	8.42458	5.6448	1	1	9.44	4.18	9.47	4.19	0	0	0	0	43	43	64.3	74.7	66	77	25	18.8	28.9	20.4	1543	1543	42.2	64.9	41	64	21.3
DATA	674	5	18	mm|chrX:151404505-151404446		0		0	AGATAACTTAACTCTAGCACTAAAGGCAGTGGGTGTTAGTTCTCGACCCAGGAGATTTTG	664	0	A_55_P2045380	A_55_P2045380	A_55_P2045380	Unknown	930.329	4476.36	0.222	0.364	0.542	8.4504	0	1	1	9.99	16.6	10	4.32	1	1	0	0	45	45	82.9	97.9	76	96	28.6	25.5	27.4	25.2	1460	1460	42	65.6	41	64.5	20.9
DATA	675	5	19	mm|chr3:100740760-100740819	ref|NM_001165952|ens|ENSMUST00000106984|ens|ENSMUST00000106980|gb|AK150574	0		3253	CCTGGGCTAAAGGGATCCTATCTCTTTATATGCCTTCTAAATGTATGAAACAACAATAAT	666	0	A_55_P2116310	Trim45	NM_001165952	ref|Mus musculus tripartite motif-containing 45 (Trim45), transcript variant 3, mRNA [NM_001165952]	952.594	4475.69	0	0.697	1	8.47017	5.67202	1	1	9.5	4.2	9.53	4.21	0	0	0	0	47	47	81.9	68.5	84	70	31.1	18.4	34.1	19.3	1523	1523	42	65.9	40	65	20.7
DATA	676	5	20	mm|chr2:6468185-6468126	ref|NM_001110229|ref|NM_001110230|ref|NM_001110232|ref|NM_001110228	0		1664	AAACGCTTGAAGGTGCAGCTGAAACGCTCCAAAAACGACAGCAAACCTTACTGATCCTAA	668	0	A_55_P2005555	Celf2	NM_001110229	ref|Mus musculus CUGBP, Elav-like family member 2 (Celf2), transcript variant 2, mRNA [NM_001110229]	972.803	4476.11	-0.103	0.0667	0.124	0	0	1	1	230	181	25.4	18.5	0	2	0	1	40	40	239	332	242	329	60	51.3	72.3	55.4	1475	1475	41.9	66.2	40	66	20.8
DATA	677	5	21	mm|chr16:91679607-91679548	ref|NM_021720|ens|ENSMUST00000123893|ens|ENSMUST00000023682|ens|ENSMUST00000139324	0		2225	CCATGTCAACTTACTACTTAGTATGCTTACAGGTAATCTGTGTTTGCATGTGTGTATAAA	670	0	A_55_P1981739	Donson	NM_021720	ref|Mus musculus downstream neighbor of SON (Donson), mRNA [NM_021720]	994.062	4475.97	0.0332	0.0622	0.594	0	0	1	1	493	532	50.5	53.3	1	0	0	0	44	44	425	815	408.5	824.5	116	153	128	163	1510	1510	42	66.3	40	66	21.2
DATA	678	5	22	mm|chr7:113949388-113949329	ref|NM_146600|ens|ENSMUST00000079936|gb|BC104090|gb|BC106811	0		586	AGCTCATGGTTTATGTGATGGGTGTGATCTTCTTACTTCTCCCTCTTGCTGCCATCCTTT	672	0	A_55_P2021953	Olfr700	NM_146600	ref|Mus musculus olfactory receptor 700 (Olfr700), mRNA [NM_146600]	1014.93	4476.2	0.0269	0.0753	0.721	0	0	1	1	112	119	15.7	12.5	2	1	0	0	41	41	157	245	138	231	54.7	83	55.6	89	1493	1493	42.5	66.3	40	66	21.5
DATA	679	5	23	mm|chr17:81915067-81915126	gb|BQ554617|tc|TC1639518	0		415	GACACTGACATAGGCTTTTTATGTATCAAAATATGGATCATGCATTGTTAGTTAGGGCAA	673	0	A_55_P2227178	AI317158	BQ554617	gb|H4029C10-3 NIA Mouse 7.4K cDNA Clone Set Mus musculus cDNA clone H4029C10 3', mRNA sequence [BQ554617]	1037.19	4476.49	-0.199	0.252	0.431	0	0	1	1	24.4	15.4	10.7	3.92	0	1	0	0	43	43	97.9	96.6	96	100	34.9	34.3	43	39.7	1487	1487	42	66.5	40	65	21.6
DATA	680	5	24	mm|chr3:148478677-148478618	ref|NM_001081298|ens|ENSMUST00000106128|ens|ENSMUST00000106127|ens|ENSMUST00000037655	0		5924	GCTTATCCTTTGCAGTGAGAAGAATAGATTTGTATCCTAATTATCTCTCATACAGAGACA	675	0	A_55_P1989956	Lphn2	NM_001081298	ref|Mus musculus latrophilin 2 (Lphn2), mRNA [NM_001081298]	1057.16	4475.98	0	0.697	1	8.52273	5.69858	1	1	9.56	4.22	9.58	4.23	0	1	0	0	43	43	73.6	73.4	77	73	29.3	18.5	32.6	19.3	1513	1513	42.1	66.6	40	65	21.6
DATA	681	5	25	mm|chr9:58200160-58200219		0		0	TGCTATCCTGTTACCATAACCTGTACCAGTACTGCCTCTGTTCTCGTACCCATTACCATC	677	0	A_30_P01031167	chr9:58197113-58200614_F	chr9:58197113-58200614_F	lincRNA:chr9:58197113-58200614 forward strand	1079	4476.5	0.311	0.21	0.138	0	0	1	1	16.8	34.3	10.7	5.16	1	3	0	0	40	40	92.4	122	83	121.5	34.5	34	35.2	26.7	1492	1492	42.4	65.9	40	64	20.7
DATA	682	5	26	mm|chr3:125562032-125562091		0		0	CTTAGAGCAGTGAGACCAAATGGATAACAATACTGACAAAGGAATATTATTTGGTGGTTT	679	0	A_30_P01028969	chr3:125561319-125562132_F	chr3:125561319-125562132_F	lincRNA:chr3:125561319-125562132 forward strand	1100	4476.5	0	0.697	1	8.52358	5.6962	1	1	9.56	4.22	9.59	4.23	1	2	0	1	40	40	72.7	71.6	69.5	70.5	23.1	17	21.3	13.7	1487	1487	42.3	66	40	64	20.3
DATA	683	5	27	mm|chr5:137472079-137472138	ref|NM_011962|ens|ENSMUST00000004968|gb|AK013195|gb|AK088948	0		2840	TGCCCACCACCCGGGGTACTCGATACATCATGGTGTCCTTTGTTGACCCCTGACACTCAA	681	0	A_51_P372172	Plod3	NM_011962	ref|Mus musculus procollagen-lysine, 2-oxoglutarate 5-dioxygenase 3 (Plod3), mRNA [NM_011962]	1120.93	4476.81	0.0578	0.0619	0.351	0	0	1	1	855	976	86.1	97.7	1	0	0	0	42	42	681	1420	687	1401.5	138	214	129	216	1457	1457	42.3	66	40	65	20.3
DATA	684	5	28	mm|chr16:37107490-37107431	ref|NM_172440|ref|NM_001114612|ref|NM_001114613|ref|NM_001114611	0		11966	CGAGTGTGGTTTCCCACTGGATTATGATTCTTTGTACCATTCTTGAAACTTTTATTTAGA	683	0	A_55_P2048980	Stxbp5l	NM_172440	ref|Mus musculus syntaxin binding protein 5-like (Stxbp5l), transcript variant xb, mRNA [NM_172440]	1142.4	4476.59	0	0.697	1	8.51249	5.68556	1	1	9.55	4.21	9.57	4.22	0	1	0	0	45	45	76	73.2	70	73	30.5	20.5	42.3	20.8	1497	1497	43.4	66.3	40	65	21.7
DATA	685	5	29	mm|chr7:4699030-4699089	ref|NM_146177|ref|NM_001115018|ens|ENSMUST00000076059|ens|ENSMUST00000108582	0		2148	AGGCTTCCTCTCCTTCCCACATCGGAATGGGGGATGATGGGGGATTGGAAGAACTTGAAC	685	0	A_55_P2024327	Suv420h2	NM_146177	ref|Mus musculus suppressor of variegation 4-20 homolog 2 (Drosophila) (Suv420h2), transcript variant 1, mRNA [NM_146177]	1163.53	4477.03	-0.079	0.0619	0.202	0	0	1	1	3830	3190	383	319	0	0	0	0	44	44	2800	4440	2827	4374.5	378	542	467	591	1456	1456	43.2	65.7	40	65	21.2
DATA	686	5	30	mm|chr8:11563192-11563250	ref|NM_011919|ens|ENSMUST00000054399|ens|ENSMUST00000116493|gb|AF177757	0		2754	ACGAAAGTCCTATGAAATGAAGATTTGCGTGTCTATAAATAAAGACTCATTGGAACACCA	687	0	A_55_P2159299	Ing1	NM_011919	ref|Mus musculus inhibitor of growth family, member 1 (Ing1), mRNA [NM_011919]	1184.79	4476.78	-0.071	0.0629	0.259	0	0	1	1	459	389	47.1	39.1	0	3	0	0	40	40	401	620	408.5	616.5	108	114	121	102	1524	1524	43.2	66.6	40	65	21.7
DATA	687	5	31	mm|chr5:21272513-21272454	ref|NM_009584|ens|ENSMUST00000145955|ens|ENSMUST00000030771|gb|AK131964	0		1056	CTGAATTAGAAGCTGTTCGGTTGGCTAAGGAGAAAGAAGAGGAAGAAGTTAGACAGCAAG	689	0	A_52_P533198	Dnajc2	NM_009584	ref|Mus musculus DnaJ (Hsp40) homolog, subfamily C, member 2 (Dnajc2), mRNA [NM_009584]	1205.87	4477	-0.0678	0.062	0.274	0	0	1	1	903	772	90.9	77.3	0	1	0	0	44	44	718	1150	694.5	1117.5	133	193	128	193	1513	1513	43.1	66.8	41	66	21.8
DATA	688	5	32	mm|chr2:83540873-83540814		0		0	CAAGAACAAGTGTACGAAGGGAAATTCATTGGTTTAGGTAATTAAAACATCCAGGTGTGC	691	0	A_30_P01017767	chr2:83540813-83541273_R	chr2:83540813-83541273_R	lincRNA:chr2:83540813-83541273 reverse strand	1226.17	4477.47	0	0.697	1	8.46441	5.64803	1	1	9.49	4.18	9.51	4.19	2	0	0	0	42	42	74.7	76.9	73.5	72	30.6	21.8	30.4	27.1	1484	1484	43.1	65.9	41	65	21.8
DATA	689	5	33	mm|chr1_random:000522263-000522322		0		0	AGATGACTGTGGGTGTGCAAGAGCCTATGTGGTTGGACATAATCAAGAAAAAGCTGCCTT	693	0	A_55_P2132697	A_55_P2132697	A_55_P2132697	Unknown	1248.09	4477.24	0.0869	0.0633	0.17	0	0	1	1	340	415	35.7	41.7	3	0	1	0	38	38	320	660	314.5	640.5	67.9	139	48.9	164	1473	1473	42.8	66.6	41	66	21.6
DATA	690	5	34	mm|chr8:69230632-69230691	ref|NM_010934|ens|ENSMUST00000039303|gb|AK132397|tc|TC1716861	0		2941	AAATGTTGCCTGTGTGTGATTTTAGAAGGGCAGACACTTCTGAATTAAAACTGAGCTTTT	695	0	A_55_P2103452	Npy1r	NM_010934	ref|Mus musculus neuropeptide Y receptor Y1 (Npy1r), mRNA [NM_010934]	1269.56	4476.8	0	0.697	1	8.42485	5.61791	1	1	9.44	4.16	9.46	4.18	2	0	0	0	42	42	72.4	77.9	75	76	24.9	20.2	22.4	18.7	1513	1513	42.3	66.7	41	66	20.9
DATA	691	5	35	mm|chr6:100517199-100517140		0		0	TCTAAAGAACAGTTTCTGTCATGGTACTTGCTGCTCTCAGCTGGGATTCCAAAGCAGAGA	697	0	A_30_P01033218	chr6:100514596-100520846_R	chr6:100514596-100520846_R	lincRNA:chr6:100514596-100520846 reverse strand	1290.5	4477.32	0.013	0.0849	0.878	0	0	1	1	83.9	86.5	13.8	9.37	1	3	0	0	44	44	139	201	140	201	46.6	48.7	53.6	45	1452	1452	42.4	66.3	40	65	20.8
DATA	692	5	36	mm|chr4:53664432-53664491	ref|NM_176966|ens|ENSMUST00000107643|gb|BC130265|gb|AK038893	0		2138	TCCTCTGAAGAAAGAGCAAGTGCTCTTTATTTACCATTGAGCCATCTCTTCCAGCCCTGA	699	0	A_55_P2100065	Fsd1l	NM_176966	ref|Mus musculus fibronectin type III and SPRY domain containing 1-like (Fsd1l), transcript variant 2, mRNA [NM_176966]	1311.5	4477.32	-0.0256	0.0659	0.697	0	0	1	1	212	200	23.8	20.4	3	0	0	0	45	45	230	363	229	349	42.5	74.4	38.5	68.2	1466	1466	43.1	66.5	41	65	20.8
DATA	693	5	37	mm|chr1:160888317-160888258		0		0	CCTATCCTGGCAGACTGGAAGCTGAATGGACACCTAGCTGAGGACCTCTGAGGAAAGAAG	701	0	A_30_P01030585	chr1:160888257-160910594_R	chr1:160888257-160910594_R	lincRNA:chr1:160888257-160910594 reverse strand	1332.78	4477.48	0	0.618	1	8.35824	0	1	1	9.46	5.45	9.49	4.13	1	1	0	0	44	44	68.6	82.6	68.5	83.5	28.2	24.6	24.8	26.1	1482	1482	43.5	65.8	41	65	21.2
DATA	694	5	38	mm|chr10:45183854-45183795	gb|AK080282|riken|A630024B09|nap|NAP013890-001	0		2927	AACTTACAACCTGTCTTTAGCTCCAGTATCAGGGCATCAGACAGTTTCTTCTGCCCTTCT	703	0	A_55_P2217598	D10Ertd755e	AK080282	gb|Mus musculus 3 days neonate thymus cDNA, RIKEN full-length enriched library, clone:A630024B09 product:unclassifiable, full insert sequence. [AK080282]	1354.03	4477.57	0	0.697	1	8.33278	5.55138	1	1	9.33	4.12	9.35	4.13	0	3	0	0	41	41	80.9	77.9	81	74	32.2	18.1	35.6	14.1	1485	1485	43.5	66.1	41	65	21.2
DATA	695	5	39	mm|chr13:94069931-94069872		0		0	GCACTCTCCTGCTTTGGTTTTTATTGTAATCTCATTGCTGATATTCCAAGTATTGTTAGA	705	0	A_30_P01021300	chr13:94069868-94070007_R	chr13:94069868-94070007_R	lincRNA:chr13:94069868-94070007 reverse strand	1374.84	4477.42	0.153	0.395	0.699	8.30626	0	1	1	9.75	13.9	9.77	4.16	0	0	0	0	44	44	81	94	78	92	34.3	31.1	35.8	30	1490	1490	42.7	65.4	40	64	21.7
DATA	696	5	40	mm|chr11:115505488-115505444	ref|NM_008163|ens|ENSMUST00000106500|ens|ENSMUST00000021090|ens|ENSMUST00000106497	0		2530	ATTTTGGAATTGGAGATATCATGAAGCCTTGCTGAACTAAGTTTTGTGTGTATATATTTA	706	0	A_51_P198411	Grb2	NM_008163	ref|Mus musculus growth factor receptor bound protein 2 (Grb2), mRNA [NM_008163]	1395.9	4477.4	-0.0295	0.0616	0.632	0	0	1	1	1160	1090	117	109	0	2	0	0	41	41	924	1620	898	1595	171	248	186	228	1465	1465	42.3	65.6	40	64	21.1
DATA	697	5	41	mm|chr11:118357725-118357666	ref|NM_001039167|ens|ENSMUST00000106279|ens|ENSMUST00000017576|gb|FJ958310	0		1461	CTCTTGTCCGTTTGCTTCCAGGGTCGTGTATCAGGATGGATTTTATGGTGCTGAGATTTA	708	0	A_55_P2053372	Rbfox3	NM_001039167	ref|Mus musculus RNA binding protein, fox-1 homolog (C. elegans) 3 (Rbfox3), transcript variant 1, mRNA [NM_001039167]	1417.22	4477.6	0	0.602	1	8.24995	0	1	1	9.35	5.71	9.38	4.07	1	0	0	0	43	43	69.5	82.9	71	82	24.7	21.5	24.5	20.8	1462	1462	43.1	65.8	40	64.5	21.7
DATA	698	5	42	mm|chr1:55209833-55209892	ref|NM_025283|ens|ENSMUST00000161122|ens|ENSMUST00000162930|ens|ENSMUST00000162364	0		915	TCACTGGTGTGGCACTCATGGTTTTTAAATCAGTTTAGTATTATCTGTTGATAATGCCTG	710	0	A_51_P129317	Mob4	NM_025283	ref|Mus musculus MOB family member 4, phocein (Mob4), mRNA [NM_025283]	1438	4477.7	-0.00346	0.0617	0.955	0	0	1	1	862	856	86.9	85.6	0	0	0	0	42	42	709	1300	692	1255	169	257	169	283	1482	1482	43.8	66	41	65	21.8
DATA	699	5	43	mm|chr5:44302865-44302924	ref|NM_007646|ens|ENSMUST00000030964|gb|AK151918|gb|AK153334	0		2246	CTACACATGTACTTTAGGATTCTAGGTTTCTCCCTGAGCCCTGCTTTCGATGTAACACTG	712	0	A_66_P101835	Cd38	NM_007646	ref|Mus musculus CD38 antigen (Cd38), mRNA [NM_007646]	1459.57	4477.7	0.0955	0.151	0.527	0	0	1	1	30.9	38.5	10.8	5.27	0	1	0	0	46	46	104	131	102.5	128.5	35.6	29.5	37.6	27.6	1505	1505	44.5	66.8	42	65	21.7
DATA	700	5	44	mm|chr17:86220053-86220112		0		0	CTATGTTTAAATAGTGCCAGTGGTTTATGAAGACCTTTGTAGCCTGCTAAGCAACTGTTC	714	0	A_30_P01026223	chr17:86219507-86220112_F	chr17:86219507-86220112_F	lincRNA:chr17:86219507-86220112 forward strand	1481	4477.8	0	0.697	1	8.15866	5.42728	1	1	9.12	4.03	9.14	4.05	1	0	0	0	42	42	74.3	79.3	71.5	81	26.7	24.5	22.8	30.8	1506	1506	44.1	67	42	66	21.8
DATA	701	5	45	mm|chr7:134376236-134376295		0		0	CTTTGTCTCCGCCTGTCGTCCTTTGTTCTGTCTCCCGCCCGTTTCTCTCCAGGCTCTCCG	716	0	A_30_P01022804	chr7:134369091-134376468_F	chr7:134369091-134376468_F	lincRNA:chr7:134369091-134376468 forward strand	1502.23	4478.34	0.0633	0.0627	0.313	0	0	1	1	397	459	41	46	1	2	0	0	41	41	372	748	366	759	71.7	81.5	83.8	85.2	1482	1482	43.4	67.2	41	66	21.7
DATA	702	5	46	mm|chr11:57143613-57143672	ref|NM_001113325|ref|NM_008165|ref|NM_001252403|ens|ENSMUST00000036315	0		5604	CATTTGATCAGACACTAAATATTTGGGGTAGGGATTTCTGTCTTATTTTCAAATAGCCAG	718	0	A_55_P2113758	Gria1	NM_001113325	ref|Mus musculus glutamate receptor, ionotropic, AMPA1 (alpha 1) (Gria1), transcript variant 1, mRNA [NM_001113325]	1523.37	4478	0	0.696	1	8.09502	5.38241	1	1	9.04	4	9.06	4.01	1	2	0	0	39	39	76.4	69.5	72	68	27.9	19.8	30.8	23	1484	1484	42.6	67	41	66	21
DATA	703	5	47	mm|chr4:128984682-128984623	ref|NM_009030|ens|ENSMUST00000102598|gb|AK082419|tc|TC1601862	0		4068	TGGACAAGCTTGTTCATTGTTTTATACATTGACTAAGCAGTACATTTGGGCTCTATTCTC	720	0	A_52_P424767	Rbbp4	NM_009030	ref|Mus musculus retinoblastoma binding protein 4 (Rbbp4), mRNA [NM_009030]	1544.05	4478.24	0.0374	0.117	0.749	0	0	1	1	46.1	50.3	11.4	6.1	0	0	1	0	41	41	115	151	111	151	29	37.9	27.4	37.1	1505	1505	42.7	66.3	41	65	21
DATA	704	5	48	mm|chr7:127986261-127986202	gb|AK079976|tc|TC1593907|riken|A530032J19|nap|NAP081086-1	0		669	TCCCCCGCCTGTTGAACGCTTCCTAGACACCTGGGTCTAACGTTAGATTTCATGCTGTGT	722	0	A_66_P107174	AK079976	AK079976	gb|Mus musculus adult male aorta and vein cDNA, RIKEN full-length enriched library, clone:A530032J19 product:unclassifiable, full insert sequence. [AK079976]	1565.84	4478.57	-0.0132	0.0669	0.843	0	0	1	1	182	176	20.9	17.9	0	0	0	0	44	44	215	340	216.5	327	56.3	71.8	52.8	70.1	1485	1485	42.9	66.3	41	65	21.2
DATA	705	5	49	mm|chr12:87049872-87049929	ref|NM_016767|ens|ENSMUST00000040536|gb|AF017021|gb|BC132410	0		738	TATAGTCAATGTACTGGACTCTCCCAGGGAAGTTCGAGCCAATGTACTGGACCCAAAAAT	162	0	A_51_P114616	Batf	NM_016767	ref|Mus musculus basic leucine zipper transcription factor, ATF-like (Batf), mRNA [NM_016767]	1586.58	4478.44	-0.0793	0.085	0.351	0	0	1	1	89.3	74.4	13.7	8.18	0	1	0	0	45	45	147	189	152	177	49.3	58.1	49.7	63.8	1478	1478	43.2	66	42	65	21.5
DATA	706	5	50	mm|chr13:013010035-013009976		0		0	CCAGGCTAAAGCCAAGCCAGCCCTTACCGAAGTGCAGGCAGCCCTCAACAGTCTCAAAAA	725	0	A_55_P2046910	A_55_P2046910	A_55_P2046910	Unknown	1607.14	4478.51	0.345	0.313	0.271	7.96523	0	1	1	9.47	20.9	9.52	4.26	0	1	0	0	43	43	88	105	92	104	34.8	27.3	31.9	28.9	1486	1486	43.9	66.1	42	65	22.2
DATA	707	5	51	mm|chr9:44076123-44076064	ref|NM_001163743|ens|ENSMUST00000169651|gb|AK089260|gb|AK145780	0		147	GAGACGCAGGCCTCCTTCCCTCCGGGCCACGGCGACGGGCACCAGGGCCTAGGCAACCTG	727	0	A_55_P1997145	Nlrx1	NM_001163743	ref|Mus musculus NLR family member X1 (Nlrx1), transcript variant 1, mRNA [NM_001163743]	1628.64	4478.82	0.0215	0.0683	0.753	0	0	1	1	153	161	18.4	16.5	1	0	0	1	42	42	196	321	183	314	51.9	53	42.6	48.2	1482	1482	44.2	67.5	42	66	22.6
DATA	708	5	52			0		0		680	1	ERCC-00013_180	ERCC-00013_180	ERCC-00013_180		1649.45	4478.39	0.103	0.0806	0.199	0	0	0	0	81	103	13.1	10.8	2	0	0	0	45	45	142	234	127	188	48.7	105	60	102	1505	1505	44.5	67.1	42	66	22.7
DATA	709	5	53	mm|chr7:004590909-004590968	nap|NAP114507-1	0		781	CTCGCCACTACACTGGGTTAAATGCACACTAAGTTTTCTGTACATAAATATAACTACAAA	729	0	A_55_P2168321	NAP114507-1	NAP114507-1	Unknown	1671.1	4478.4	-0.09	0.0637	0.158	0	0	1	1	348	283	36.2	28.5	0	0	0	0	43	43	344	505	325	525	64.9	108	76	125	1535	1535	44.8	66.3	42	65	22.3
DATA	710	5	54	mm|chr15:83185776-83185717		0		0	GACTGGTTGCAGCACTGTAACAGGCTTTAGGCTTTGTCTTTGGTTCAGAAATGCATTTGT	731	0	A_30_P01031758	chr15:83181291-83197750_R	chr15:83181291-83197750_R	lincRNA:chr15:83181291-83197750 reverse strand	1692.5	4478.68	0	0.532	1	7.83118	0	1	1	8.94	7.07	8.96	3.86	0	1	0	0	47	47	64.4	84.9	62	87	23.4	19.6	21.5	15.2	1543	1543	43.2	66.4	41	65	21.8
DATA	711	5	55	mm|chr1:138500121-138500062		0		0	TGTTAAGACAACTTTTAAAACTAGTTAAAAGCTAGCCTCTCTACCCTCATCATCACACCC	733	0	A_30_P01030078	chr1:138499609-138502045_R	chr1:138499609-138502045_R	lincRNA:chr1:138499609-138502045 reverse strand	1713.5	4478.68	0.103	0.116	0.376	0	0	0	0	41.6	52.8	10.9	6.24	2	2	0	0	44	44	114	158	103.5	150.5	33.7	47.4	34.1	51.1	1514	1514	43.4	66.1	42	65	21.5
DATA	712	5	56	mm|chr3:18521884-18521825		0		0	AAGGAGCAGGACTTAATCAGGCTGAAGAATTCCTTCACAGAATATAGAACATTAATTGTT	735	0	A_30_P01031590	chr3:18521534-18522194_R	chr3:18521534-18522194_R	lincRNA:chr3:18521534-18522194 reverse strand	1734.67	4478.61	-0.12	0.102	0.24	0	0	1	1	65.7	49.9	12.1	5.98	2	6	0	0	39	39	132	154	119	146	47.6	50.3	46.7	43.7	1480	1480	43	65.6	41.5	65	21.4
DATA	713	5	57	mm|chr8:071944433-071944374		0		0	CCAACACACACTGATATATGCACACAAAGTGTGTGAGGAGGAAGTATATTATATATATGT	737	0	A_55_P2054097	A_55_P2054097	A_55_P2054097	Unknown	1756	4479.26	0	0.696	1	7.73381	5.12911	1	1	8.61	3.83	8.63	3.84	0	0	0	0	42	42	80.8	69.7	86	64.5	32.5	23.8	34.3	27.6	1461	1461	43.2	65.3	42	65	21.3
DATA	714	5	58	mm|chr15:073925792-073925734		0		0	CCAAACTAGGGTGTCATGAAAGGAGAGAAGCTGTGAGTTTCCAAAGTAAAGGAAGAAAGG	739	0	A_55_P2013499	A_55_P2013499	A_55_P2013499	Unknown	1776.08	4478.67	0.204	0.373	0.585	7.70281	0	1	1	9.03	14.4	9.09	3.9	1	0	0	0	42	42	89.6	95.8	89	99	36.4	24.3	34.5	30.8	1516	1516	44.5	64.6	43	64	21.4
DATA	715	5	59	mm|chr1:107885602-107885543		0		0	GATAAAAGTAAGTGAAAGCTATTCTGACATGTAGTTTTCTCTTTCGTGTGCTTCTTGGGT	741	0	A_30_P01031900	chr1:107885386-107886798_R	chr1:107885386-107886798_R	lincRNA:chr1:107885386-107886798 reverse strand	1798.13	4478.88	0.565	0.225	0.012	0	0	1	1	10	36.8	9.38	5.07	3	3	0	0	38	38	90.9	130	87.5	129.5	31.6	42.8	25.8	44.5	1527	1527	44.3	65.6	42	64	21.7
DATA	716	5	60	mm|chr7:134376127-134376068		0		0	AAGCATAACCCCGGCATCTTATGTTGTAGGCAGGTTTTCCTTTATAGAGGTGAGTACCCA	743	0	A_30_P01033650	chr7:134369091-134376366_R	chr7:134369091-134376366_R	lincRNA:chr7:134369091-134376366 reverse strand	1819.18	4478.74	0.019	0.0717	0.791	0	0	1	1	120	125	15.5	12.9	1	0	0	0	43	43	174	274	179	250	54.6	93.8	55.6	107	1527	1527	44.4	65.4	42	64	21.8
DATA	717	5	61	mm|chr8:49862996-49863055		0		0	ATAAGGAATGAGAAAGGAAGAAAGGGAGAAATATCACGTCAACAACTCCGCCCAGAGCCA	745	0	A_30_P01028712	chr8:49853937-49874087_F	chr8:49853937-49874087_F	lincRNA:chr8:49853937-49874087 forward strand	1840.33	4479.61	0	0.617	1	7.60938	0	1	1	8.55	4.97	8.59	3.77	2	1	0	0	44	44	87	82	89	85	31.3	25.6	30.4	25.2	1455	1455	44	66.3	42	65	21.2
DATA	718	5	62	mm|chr5:075842066-075842007		0		0	CTTCTGGGTGATTGTTTTCAAGAGGAATTTGAAGAGCTCCTGACAGGAAGCTGTCACTAA	747	0	A_55_P1970693	A_55_P1970693	A_55_P1970693	Unknown	1861.67	4479.39	0	0.695	1	7.57892	5.02017	1	1	8.42	3.75	8.44	3.76	1	0	0	1	45	45	73.8	75.6	73	73	28.1	19.1	29.7	18.5	1455	1455	44.4	65.4	42	64	21.8
DATA	719	5	63	mm|chr3:26986468-26986527		0		0	GGAGCTAAGAAACTCCACAAAGAAGCCTGTTGTGAACACTCACAAAGCTAGAGAATGGTG	749	0	A_30_P01032260	chr3:26986265-26986767_F	chr3:26986265-26986767_F	lincRNA:chr3:26986265-26986767 forward strand	1883.19	4479.93	0	0.498	1	7.54956	0	1	1	8.64	7.82	8.66	3.72	3	0	0	0	40	40	72.9	86.3	73	84.5	25.5	20.2	24.8	19.3	1438	1438	44.3	63.7	42	62	21.5
DATA	720	5	64	mm|chr9:56654584-56654525		0		0	AATGTCCAGCTTTGTAGGCTAGAGTAGATCTTGAGAGTCATCCCATGAATGGAAGGATGG	751	0	A_30_P01027750	chr9:56654505-56654959_R	chr9:56654505-56654959_R	lincRNA:chr9:56654505-56654959 reverse strand	1903.31	4479.85	0	0.695	1	7.52215	4.98038	1	1	8.35	3.72	8.37	3.73	1	2	0	0	40	40	73.7	75.6	63.5	72.5	35.4	18.1	31.7	17.8	1458	1458	44.2	64	42	62	21.4
DATA	721	5	65			1028	E1A	0		753	1	(+)E1A_r60_a107	E1A_r60_a107	E1A_r60_a107		1924.9	4479.4	-0.384	0.0708	5.7e-08	0	0	1	1	3780	1560	378	156	0	0	0	0	43	43	3130	2520	3038	2446	511	416	571	455	1493	1493	44.7	64.1	43	63	21.6
DATA	722	5	66	mm|chr1:181676542-181676483	ref|NM_026375|ens|ENSMUST00000151734|ens|ENSMUST00000027768|gb|BC138343	0		7323	AGCAGGAAAAACTCTTGGAAGGGGCAGAAAGAAGCCATCTTCTTTTCCAAAGCAAATTTT	755	0	A_51_P118763	Ahctf1	NM_026375	ref|Mus musculus AT hook containing transcription factor 1 (Ahctf1), mRNA [NM_026375]	1945.9	4479.6	0.00682	0.0627	0.913	0	0	1	1	346	351	35.9	35.3	1	0	0	0	42	42	357	639	366.5	640	74.3	98.4	68.8	104	1513	1513	44.4	64.9	42	63	21
DATA	723	5	67	mm|chr1:88202952-88203011	ref|NM_145222|ens|ENSMUST00000113306|gb|BC060507|gb|AK131975	0		1666	GAGGTCCAGGAATAGCCAGAACTTCCCTGACTGGAGGTCATCCGAGAACCTGGATCTCTC	757	0	A_51_P378576	B3gnt7	NM_145222	ref|Mus musculus UDP-GlcNAc:betaGal beta-1,3-N-acetylglucosaminyltransferase 7 (B3gnt7), mRNA [NM_145222]	1967.5	4479.68	0	0.695	1	7.43912	4.92148	1	1	8.25	3.68	8.27	3.71	1	1	0	0	46	46	80.6	79.4	77	77	31.9	19.6	33	18	1510	1510	44.5	65.5	43	64	21.5
DATA	724	5	68	mm|chr5:110964946-110965005		0		0	ATCCTGTAACTTTTAGGTGAAGATGTGAGCCAGAAATCCCTGTTTGCTCAAGCTCCTTCC	759	0	A_30_P01021682	chr5:110964854-110965222_F	chr5:110964854-110965222_F	lincRNA:chr5:110964854-110965222 forward strand	1988.5	4479.68	0	0.695	1	7.41354	4.90331	1	1	8.22	3.67	8.24	3.68	2	1	0	0	45	45	69.4	69.5	65	66	21	18.1	20	17	1494	1494	44.9	65.4	44	64	21.8
DATA	725	5	69	mm|chr13:90250500-90250441		0		0	TCTATTACCTCAATTTTTAAGGTATCTTTTGGCTATATCATTTCTTTGGTTACAATCTTT	761	0	A_30_P01033450	chr13:90247709-90253992_R	chr13:90247709-90253992_R	lincRNA:chr13:90247709-90253992 reverse strand	2009.01	4479.81	0	0.695	1	7.38945	4.88625	0	0	8.19	3.66	8.21	3.67	1	1	0	0	41	41	72	65	73	63	27.4	16.3	31.9	17.8	1482	1482	44.9	65.4	44	64	21.6
DATA	726	5	70	mm|chrUn_random:1665366-1665307	ref|NM_001122668|ref|NM_001167793|ref|NM_001122678|ref|NM_001031622	0		741	TTGAATTGGGCCAAGCAGAGAAAGGGGTCCATAAATTTCTGCTGTACAAAGATGAAGATC	763	0	A_55_P2142695	E330014E10Rik	NM_001122668	ref|Mus musculus RIKEN cDNA E330014E10 gene (E330014E10Rik), mRNA [NM_001122668]	2031	4479.8	-0.232	0.372	0.533	0	0	1	1	14.2	8.33	8.74	3.57	0	2	0	0	41	41	95.6	87.5	92	85	35.2	23.5	37.1	24.5	1482	1482	45.4	65.7	44	64	21.5
DATA	727	5	71	mm|chr3:050770574-050770515	tc|TC1743885	0		398	GGTTGTATCTAGGTTAGAAGTATACGGTTGTCTTTAATAAAAACTTGGGGAAAAAGTACG	765	0	A_55_P2253279	TC1743885	TC1743885	Unknown	2052.17	4480	0.0168	0.466	0.971	7.3413	0	1	1	8.43	8.76	8.47	3.63	2	1	0	0	40	40	88.1	88	91.5	85.5	34.2	24.6	32.8	23.2	1451	1451	44.8	65.4	43	64	21.1
DATA	728	5	72	mm|chr11:96125513-96125572		0		0	AAGTTCATCAGCACGGTGAAGTTTTATTGTATTTCCGGTCCCTAAAAGAGAAGCCGGCAG	767	0	A_30_P01022605	chr11:96112907-96125798_F	chr11:96112907-96125798_F	lincRNA:chr11:96112907-96125798 forward strand	2072.83	4479.91	0	0.695	1	7.31941	4.83623	1	1	8.11	3.62	8.13	3.64	1	1	0	0	41	41	69.5	77.7	66	66	31.8	27.4	36.3	25.9	1474	1474	44.4	65.9	43	64.5	20.7
DATA	729	5	73	mm|chr6:5325925-5325866		0		0	GCTGCCCAAATGTCCCCAAGATCTGTAAGCAATCATTCTATGGGTGAATTAATTTCTTGA	769	0	A_30_P01032129	chr6:5311375-5328075_R	chr6:5311375-5328075_R	lincRNA:chr6:5311375-5328075 reverse strand	2094.9	4480.1	0	0.488	1	7.29721	0	1	1	8.34	7.88	8.36	3.6	0	1	0	0	44	44	84.7	86.7	84.5	84.5	28.1	20	25.4	19.1	1473	1473	44.8	66.5	44	64	21.4
DATA	730	5	74	mm|chr3:106998421-106998480	ref|NM_001081140|ens|ENSMUST00000055064|gb|BC158036|gb|BC137828	0		1607	CCTCAACAGCATGGGCTCCAGAATGGGGAGTACTGAGTCTCTCAACAAGACCAATGGCAG	771	0	A_66_P107256	Kcna10	NM_001081140	ref|Mus musculus potassium voltage-gated channel, shaker-related subfamily, member 10 (Kcna10), mRNA [NM_001081140]	2115.55	4480.2	0	0.695	1	7.2773	4.80606	1	1	8.06	3.6	8.08	3.62	0	2	0	0	43	43	76.6	76.9	75	73	32.8	21.6	36.7	24.1	1473	1473	45.2	65.9	44	65	22.2
DATA	731	5	75	mm|chr6:70622214-70622273	ens|ENSMUST00000103401|gb|BC108385|gb|Z25444|gb|Z25452	0		201	CCCAAACTCCTCATCTATGCTGCATCCAATCTAGAATCTGGGATCCCAGCCAGGTTTAGT	773	0	A_52_P502849	ENSMUST00000103401	ENSMUST00000103401	ens|immunoglobulin kappa variable 3-4 [Source:MGI Symbol;Acc:MGI:1330855] [ENSMUST00000103401]	2136.56	4480.24	0	0.694	1	7.25792	4.79205	1	1	8.03	3.59	8.06	3.6	2	2	0	1	39	39	73.1	71	72	72	26.8	13.2	24.1	11.9	1500	1500	45.8	66.5	44	66	22.2
DATA	732	5	76	mm|chr15:77579065-77579124		0		0	CTAGAGAGTGTCAATGGAATTCCACTGGTCCTCAAAGGCACCCTGGCCCCTTGACAACTG	775	0	A_30_P01030287	chr15:77575125-77585575_F	chr15:77575125-77585575_F	lincRNA:chr15:77575125-77585575 forward strand	2157.77	4480.43	-0.0687	0.0788	0.383	0	0	1	1	94.9	81	13.4	8.66	1	0	0	0	43	43	159	213	153	207	44.9	49.8	38.9	53.4	1514	1514	44.5	66.2	43	65	21.7
DATA	733	5	77	mm|chr8:15041741-15041682	ref|NR_037972|gb|BC139040|gb|AK077224|ens|ENSMUST00000050493	0		1464	GCAGAGGTCCCAACCCGGGTGTGTGCATCCCCGAAGCCTGGGGAAGAAACCATAATCTAG	777	0	A_55_P2156370	BB014433	NR_037972	ref|Mus musculus expressed sequence BB014433 (BB014433), non-coding RNA [NR_037972]	2178.43	4480.17	-0.0816	0.172	0.634	0	0	1	1	28.3	23.5	9.39	3.97	2	0	0	0	42	42	107	113	103.5	113	33.9	29.9	31.5	34.8	1535	1535	44.8	65.7	43	65	21.5
DATA	734	5	78	mm|chr11:68211545-68211604		0		0	TCTTGGGACTTGACAGTAGTTTCTAGAAATAGGCTCTACTCATTATGCCACCAGTCTGCT	779	0	A_30_P01025804	chr11:68200716-68214458_F	chr11:68200716-68214458_F	lincRNA:chr11:68200716-68214458 forward strand	2200.21	4480.33	0.017	0.135	0.9	0	0	1	1	34.2	35.5	9.74	4.74	4	0	0	0	39	39	112	134	106	140	27.4	42.5	24.5	34.1	1540	1540	45.2	65.2	43	65	22
DATA	735	5	79	mm|chr18:24438525-24440643	ref|NM_013814|ref|NM_001160404|ens|ENSMUST00000169474|ens|ENSMUST00000170243	0		1714	TGGTATGGGAGGTAATCAGGTTTTCTCCTACACTGCCAACAAAGAAATTAGAACAGACGA	781	0	A_51_P209518	Galnt1	NM_013814	ref|Mus musculus UDP-N-acetyl-alpha-D-galactosamine:polypeptide N-acetylgalactosaminyltransferase 1 (Galnt1), transcript variant 1, mRNA [NM_013814]	2220.38	4480.4	-0.0331	0.0668	0.62	0	0	1	1	169	156	19.2	15.9	0	1	0	0	46	46	221	340	218	335	58.8	65.5	67.5	58.7	1533	1533	45.5	64.5	43	64	22
DATA	736	5	80	mm|chr9:57003081-57003022	ref|NM_025417|ens|ENSMUST00000065358|gb|AK172194|gb|AK009802	0		590	AGCAAGCCCAGACCATGATGACTGCTTTGGGCTGAGAAGAGTGTTCCCAGCCTCTGTGAG	782	0	A_51_P353592	Commd4	NM_025417	ref|Mus musculus COMM domain containing 4 (Commd4), mRNA [NM_025417]	2241.5	4480.5	0.0239	0.0615	0.698	0	0	1	1	1350	1430	135	143	1	0	0	0	43	43	1210	2430	1183	2419	173	342	175	368	1550	1550	46.1	64.7	44	64	22.8
DATA	737	5	81	mm|chr1:193925640-193925581		0		0	TAGAGGAGGTATTGCAGGAGTGGGAAGCAGAACAAGGAACCCAGGCTTCTAATGCTGATG	784	0	A_30_P01030147	chr1:193875525-193978800_R	chr1:193875525-193978800_R	lincRNA:chr1:193875525-193978800 reverse strand	2263.69	4480.37	-0.0368	0.0836	0.66	0	0	1	1	78.3	72	12.2	7.81	0	0	0	0	46	46	147	199	153	192.5	42.9	54	46.7	62.6	1548	1548	46.2	64.5	44	63	23
DATA	738	5	82	mm|chr6:43186188-43186247	ref|NM_146370|ens|ENSMUST00000078057|gb|AF102521|gb|BC120658	0		579	AATCAAGTTGTCATTTTTGCAGCCTGTGTGTTCACTTTAGTGGGGCCCCTGTGCTTTGTA	786	0	A_55_P2183940	Olfr47	NM_146370	ref|Mus musculus olfactory receptor 47 (Olfr47), mRNA [NM_146370]	2284.53	4480.63	0.204	0.372	0.584	7.14925	0	1	1	8.33	13.3	8.35	3.62	0	0	0	0	47	47	82.6	95.5	81	99	23.1	29.3	25.9	31.9	1526	1526	45.4	65.3	44	64	22.5
DATA	739	5	83			0		0		788	1	ETG08_142674	ETG08_142674	ETG08_142674		2305.81	4480.65	0	0.695	1	7.13771	4.70312	1	1	7.89	3.53	7.91	3.56	0	0	0	0	44	44	83.3	79.5	80.5	77.5	25.6	25.7	30.8	27.8	1520	1520	45.3	64.9	43	64	22.4
DATA	740	5	84	mm|chr8:124397567-124397508		0		0	ACTGAGTGTATGGGTGTCAGACAAGCTCCGTTTAAGGGAGGTCAGACATCATTGAGAAAA	790	0	A_30_P01027500	chr8:124355710-124401160_R	chr8:124355710-124401160_R	lincRNA:chr8:124355710-124401160 reverse strand	2327.37	4481	-0.401	0.657	0.541	0	4.69524	1	1	8.84	3.51	7.98	3.53	0	0	0	0	42	42	92.3	78.3	92	79	29.3	18.1	25	22.2	1479	1479	45.1	65.4	43	65	22.3
DATA	741	5	85	mm|chr14:51630373-51630432	ref|NM_029145|ref|NM_001162863|ens|ENSMUST00000022424|ens|ENSMUST00000164632	0		1569	TGGCTTTTCCTATATAAATGCAGTGTGCTGTGCTGACTATTAAACTTTGAGTCTTGATCA	792	0	A_55_P2044627	Rnase10	NM_029145	ref|Mus musculus ribonuclease, RNase A family, 10 (non-active) (Rnase10), transcript variant 1, mRNA [NM_029145]	2347.58	4480.64	0.102	0.0747	0.172	0	0	1	1	90.3	114	12.9	11.8	0	0	0	0	47	47	158	272	142	279	57.3	65.5	58.9	63	1518	1518	45.5	65.3	43	64	22.4
DATA	742	5	86	mm|chr3:68873055-68873114		0		0	AGAAAAAGAAGAGCTTGACACAGACATCCAGAGCAAACCTTTTATTATTTAAAGGGCCTG	794	0	A_30_P01024111	chr3:68867193-68876128_F	chr3:68867193-68876128_F	lincRNA:chr3:68867193-68876128 forward strand	2369.5	4481	-0.154	0.0796	0.0534	0	0	1	1	103	72.3	13.8	7.83	2	2	0	0	40	40	168	200	172.5	197	45.2	53.8	37.6	52.3	1524	1524	46	65.3	43	64	22.5
DATA	743	5	87	unmapped		0		0	ATTCCACTAAGAACTCGGTTCCTCTACCAAATTTCCGCAGACCTGAAAGCTGAGCTTTTC	796	0	A_55_P1958961	A_55_P1958961	A_55_P1958961	Unknown	2390.5	4481.32	-0.0418	0.064	0.513	0	0	1	1	250	227	26.6	22.9	0	0	0	0	48	48	291	463	303	474.5	78.9	101	82.7	104	1492	1492	46.2	64.3	44	63	22.3
DATA	744	5	88	mm|chr5:136121818-136121877	ref|NM_146002|ens|ENSMUST00000043707|ens|ENSMUST00000136748|gb|AK032400	0		3742	CCTTTGCCTAGTAGGTTTCGCTGCAGATCAACCTCCCTAGGGCTCTGAGGTGATACCTCA	798	0	A_52_P668478	Rhbdd2	NM_146002	ref|Mus musculus rhomboid domain containing 2 (Rhbdd2), mRNA [NM_146002]	2411.78	4481.48	0.141	0.131	0.283	0	0	1	1	30.5	42.1	9.5	5.21	1	1	0	0	43	43	110	146	101	145	37.6	39.6	37.1	37.8	1470	1470	45.2	64.7	43	64	21.8
DATA	745	5	89	mm|chr1:70327387-70327446	ens|ENSMUST00000087282|gb|AK016352|tc|TC1595882|riken|4930585K05	0		368	AGCTCAGGCTCAGAGACTGGCAAGTCCAATTATGCAAGAGATCAATCAGCAGTGTTCTTA	800	0	A_55_P2098609	Spag16	ENSMUST00000087282	ens|sperm associated antigen 16 [Source:MGI Symbol;Acc:MGI:1913972] [ENSMUST00000087282]	2432.76	4481.82	0	0.695	1	7.09175	4.66619	1	1	7.83	3.51	7.86	3.53	0	1	0	0	42	42	76.5	78.8	76.5	81	31	19.2	28.7	18.9	1454	1454	44.6	64.8	43	64	21.1
DATA	746	5	90	mm|chr2:124490948-124491007	ref|NM_199241|ref|NM_199240|ref|NM_199239|ref|NM_172537	0		3943	TAAAGAGGACACCATCCTTAAAACCTGATGTGCCACCAAAGCCTTCCTTTGTTCCGCAAA	802	0	A_55_P2076861	Sema6d	NM_199241	ref|Mus musculus sema domain, transmembrane domain (TM), and cytoplasmic domain, (semaphorin) 6D (Sema6d), transcript variant 4, mRNA [NM_199241]	2454.29	4481.22	-0.764	0.424	0.0714	0	4.6616	1	1	19.7	3.38	8.36	3.4	1	4	0	0	39	39	102	78.3	101	74	32.9	18.6	29.7	19.3	1485	1485	44.1	65.1	43	64	21.4
DATA	747	5	91	mm|chr8:83219229-83219288		0		0	ACCAACTGTGAAGAGGAGTGTGTGTAGTTCCTTGGACTAAATAAGACCTTCAATTGGGGA	804	0	A_30_P01032677	chr8:83210957-83219451_F	chr8:83210957-83219451_F	lincRNA:chr8:83210957-83219451 forward strand	2475.29	4481.5	0	0.695	1	7.08417	4.65869	1	1	7.82	3.5	7.85	3.52	0	6	0	1	41	41	82.5	79.2	79	80	35.2	13.7	32.6	10.4	1491	1491	45.8	65.6	44	64	22.5
DATA	748	5	92	mm|chr15:101087111-101087052		0		0	ACAAGGTGGACTGACCCGCTCCCAACAGGTCTGTATCTCCTGTCGACACAGGGGCCAGAG	806	0	A_30_P01025386	chr15:101084597-101095097_R	chr15:101084597-101095097_R	lincRNA:chr15:101084597-101095097 reverse strand	2496.4	4481.59	0.165	0.181	0.361	0	0	0	0	19.6	28.6	8.95	4.26	0	2	0	0	44	44	101	122	97	118	36.3	24.5	31.1	24.6	1517	1517	45.6	65	44	64	22.5
DATA	749	5	93	mm|chr1:75132448-75132389	ref|NM_026977|ens|ENSMUST00000097695|ens|ENSMUST00000041213|gb|AK145962	0		2078	CTTTTTGGGTGTTCTCTTCACAGGCCTCTCTGGTTACCACTGCTTTGTATCTGGGTTTTT	808	0	A_51_P101075	1810031K17Rik	NM_026977	ref|Mus musculus RIKEN cDNA 1810031K17 gene (1810031K17Rik), mRNA [NM_026977]	2517.22	4481.69	-0.0643	0.0617	0.297	0	0	1	1	3270	2820	327	282	0	1	0	0	42	42	2880	4780	2747	4581	583	833	653	834	1506	1506	45.3	64.1	44	63	22.4
DATA	750	5	94	mm|chr9:39958357-39958416	ref|NM_029379|ens|ENSMUST00000046333|gb|AK006538|gb|BC116869	0		884	CTGGGCTCTGTGACTTGACAATACGTACCTTTCAGTACTACCTGACGTTGCTATGGAATT	810	0	A_51_P102518	Tmem225	NM_029379	ref|Mus musculus transmembrane protein 225 (Tmem225), mRNA [NM_029379]	2538.46	4481.28	0.323	0.206	0.116	0	0	1	1	13.9	29.2	8.75	4.32	0	1	0	0	44	44	96.6	122	94	120	37.3	30.4	38.5	36	1521	1521	45.9	64.1	44	63	22.4
DATA	751	5	95	mm|chr4:42972193-42972252	ens|ENSMUST00000084662|ens|ENSMUST00000037872|ens|ENSMUST00000098112|gb|AK158972	0		3197	AGATAGATAGAATAAAGATAGATAGATACAGGTGAAAGGTCCTGGCTGGGGACCTGGGCT	812	0	A_55_P2058557	Dnajb5	ENSMUST00000084662	ens|DnaJ (Hsp40) homolog, subfamily B, member 5 [Source:MGI Symbol;Acc:MGI:1930018] [ENSMUST00000084662]	2560	4481.8	0.367	0.283	0.195	0	0	0	0	9.12	21.2	8.48	3.89	0	0	0	0	43	43	92.7	109	83	107	34.4	32.4	37.4	32.6	1487	1487	46.8	64.1	45	63	22.6
DATA	752	5	96	mm|chr4:137285723-137285782	ens|ENSMUST00000047243	0		3158	CACATGTATGTCAGTAAGGGTTGTACAAAATAAATTCTATTTATCGCTATTGTACCCGGA	814	0	A_55_P2068096	Rap1gap	ENSMUST00000047243	ens|Rap1 GTPase-activating protein [Source:MGI Symbol;Acc:MGI:109338] [ENSMUST00000047243]	2581	4481.8	-0.225	0.129	0.0808	0	0	1	1	47.5	28.3	10.2	4.17	1	3	0	0	39	39	124	123	120	124	38.7	37.4	44.5	37.1	1494	1494	46.6	64.2	44	63	22.1
DATA	753	5	97	mm|chr4:129805301-129805360	ref|NM_026441|ens|ENSMUST00000030563|ens|ENSMUST00000118199|gb|AK046247	0		1473	TCCCCCATTTGGGGCCAAAAGTCCAGGAAACTGTAAGTGTCAATAAAAGAAAGACTCTGT	816	0	A_55_P2007510	Pef1	NM_026441	ref|Mus musculus penta-EF hand domain containing 1 (Pef1), mRNA [NM_026441]	2601.85	4481.86	-0.0493	0.0616	0.424	0	0	1	1	1620	1450	163	145	0	0	0	0	43	43	1460	2510	1429	2548	216	315	239	351	1497	1497	46.5	64.6	44	64	22.2
DATA	754	5	98	mm|chr6:92119589-92119530	ref|NM_025578|ens|ENSMUST00000140438|gb|AK131114	0		5992	CTACAGAGATTAAAATAGACTCGAACTATACTGGTGTCCAGAGCTTTTGTCTTAATTTTG	818	0	A_55_P2101431	Mrps25	NM_025578	ref|Mus musculus mitochondrial ribosomal protein S25 (Mrps25), nuclear gene encoding mitochondrial protein, mRNA [NM_025578]	2623.16	4481.76	-0.0922	0.0746	0.217	0	0	1	1	112	90.7	14.5	9.55	0	2	0	0	41	41	176	232	181	227	54.2	44.4	51.9	40	1524	1524	46	65.4	43	65	22.5
DATA	755	5	99	mm|chr1:141420037-141420096	ref|NM_031164|ens|ENSMUST00000027615|gb|AK149397|gb|D10071	0		2081	CAATTTTAGGAAGACTCCACTAAGTTCAGTGTTCTGAGCCTTTACTTTTGCATAAAATTG	820	0	A_51_P113205	F13b	NM_031164	ref|Mus musculus coagulation factor XIII, beta subunit (F13b), mRNA [NM_031164]	2644.56	4482.03	0	0.695	1	7.09631	4.65785	1	1	7.84	3.5	7.86	3.51	1	2	0	0	41	41	82.8	67.8	75	70	29.6	19.6	28.9	19.3	1472	1472	46.1	65.5	44	65	22.5
DATA	756	5	100	mm|chr19:5056587-5056646	ref|NM_145495|ens|ENSMUST00000025818|gb|BC011277|tc|TC1577567	0		3691	ACATGCAGAGCAGAGACCCCTTATAGTCAGAGATTCTTAGAAGAGGATTGTTTCCGGACA	822	0	A_51_P211765	Rin1	NM_145495	ref|Mus musculus Ras and Rab interactor 1 (Rin1), mRNA [NM_145495]	2665.57	4482.3	0.226	0.363	0.532	7.10239	0	1	1	8.29	14	8.33	3.61	0	0	1	0	46	46	90.5	96.5	84.5	100	26.6	25	29.1	23.9	1460	1460	45.8	65.6	43	65	22.1
DATA	757	5	101	mm|chr11:101034371-101034312	ref|NM_007721|ens|ENSMUST00000062759|gb|AK090044|gb|AF215983	0		1665	TTGGATCCCTTCTAAAGTCCTGCTGTGCAAAGAAAAACGCTAATTAAAAAGTTGAGTCTG	824	0	A_55_P2105878	Ccr10	NM_007721	ref|Mus musculus chemokine (C-C motif) receptor 10 (Ccr10), mRNA [NM_007721]	2687.22	4482.28	0.119	0.412	0.773	7.10932	0	1	1	8.22	10.8	8.24	3.53	1	1	0	0	42	42	86	91.4	76.5	87	33.5	26.1	31.9	24.1	1475	1475	46.7	65.7	44	65	22.5
DATA	758	5	102	mm|chr6:101031140-101031199	tc|TC1728395|nap|NAP051819-1	0		903	AATAGGAACGAACATATTAGCATAGACAGAAATTTTTGCGTCAGATACTTTTGACTCGAG	826	0	A_55_P1955847	TC1728395	TC1728395	Unknown	2707.69	4481.96	0	0.695	1	7.11643	4.66788	1	1	7.86	3.51	7.88	3.52	0	0	0	0	42	42	85.7	77.2	77.5	74	36.7	26.2	34.7	26.7	1490	1490	46.9	66.6	45	65	22.5
DATA	759	5	103	mm|chr11:100603122-100603063	ref|NM_001081194|ens|ENSMUST00000107361|ens|ENSMUST00000107363|gb|BC156352	0		3024	ATACTACACTCGCTGTAGTCCACTGTCCAGCCAGTGTTGGGACAGTGGAGATAGGGGCCA	828	0	A_55_P2012702	Kcnh4	NM_001081194	ref|Mus musculus potassium voltage-gated channel, subfamily H (eag-related), member 4 (Kcnh4), mRNA [NM_001081194]	2729.15	4482.5	0	0.695	1	7.12569	4.67312	1	1	7.87	3.51	7.89	3.52	2	0	0	0	42	42	77.7	76.9	84	74	27.1	24	28.5	25.2	1439	1439	48	66.7	45	65	23.3
DATA	760	5	104	mm|chr7:7085722-7085781		0		0	CTTTTCTGATGGGTCACTTCTGTTTCTCTTCGGAACTGAAATTCTGCATTCTGCTCTTTG	830	0	A_30_P01022291	chr7:7075114-7089895_F	chr7:7075114-7089895_F	lincRNA:chr7:7075114-7089895 forward strand	2750.29	4482.07	0	0.695	1	7.13467	4.67785	1	1	7.88	3.51	7.91	3.52	0	1	1	0	41	41	80.9	71.4	77	70	25.7	18.5	23	16.3	1486	1486	48.3	66.3	46	65	23.2
DATA	761	5	105	mm|chr17:39985556-39985615		0		0	GCGGTTGTCGCGTGTGGGGGGATGTGAGTGTCGCGTGTGGGTTCGCCCGTCCCGATGCCA	832	0	A_30_P01023888	chr17:39960567-39992817_F	chr17:39960567-39992817_F	lincRNA:chr17:39960567-39992817 forward strand	2771.5	4482.68	0.113	0.0623	0.0693	0	0	1	1	18100	23500	1810	2350	0	0	3	0	45	45	15000	40300	14710	38596	1960	5980	2070	6230	1442	1442	48	66.2	46	65	22
DATA	762	5	106	mm|chr17:66256746-66256805	gb|BG100880	0		304	TGGCTTCTAACCACTTCAAACACACAGTGGAGTGCCCAAAGCAATGTAACCTTGCTGGCT	834	0	A_55_P2120897	BG100880	BG100880	gb|uy16e03.y1 McCarrey Eddy spermatocytes Mus musculus cDNA clone IMAGE:3658085 5'. [BG100880]	2792.6	4482.59	0	0.507	1	7.15664	0	0	0	8.14	7.1	8.16	3.51	0	1	0	0	45	45	87.1	85.5	87	82	36	20.9	35.6	22.2	1484	1484	48.5	65.4	46	64	22.5
DATA	763	5	107	mm|chrX:160896951-160897010	ref|NM_026853|ens|ENSMUST00000036858|gb|AK146664|gb|AK004396	0		1180	CCTGGTGCTAGGGTCAGCATTATGAATACTGATTAAACACAGGCAGATAAAATTAAATTA	836	0	A_55_P2122619	Asb11	NM_026853	ref|Mus musculus ankyrin repeat and SOCS box-containing 11 (Asb11), mRNA [NM_026853]	2813.32	4482.43	-0.0733	0.0642	0.253	0	0	1	1	263	222	27.9	22.4	2	0	0	0	45	45	301	452	297	445	52.8	87.5	55.6	89	1490	1490	46.4	64.9	44	63	21.2
DATA	764	5	108	mm|chr2:163935964-163936023	gb|AK030098|ens|ENSMUST00000088291|tc|TC1630767|riken|4932441K08	0		27	AATGTTTGGGATGGAAGAGCCATCAGTTTGAGATCTGATAGATGGACGTGTCGAAGGAGA	838	0	A_55_P1953663	Stk4	AK030098	gb|Mus musculus adult male testis cDNA, RIKEN full-length enriched library, clone:4932441K08 product:serine/threonine kinase 4, full insert sequence. [AK030098]	2835.94	4483.15	0.0931	0.23	0.685	0	0	1	1	16.4	20.3	8.86	3.82	0	1	0	0	43	43	99.3	107	95	104	41.8	25.2	43	24.1	1436	1436	46.9	65	44	63	21.9
DATA	765	5	109	mm|chr9:89484935-89484876	ref|NM_153509|ens|ENSMUST00000113096|ens|ENSMUST00000044491|gb|AF529169	0		4181	GGTACCAAGGTCTTTTCAATTACAACATTTACTCCAGTTTTAAATATTTGTCAGCAGTGC	840	0	A_55_P1983553	AF529169	NM_153509	ref|Mus musculus cDNA sequence AF529169 (AF529169), mRNA [NM_153509]	2856.09	4482.9	0	0.696	1	7.19501	4.71297	1	1	7.96	3.54	7.98	3.55	1	0	0	0	44	44	81.7	73.9	81.5	67.5	33.6	24.6	39.3	27.6	1448	1448	46.3	64.7	44	63	21.9
DATA	766	5	110	mm|chr9:115346971-115346912	ens|ENSMUST00000075898|ens|ENSMUST00000095471|ens|ENSMUST00000166546|ens|ENSMUST00000076842	0		728	CATCTCCAAGACTTACAGCTACCTGACCCCCGACCTCTGGAAAGAGACTGTCTTCACAAA	842	0	A_55_P2007464	Gm5921	ENSMUST00000075898	ens|predicted gene 5921 [Source:MGI Symbol;Acc:MGI:3648968] [ENSMUST00000075898]	2877.37	4483	-0.0228	0.0615	0.711	0	0	1	1	54700	51900	5470	5190	2	0	1	0	39	39	43500	90400	43038	88648	3070	7890	2950	8500	1451	1451	45.9	64.1	44	63	21.7
DATA	767	5	111	mm|chr10:92566313-92566254		0		0	TTGAAGGGAGAATTTCTTATGAGTATATCCAAAAACCAAGGTAGGAAAAGCAGTTTGCAC	844	0	A_30_P01020897	chr10:92550314-92577555_R	chr10:92550314-92577555_R	lincRNA:chr10:92550314-92577555 reverse strand	2898.39	4482.74	0	0.508	1	7.22373	0	1	1	8.22	7.14	8.24	3.53	1	0	0	0	43	43	85.3	85.4	90	82	31.6	21.4	28.9	20	1477	1477	45.9	64.2	44	63	21.9
DATA	768	5	112	mm|chr6:122850273-122850214	ens|ENSMUST00000050391|tc|TC1611451|nap|NAP122708-1	0		150	CGCCGCTGCTGCCAACAGAAGAGCTATGAAACATCCTGGAGGACCTACAATGTGGAAATG	846	0	A_55_P2151672	ENSMUST00000050391	ENSMUST00000050391	ens|predicted gene 5316 [Source:MGI Symbol;Acc:MGI:3645576] [ENSMUST00000050391]	2919.05	4482.91	-0.0123	0.0625	0.844	0	0	1	1	366	355	37.7	35.7	0	0	0	0	45	45	384	670	384	672	71.4	105	74.1	115	1493	1493	46.5	63.9	44	63	22.7
DATA	769	5	113	mm|chr7:118250187-118250128		0		0	CTGTGAGTTTGAGGCCATAGTCTTTGATTTTGTTTATAGCCCTTTTAAGGTGTAAGAATA	848	0	A_30_P01024612	chr7:118248833-118267766_R	chr7:118248833-118267766_R	lincRNA:chr7:118248833-118267766 reverse strand	2940	4483.35	-0.00175	0.138	0.99	0	0	1	1	34.1	33.9	9.78	4.62	0	1	0	0	41	41	113	131	115	125	39	48.5	47.4	36.3	1471	1471	46.6	64.6	45	64	22
DATA	770	5	114	mm|chr9:118313883-118313942		0		0	ATAAGAAAGTCAGACAGAGCATCCATCCTCCAAAGCTACTGCAATCAGTACTCAATTCCT	850	0	A_30_P01020457	chr9:118291593-118324230_F	chr9:118291593-118324230_F	lincRNA:chr9:118291593-118324230 forward strand	2961.9	4483.19	-0.0499	0.0837	0.551	0	0	1	1	80.6	71.9	12.4	7.81	0	0	0	0	43	43	149	197	141	205	43.3	54.3	42.6	69.7	1488	1488	46.5	64.7	45	63	21.8
DATA	771	5	115	mm|chr8:81829564-81829623	gb|AK041972|tc|TC1697989|riken|A630049P17|nap|NAP063586-1	0		488	TTTCAGCTTGTAGAATAAATGAGAAATGCCTGTTGGTTTAATTAAAAGAACCGCATTGGC	852	0	A_52_P622230	Gm4890	AK041972	gb|Mus musculus 3 days neonate thymus cDNA, RIKEN full-length enriched library, clone:A630049P17 product:unclassifiable, full insert sequence. [AK041972]	2982.6	4483.64	-0.32	0.0929	0.000576	0	0	1	1	96.7	46.3	13.6	5.55	0	1	0	0	46	46	162	154	158	149.5	50.8	36	51.3	33.7	1476	1476	47	65	45	64	22.9
DATA	772	5	116	mm|chrX:48363026-48362967	gb|AK081327|tc|TC1604588|riken|C130006C17	0		3204	AGAAGTTCATCTTTTAGGAACGCTCCTTGCTTAAATCTCCAGAATTTCATCTGTTTCAAA	854	0	A_55_P2236622	AK081327	AK081327	gb|Mus musculus 16 days embryo head cDNA, RIKEN full-length enriched library, clone:C130006C17 product:unclassifiable, full insert sequence. [AK081327]	3004.09	4483.16	-0.155	0.159	0.328	0	0	1	1	34.2	23.9	9.74	3.99	0	3	0	0	40	40	114	114	101.5	111.5	43.9	26.6	50.8	23.5	1503	1503	47.3	65.5	45	65	22.9
DATA	773	5	117	mm|chr11:42850652-42850711	ens|ENSMUST00000069051|ref|XM_003085412|ref|XM_003085781|gb|AK086464	0		1404	ACAGCAGTTCTTTTTTCTGCCAAGTCACTGCAGGATATTCTGTTAGGGGATCTCTTATTG	856	0	A_66_P139497	Gm9972	ENSMUST00000069051	ens|predicted gene 9972 [Source:MGI Symbol;Acc:MGI:3642779] [ENSMUST00000069051]	3025.29	4483.5	0	0.696	1	7.3255	4.79247	1	1	8.11	3.59	8.13	3.6	0	1	0	0	47	47	78.1	72	75	72	31.2	17.9	33.4	20.4	1487	1487	48.5	65.4	46	65	23.6
DATA	774	5	118	mm|chr12:114974388-114974329	ens|ENSMUST00000103452|ens|ENSMUST00000103446|ens|ENSMUST00000103450|gb|AF118999	0		283	ACACCCTTTACCTGCAAATGAGCAGTCTGAAGTCTGAGGACACAGCCATGTATTACTGTA	858	0	A_55_P1952212	ENSMUST00000103452	ENSMUST00000103452	ens|predicted gene, 16886 [Source:MGI Symbol;Acc:MGI:4439810] [ENSMUST00000103452]	3046.6	4483.59	-0.563	0.546	0.303	0	4.8041	1	1	12.9	3.54	8.4	3.55	0	1	0	0	45	45	97.4	72.7	102	74	31.7	19.6	33.4	18.5	1513	1513	51.8	64.4	50	64	24.6
DATA	775	5	119	mm|chr6:92792795-92792854	gb|AK043032|ens|ENSMUST00000057977|tc|TC1592057|riken|A730049H05	0		1575	ACCAGGTCCACTTTATGTGTTTAGTGCTGGTAACATGTTACTAGTGACTTCCACATTGGA	860	0	A_52_P154858	A730049H05Rik	AK043032	gb|Mus musculus 7 days neonate cerebellum cDNA, RIKEN full-length enriched library, clone:A730049H05 product:hypothetical protein, full insert sequence. [AK043032]	3067.6	4483.59	0	0.698	1	7.36281	4.81572	0	0	8.16	3.61	8.2	3.62	0	0	0	0	46	46	90.7	71.3	80.5	68.5	39	19.7	39.1	20.8	1465	1465	60.5	65.3	57	64	29.5
DATA	776	5	120	mm|chr7:49743881-49743940		0		0	TCAAGATAGGTGAGTAGCTCTGGTTTTGATATTGAAAGACCTGTGTATTAGAAGAAACAA	862	0	A_30_P01026678	chr7:49715933-49771497_F	chr7:49715933-49771497_F	lincRNA:chr7:49715933-49771497 forward strand	3089	4483.5	-0.531	0.569	0.351	0	4.82769	1	1	12.1	3.56	8.41	3.58	0	2	0	0	42	42	96.7	77.3	96	75.5	32.1	18.4	35.6	19.5	1491	1491	69.4	67	65	65	32.8
DATA	777	5	121			1028	E1A	0		864	1	(+)E1A_r60_a135	E1A_r60_a135	E1A_r60_a135		3109.69	4483.45	-0.353	0.0699	4.31e-07	0	0	1	1	789	350	79.5	35.1	1	1	0	0	45	45	720	646	738	649	121	112	112	121	1499	1499	65.6	67.3	62	66	31.4
DATA	778	5	122	mm|chr5:88316448-88316507	ref|NM_027128|ens|ENSMUST00000009724|ens|ENSMUST00000113274|ens|ENSMUST00000129757	0		261	TTGCTGGACTATTCCCAAATCAGATACCTTTATCAAGACAGGTTGGACTTGCCCAAGGAG	866	0	A_55_P1963758	Odam	NM_027128	ref|Mus musculus odontogenic, ameloblast asssociated (Odam), mRNA [NM_027128]	3131.37	4484	-0.00794	0.324	0.98	0	0	1	1	13	12.8	8.89	3.65	0	1	0	0	41	41	97.1	93.9	100	94	28.7	29	27.4	31.9	1451	1451	55	66.4	53	66	25.3
DATA	779	5	123	mm|chr16:18405623-18405682	gb|AK051627|ens|ENSMUST00000115610|tc|TC1594078|riken|D130060P14	0		3102	AGTCACCTTGCTACACTTTGCTGCCTCTTATCTATCTGGGCTCCCGACTAAACATCTGTC	868	0	A_55_P2022187	Arvcf	AK051627	gb|Mus musculus 12 days embryo spinal ganglion cDNA, RIKEN full-length enriched library, clone:D130060P14 product:armadillo repeat gene deleted in velo-cardio-facial syndrome, full insert sequence. [AK051627]	3152.27	4484.4	0.0344	0.26	0.895	0	0	1	1	15.8	17.1	9.1	3.78	1	1	0	0	42	42	99.3	101	96	99.5	35.6	32.9	36.5	37.1	1452	1452	50	65.1	48	64	23.1
DATA	780	5	124	mm|chr17:29104815-29104874	ref|NM_025888|ens|ENSMUST00000122163|ens|ENSMUST00000057174|ens|ENSMUST00000117672	0		2332	GCTGCTCCCATAAGACCATGTATAGCATAACTACTTGATGGCAATAAAATCAGGTTTTGG	870	0	A_55_P1967855	Kctd20	NM_025888	ref|Mus musculus potassium channel tetramerisation domain containing 20 (Kctd20), mRNA [NM_025888]	3173.06	4483.69	-0.0218	0.0617	0.724	0	0	1	1	779	741	78.5	74.2	0	0	0	0	43	43	710	1270	708	1228	149	227	143	211	1526	1526	48.8	64.6	47	64	23
DATA	781	5	125	mm|chr12:101361283-101361342	ref|NM_008947|ens|ENSMUST00000021595|gb|AK088411|gb|AK161723	0		1210	GCTGGCTTGATGGCCTTACGGGGACGCAGAATGAAAGTAACAAATGAAGACTACAAAAAA	871	0	A_55_P2009064	Psmc1	NM_008947	ref|Mus musculus protease (prosome, macropain) 26S subunit, ATPase 1 (Psmc1), mRNA [NM_008947]	3194.27	4484	-0.0121	0.0615	0.844	0	0	1	1	2570	2500	258	250	0	0	0	0	42	42	2170	4060	2156.5	4086.5	313	480	321	497	1499	1499	48.4	64.9	47	65	22.8
DATA	782	5	126	mm|chr5:92657710-92656232	ref|NM_011148|ens|ENSMUST00000031359|gb|AF023458|gb|AK010833	0		1982	GGAGACCATTTTTAGGATCATAGACAGCGATCATTCAGGATTCATCTCCCTGGATGAGTT	873	0	A_52_P413394	Ppef2	NM_011148	ref|Mus musculus protein phosphatase, EF hand calcium-binding domain 2 (Ppef2), mRNA [NM_011148]	3215.58	4484.25	-0.12	0.094	0.202	0	0	1	1	72.6	55.1	12.2	6.34	0	0	0	0	44	44	142	166	140.5	167.5	46.9	35.5	48.6	39.1	1487	1487	48.3	64.6	47	64	22.9
DATA	783	5	127			0		0		480	1	ERCC-00039_95	ERCC-00039_95	ERCC-00039_95		3237	4484.5	0	0.697	1	7.52007	4.91591	0	0	8.34	3.68	8.37	3.69	2	1	0	0	41	41	81.3	67.7	81	68	27.5	17.4	25.9	20	1479	1479	48.3	64.3	47	63	22.4
DATA	784	5	128	mm|chr11:107358963-107359022	ref|NM_025894|ens|ENSMUST00000021063|gb|AK150910|gb|AK152041	0		1335	TCAGAAACTGAACTCGCTGATGTCTCTGGTTAACAAAACGACACACCTCATAGCCAAAGA	876	0	A_52_P574190	Psmd12	NM_025894	ref|Mus musculus proteasome (prosome, macropain) 26S subunit, non-ATPase, 12 (Psmd12), mRNA [NM_025894]	3258	4484.3	-0.0602	0.0617	0.329	0	0	1	1	4390	3820	439	382	1	0	0	0	41	41	3610	6090	3560	5911	597	1060	620	977	1490	1490	47.4	64.1	45	63	22
DATA	785	5	129	mm|chr6:121038012-121037953		0		0	CCCCCTGGTACCAGGCCGGATGGATATGCTGTGCTTATGTTCCCCACAGGCAGTTAGGAT	878	0	A_30_P01032179	chr6:121037952-121038370_R	chr6:121037952-121038370_R	lincRNA:chr6:121037952-121038370 reverse strand	3279.29	4484.5	0	0.486	1	7.55822	0	1	1	8.66	8.24	8.7	3.68	0	0	0	0	48	48	91.2	86	90.5	83.5	35.5	27.3	35	32.6	1483	1483	47.6	63.8	45	63	21.9
DATA	786	5	130	mm|chr3:31021203-31021262	ref|NM_011386|ref|NM_001039090|ens|ENSMUST00000029194|ens|ENSMUST00000118470	0		6420	TGCCAATGCATATAGTTTTATGATTAAAATTGCTGTGGTTGGTTGCATTACATGACACAC	302	0	A_51_P118132	Skil	NM_011386	ref|Mus musculus SKI-like (Skil), transcript variant 1, mRNA [NM_011386]	3300.03	4484.16	0.0264	0.064	0.68	0	0	1	1	240	255	25.9	25.7	1	1	0	0	42	42	273	485	278	467	70.6	97	72.5	94.1	1495	1495	47.1	63.8	45	63	22
DATA	787	5	131	mm|chr6:137426757-137426698	ref|NM_007945|ens|ENSMUST00000100841|ens|ENSMUST00000111878|ens|ENSMUST00000130274	0		3410	GTTACTCTCAGCTCTGTTGATTGCGAAATCTTGCATAGATTATGCTTTGATTTAGTTTCT	881	0	A_55_P1982454	Eps8	NM_007945	ref|Mus musculus epidermal growth factor receptor pathway substrate 8 (Eps8), mRNA [NM_007945]	3321.1	4484.4	-0.058	0.0653	0.375	0	0	1	1	221	193	24.1	19.6	0	1	0	0	42	42	257	385	244.5	385	69.2	81	63.2	90.8	1473	1473	46.8	63.3	45	62	21.5
DATA	788	5	132	mm|chr8:40073049-40073108		0		0	ATTGAAAGCAACAGGCCTTATCTTGAATAGTTCCAAGCAGCTTGCCCTTGTTGCAGAGGT	883	0	A_30_P01017856	chr8:40072950-40088400_F	chr8:40072950-40088400_F	lincRNA:chr8:40072950-40088400 forward strand	3342.41	4484.06	0	0.615	1	7.61141	0	1	1	8.55	4.97	8.58	3.72	1	1	0	0	42	42	75.9	80.8	70.5	79	22.7	23.8	21.1	23.5	1515	1515	46.7	64.1	45	63	21.4
DATA	789	5	133	mm|chr18:54122702-54122761		0		0	TCTATTTCTGACTGATCCCCCACAGACTGATTTGTCAGCCTGGCTCTACAAGTTTGTTTC	885	0	A_30_P01018682	chr18:54122285-54122917_F	chr18:54122285-54122917_F	lincRNA:chr18:54122285-54122917 forward strand	3362.74	4484.41	-0.188	0.148	0.205	0	0	1	1	40.7	26.4	10.4	4.23	0	1	0	0	43	43	119	115	111	112	34.1	34.3	31.5	33.4	1500	1500	46.9	64.3	45	64	22.1
DATA	790	5	134	mm|chr3:65489884-65489943	ref|NM_001037923|gb|AK137452|ens|ENSMUST00000099075|tc|TC1584986	0		2243	CTTCTAGAGTTCTAGAATCAGTTATCTGATTTTATGTTAAGATTTAGACTGGGGCTGCAT	887	0	A_55_P1954608	Lekr1	NM_001037923	ref|Mus musculus leucine, glutamate and lysine rich 1 (Lekr1), transcript variant 2, mRNA [NM_001037923]	3385	4484.8	-0.00296	0.123	0.981	0	0	1	1	42.5	42.2	10.7	5.32	2	1	0	0	40	40	119	141	119	137.5	29.8	36.7	28.9	35	1481	1481	46.2	64.7	44	64	21.6
DATA	791	5	135	mm|chr10:118427726-118427667		0		0	TCCAAAATGCTGGATGAAGAAAGAAAAACACGAAGCATAGAAACCGTTTGTGGCGACGTT	889	0	A_30_P01026564	chr10:118427606-118430070_R	chr10:118427606-118430070_R	lincRNA:chr10:118427606-118430070 reverse strand	3406.33	4485.33	-0.26	0.113	0.0214	0	0	1	1	65.5	36	11.9	4.83	5	2	0	0	42	42	137	132	134	120	48.7	49.9	56.2	47.3	1454	1454	47	63.9	45	63	22.1
DATA	792	5	136	mm|chr13:9689645-9689586	ens|ENSMUST00000137932|gb|BC028266|ens|ENSMUST00000110633|ens|ENSMUST00000110638	0		874	AGAGTCTCAAAGTACGCTCAAGACAGTCAAGTAATATCCGTCAAGTTAAGGCCCAGTCTC	891	0	A_55_P2120080	Zmynd11	ENSMUST00000137932	ens|zinc finger, MYND domain containing 11 [Source:MGI Symbol;Acc:MGI:1913755] [ENSMUST00000137932]	3427.37	4485	0.0845	0.117	0.472	0	0	1	1	41.1	50	10.7	5.96	0	0	0	1	41	41	118	154	115	153	50.1	36.7	62.3	35.6	1518	1518	47.5	63.3	46	62	21.7
DATA	793	5	137	mm|chr10:57956644-57956703	ref|NM_011240|ens|ENSMUST00000003310|gb|AK133532|gb|BC030915	0		9217	GATTGAATCATTTGGTTCTCCTAAAGGGTCTGTTAGTAGAAGAATTTGTATCACAGAATG	893	0	A_51_P511375	Ranbp2	NM_011240	ref|Mus musculus RAN binding protein 2 (Ranbp2), mRNA [NM_011240]	3447.91	4484.9	0.0125	0.0616	0.839	0	0	1	1	943	970	94.7	97.1	1	2	0	0	42	42	821	1590	777	1550	194	301	204	290	1516	1516	47.4	63	45	62	21.7
DATA	794	5	138	mm|chr14:33157957-33158113	ref|NM_001081130|ens|ENSMUST00000022480|gb|BC157971|gb|BC157970	0		2601	TCGGATGCCTACCCAGTGTTCACTGAGGACTTTGAGGTGAGCCAGCTCTACGACTGCAAC	895	0	A_51_P163354	Ogdhl	NM_001081130	ref|Mus musculus oxoglutarate dehydrogenase-like (Ogdhl), nuclear gene encoding mitochondrial protein, mRNA [NM_001081130]	3470.21	4484.19	0.182	0.381	0.632	7.70209	0	1	1	9.01	13.7	9.03	3.84	2	0	1	0	40	40	87.4	93.3	87	90	27.1	25.1	23.7	28	1560	1560	47.6	62.7	46	62	21.6
DATA	795	5	139	mm|chr11:64813811-64813870	gb|AF308696	0		2123	GCCATTAATGTGGGGATGCGGATGAATGCGGGGTTCATCATGCTGAACCACTTCAGTCAG	897	0	A_66_P102395	Elac2	AF308696	gb|Mus musculus ELAC2 mRNA, complete cds. [AF308696]	3490.54	4485.29	-0.00593	0.0676	0.93	0	0	1	1	162	160	19	16.3	2	4	0	0	40	40	210	328	215.5	318.5	44.3	55.1	47.3	50.2	1502	1502	47.5	62.8	45	62	22.3
DATA	796	5	140	mm|chr16:017137675-017137734		0		0	CAAGTGACTCATTGATTTACATAGCCCTTCTGAGATTGTTAAAAAGATTACTTCCATCTG	899	0	A_55_P2036377	A_55_P2036377	A_55_P2036377	Unknown	3512	4485.5	-0.0307	0.0615	0.618	0	0	1	1	39000	36400	3900	3640	0	0	0	0	44	44	29300	58600	29309	57167.5	2470	5440	2680	6000	1491	1491	48.1	63	46	62	22.8
DATA	797	5	141	mm|chr18:38096714-38096655	ref|NM_010411|ens|ENSMUST00000043498|ens|ENSMUST00000144471|ens|ENSMUST00000091933	0		1915	GGATTTTAATTCTTGCTAGTTACCGATGTATGATGTGAAAAGGAAACAGATGATGATGTG	901	0	A_55_P1992640	Hdac3	NM_010411	ref|Mus musculus histone deacetylase 3 (Hdac3), mRNA [NM_010411]	3533.15	4485.5	-0.033	0.0671	0.623	0	0	1	1	176	163	20.2	16.6	0	0	0	0	44	44	220	331	213.5	311.5	53.2	72.8	55.2	79.7	1490	1490	48.1	62.6	46	62	23
DATA	798	5	142	mm|chr5:118923270-118923211		0		0	AAATGGTGAAACACTTGGAATAAAAGACCTGACTGGACCTTGGCTTTCAAGGCTCAGCAG	903	0	A_30_P01026851	chr5:118919606-118925333_R	chr5:118919606-118925333_R	lincRNA:chr5:118919606-118925333 reverse strand	3554.29	4485.5	-0.0948	0.309	0.759	0	0	1	1	15.8	12.7	9.37	3.77	0	0	0	0	48	48	100	91.8	92.5	89	40.4	34.8	37.6	38.4	1498	1498	48.1	62.8	46	62	22.5
DATA	799	5	143	mm|chr16:18928064-18928123	ens|ENSMUST00000120532|nap|NAP041808-1	0		2003	ATCTTGACTTTCATCCACTAAATAAATAGTCCTCTGAAGCATTGCTTGCTGATTATCCAG	905	0	A_55_P2060188	Hira	ENSMUST00000120532	ens|histone cell cycle regulation defective homolog A (S. cerevisiae) [Source:MGI Symbol;Acc:MGI:99430] [ENSMUST00000120532]	3575.5	4485.5	-0.0826	0.0863	0.339	0	0	1	1	83.9	69.4	13.1	7.66	2	0	0	0	42	42	150	184	147.5	179.5	37.5	44.7	33.4	48.9	1501	1501	48.2	64.2	46	63	22.5
DATA	800	5	144	mm|chr17:8093416-8093357		0		0	AGTGAAGTCCACTTAATGTTGCTACATCTCAATGCAGGAACCCCCAACTCCATCCATTTG	907	0	A_30_P01031852	chr17:8088950-8106700_R	chr17:8088950-8106700_R	lincRNA:chr17:8088950-8106700 reverse strand	3596.6	4485.59	0.121	0.41	0.767	7.75329	0	0	0	9.02	11.9	9.05	3.82	3	0	0	0	43	43	85.6	90.1	85	89	31.5	22.9	24.8	24.5	1494	1494	47.9	63.4	45	62	22
DATA	801	5	145	mm|chrX:150918741-150918800	ref|NM_029199|ens|ENSMUST00000026029|gb|AK016025|tc|NP375815	0		478	TTCTGGTTTTCAGTGTGATAGCTTTCAGGATTAGCTGCATGAAAGATCCATTTCTAATGA	909	0	A_52_P294514	4930542N07Rik	NM_029199	ref|Mus musculus RIKEN cDNA 4930542N07 gene (4930542N07Rik), mRNA [NM_029199]	3617.78	4485.52	0.119	0.411	0.772	7.75565	0	1	1	9.03	11.9	9.05	3.82	0	0	0	0	45	45	76.9	89.9	75	89	27.8	29.7	28.9	27.4	1491	1491	47.1	62.9	45	61	22
DATA	802	5	146	mm|chr19:6355657-6355598	ens|ENSMUST00000113496|ens|ENSMUST00000129675|ref|XR_106193|ref|XR_107150	0		458	GCAATGCCACTTCCAGGAATTGATCCTCACAAACAGAGTAGCTCTGACATAGGAGTTATT	911	0	A_55_P2143095	ENSMUST00000113496	ENSMUST00000113496	ens|predicted gene 14966 [Source:MGI Symbol;Acc:MGI:3705223] [ENSMUST00000113496]	3639	4485.5	0.0646	0.11	0.558	0	0	1	1	46.7	54.2	11.1	6.33	0	0	0	0	44	44	123	159	113.5	151.5	45.7	46	44.5	45.8	1496	1496	47.3	63.4	45	62	22.1
DATA	803	5	147	mm|chr1:138164815-138164756	ref|NM_001081360|ens|ENSMUST00000094523|ens|ENSMUST00000048309	0		7707	CGTTATTTGGACTCAGGAAAATACATCATGAAGTTTTCTTGTCTCAGCCTAGGTTTAAAT	913	0	A_55_P2054225	Camsap2	NM_001081360	ref|Mus musculus calmodulin regulated spectrin-associated protein family, member 2 (Camsap2), mRNA [NM_001081360]	3660	4485.8	-0.431	0.3	0.151	0	0	1	1	23.3	8.64	9.54	3.66	0	1	0	0	42	42	107	85.4	107.5	80.5	39.6	23.3	52.6	24.1	1470	1470	47.5	63.9	45	63	22.6
DATA	804	5	148	mm|chr17:83879502-83879561	ref|NM_001114361|ref|NM_001114362|ref|NM_199466|ens|ENSMUST00000096766	0		5245	TGTGATAATGGTTGGAAGGATGTGGGATTATGAAACTGCTTTTGTTTTGTTGGGTTTTTT	915	0	A_55_P1988907	Eml4	NM_001114361	ref|Mus musculus echinoderm microtubule associated protein like 4 (Eml4), transcript variant 1, mRNA [NM_001114361]	3680.94	4485.57	-0.0159	0.0619	0.797	0	0	1	1	615	593	62.3	59.4	2	0	0	0	42	42	561	992	532	973.5	120	172	93.8	194	1525	1525	47.4	64.3	46	63	22.4
DATA	805	5	149			0		0		917	1	ERCC-00126_533	ERCC-00126_533	ERCC-00126_533		3702.7	4485.34	0.354	0.309	0.251	0	0	1	1	9.24	20.9	9.27	4.13	0	0	0	0	45	45	95.6	103	94	97	37.1	35.9	38.5	37.1	1558	1558	47.3	64.3	46	63	22.4
DATA	806	5	150	mm|chr14:52627101-52627042	ref|NM_027248|ref|NM_001253694|ref|NM_001253696|ref|NM_001253695	0		1804	CCTTCTGTGGAAAATCTTTCCGCTCGGCGCATCACTTAAAAGTGCATCTCCGTGTGCACA	919	0	A_52_P512329	Zfp219	NM_027248	ref|Mus musculus zinc finger protein 219 (Zfp219), transcript variant 1, mRNA [NM_027248]	3722.9	4485.43	0.645	0.213	0.00239	0	0	1	1	9.76	43.2	9.5	5.54	0	0	0	0	44	44	95.9	137	97.5	136	26.5	36.4	30.4	39.3	1536	1536	47.2	64.1	46	63	22.5
DATA	807	5	151	mm|chr6:114657539-114657598	ref|NM_001253717|ref|NM_001253718|ref|NM_028835|ens|ENSMUST00000169310	0		1708	CTTGGGGTTTGATACCTTTGTTGTCATGAGACATGGCCTGAAGAAACCCAAGCAGCAGGG	921	0	A_55_P2151762	Atg7	NM_001253717	ref|Mus musculus autophagy-related 7 (yeast) (Atg7), transcript variant 1, mRNA [NM_001253717]	3744.06	4485.78	0.0528	0.0948	0.577	0	0	1	1	60	67.7	11.7	7.51	1	0	0	0	41	41	133	181	136	181	38.7	33.6	39.3	33.4	1516	1516	48.2	63.7	46	62	23.2
DATA	808	5	152	mm|chr3:32650236-32650295	ref|NM_025316|ens|ENSMUST00000127477|gb|AK004372|gb|AK002279	0		753	CAGGGTAGTAATGAAACCTGGAGGTCTGGGAAGTTGTGAATTCCTAAAGTGACACTGTTG	922	0	A_51_P201904	Ndufb5	NM_025316	ref|Mus musculus NADH dehydrogenase (ubiquinone) 1 beta subcomplex, 5 (Ndufb5), nuclear gene encoding mitochondrial protein, mRNA [NM_025316]	3765.49	4486.19	0.0151	0.0635	0.812	0	0	1	1	278	288	29.5	29	2	0	0	0	42	42	301	525	297.5	505.5	72.6	95.9	60.6	82.7	1477	1477	47.5	63.2	45	62	22.1
DATA	809	5	153	mm|chr11:101051853-101051912	ref|NM_016782|ens|ENSMUST00000103109|tc|TC1677730	0		5178	TATATATAAAAGAACTCAGTGGGCTGTCCTGTGCTATGCCCAGTTTGTAGCGAGCTCCTT	924	0	A_55_P2022128	Cntnap1	NM_016782	ref|Mus musculus contactin associated protein-like 1 (Cntnap1), mRNA [NM_016782]	3786.89	4486.05	0.0388	0.067	0.562	0	0	1	1	163	178	19.1	18.1	1	2	1	0	41	41	212	355	214	342	50.3	65.4	40	57.8	1493	1493	48.3	62.7	46	62	22.3
DATA	810	5	154			0		0		926	1	ERCC-00024_60	ERCC-00024_60	ERCC-00024_60		3807.97	4486.24	0.112	0.415	0.787	7.68326	0	1	1	8.93	11.6	8.97	3.8	0	1	0	0	41	41	92.4	88.9	92	89	29.5	26.3	25.2	30.4	1500	1500	48.6	63	46	62	22.1
DATA	811	5	155			0		0		928	1	ERCC-00104_60	ERCC-00104_60	ERCC-00104_60		3829.29	4486.5	0	0.524	1	7.66283	0	0	0	8.74	7.14	8.78	3.74	0	0	0	0	48	48	93.1	82.3	90	79.5	35.3	28.3	35.4	31.5	1495	1495	49.6	63.2	47	62	22.5
DATA	812	5	156	mm|chr11:86380802-86380861	ref|NM_001199045|ref|NM_001199047|ref|NM_001199046|ref|NM_019756	0		2009	AACCTGGACGACATGAGACACTGTCTCAGGCTAGATAAATAAATACAAATATCTGCTTTC	930	0	A_55_P2098578	Tubd1	NM_001199045	ref|Mus musculus tubulin, delta 1 (Tubd1), transcript variant 1, mRNA [NM_001199045]	3849.93	4486.19	-0.0816	0.0666	0.221	0	0	1	1	199	165	22.2	16.8	0	0	0	0	43	43	241	335	243	325	56.7	56.2	54.9	57.8	1517	1517	49.5	63.1	46	62	22.6
DATA	813	5	157	mm|chr3:37586160-37586219		0		0	TGCAGAGAGAGCTGGGGGCAGGGCGTGGTAATGGATTCCAGAGAGGGTTGTGCAAGGCAG	932	0	A_30_P01017914	chr3:37543523-37613073_F	chr3:37543523-37613073_F	lincRNA:chr3:37543523-37613073 forward strand	3870.98	4486.49	0.0786	0.135	0.56	0	0	1	1	33.8	40.5	10.3	5.22	0	0	0	0	44	44	115	136	106	133	44.2	37.4	48.6	40.6	1496	1496	49.2	62.7	47	62	22.3
DATA	814	5	158	mm|chr13:113884088-113884029		0		0	TCACTCCATCCCTGTCACTTCTGTGTCTGATCACAAATAAAATCAACTTGAATGGCTGCA	934	0	A_55_P2011341	A_55_P2011341	A_55_P2011341	Unknown	3892.45	4486.23	-0.203	0.296	0.493	0	0	1	1	18.3	11.5	9.24	3.67	0	1	0	0	43	43	104	89.1	105	85	37.3	22.1	40.4	22.2	1512	1512	48.6	62.5	47	62	22.2
DATA	815	5	159	mm|chr8:123102559-123102618	ref|NM_198671|ref|NM_001145896|ref|NM_001145897|ens|ENSMUST00000118136	0		3976	ACCTTGAATATTTAATATTTTTCACTGGGAGGTTTGAAGCTTACAAATTGAGAACGTGCC	936	0	A_65_P17476	Gse1	NM_198671	ref|Mus musculus genetic suppressor element 1 (Gse1), transcript variant 1, mRNA [NM_198671]	3913.51	4485.96	-0.0327	0.107	0.761	0	0	1	1	52.8	48.9	11.1	5.85	3	0	0	0	41	41	129	152	121	152	36.5	42.8	35.6	48.2	1546	1546	48.8	62.9	47	62	22.3
DATA	816	5	160	mm|chr14:106130533-106130592		0		0	TGCATTTGGAAAGAGCATTAGCAGAGCTAAGTACTTCATAAAGCCAAGAGACTTTGAGCT	938	0	A_30_P01022879	chr14:106068373-106146613_F	chr14:106068373-106146613_F	lincRNA:chr14:106068373-106146613 forward strand	3934.82	4487.43	-0.405	0.658	0.538	0	4.95468	1	1	9.37	3.69	8.45	3.7	1	0	0	0	43	43	97.3	65.7	95	62	27.8	19.7	24.5	21.1	1456	1456	49.3	63.3	47	63	23
DATA	817	5	161	mm|chr1:161065466-161065407		0		0	GAAGCATATCTGAAATAATCACAGATTATACTGGATGGCGAGAGAAAGAAACAAGTCCAA	940	0	A_30_P01026702	chr1:161046625-161069450_R	chr1:161046625-161069450_R	lincRNA:chr1:161046625-161069450 reverse strand	3956.06	4486.7	-0.0309	0.175	0.859	0	0	1	1	27.1	25.2	9.66	4.17	3	0	0	0	40	40	111	111	113.5	106.5	25.6	36.5	23	42.3	1484	1484	49.9	63.4	47	63	23.5
DATA	818	5	162	mm|chr7:54031222-54031164	ref|NM_001005247|ref|NM_001005248|ref|NM_001167864|ens|ENSMUST00000107649	0		1924	TTTCTCAGAAGATGAAAGGCTTAAAGAATTTGCCTCACACCAGGAAGAGGAGCAGCCAGA	942	0	A_55_P2091294	Hps5	NM_001005247	ref|Mus musculus Hermansky-Pudlak syndrome 5 homolog (human) (Hps5), transcript variant 1, mRNA [NM_001005247]	3977.12	4486.53	0.0871	0.301	0.772	0	0	1	1	12.6	15.5	8.94	3.77	0	0	0	0	44	44	99.8	95.1	101.5	87.5	35.8	30.7	36	37.4	1513	1513	49.3	64.2	47	64	23.1
DATA	819	5	163	mm|chr18:78212597-78212538		0		0	GTCCTGAGACAAGGAGGCTATTTCTAAGTCAGTCAGCCTTTTCACAAGGTATCCCAGAAA	943	0	A_30_P01018417	chr18:78190463-78235438_R	chr18:78190463-78235438_R	lincRNA:chr18:78190463-78235438 reverse strand	3998.88	4486.79	0	0.695	1	7.38234	4.8769	1	1	8.18	3.65	8.2	3.67	0	0	0	0	43	43	86.5	74	82	72	33.2	23.4	38.2	23.4	2063	2063	48.1	63.3	46	62	22.3
DATA	820	5	164			66	Structural	0		1	1	DarkCorner	DarkCorner	DarkCorner		4019.23	4485.58	0	0.695	1	7.3302	4.84584	1	1	8.12	3.63	8.14	3.64	3	1	0	0	40	40	77.1	70.1	74.5	67	31.7	18.5	28	18.2	3461	3461	47.2	62.6	45	62	22.4
DATA	821	6	1	mm|chr19:7432253-7432194	ref|NM_001033139|ens|ENSMUST00000025924|gb|AK166227|gb|AK163590	0		1883	CCTGTTGTCCTGTTGCATCTATTGTCCTGTTGTATATATTGCCTTTGTTGACAATAAATT	631	0	A_55_P1959338	AI846148	NM_001033139	ref|Mus musculus expressed sequence AI846148 (AI846148), transcript variant 1, mRNA [NM_001033139]	581.6	4480.59	0.0899	0.0717	0.21	0	0	1	1	111	137	14.8	14	0	0	0	0	46	46	164	293	170	294.5	42.2	70.3	43	85.2	3043	3043	39.5	66.5	38	66	20.4
DATA	822	6	2	mm|chr6:122919637-122919696	ref|NM_153197|ref|NM_001204241|ens|ENSMUST00000088468|ens|ENSMUST00000117173	0		1044	GCCAATGGTTATACATATGATAATACTGGCACATGTGTAAACTTACTTGGTCATTGTCAT	633	0	A_51_P147274	Clec4a3	NM_153197	ref|Mus musculus C-type lectin domain family 4, member a3 (Clec4a3), transcript variant 1, mRNA [NM_153197]	602.776	4480.52	-0.126	0.0915	0.168	0	0	1	1	78.3	58.5	12.6	6.72	0	1	1	0	43	43	137	169	144	166	38.6	43.3	36.3	47.4	1571	1571	41.1	66.7	40	66	20.9
DATA	823	6	3	mm|chr13:56580737-56580678	ref|NM_008373|ens|ENSMUST00000022019|gb|X14045|tc|TC1595383	0		436	AAAGCCGACCATGAAGACAGATGCTATTTATTCTATTTATTGAATTTACAAAACCTCCCC	635	0	A_51_P367070	Il9	NM_008373	ref|Mus musculus interleukin 9 (Il9), mRNA [NM_008373]	624	4480.8	0	0.693	1	7.71063	5.19942	1	1	8.58	3.88	8.61	3.89	3	0	0	0	40	40	75.5	70.5	73	67.5	25.4	22.8	19.3	25.4	1042	1042	42.1	65.7	40	65	21.9
DATA	824	6	4	mm|chr17:27455616-27455557		0		0	GCAAAAAGGCCAGGAGCTGCAGGAAAGCATTCGTGGGTGCCGATGATAGCTGAGCTCTGA	637	0	A_30_P01022616	chr17:27445260-27455641_R	chr17:27445260-27455641_R	lincRNA:chr17:27445260-27455641 reverse strand	645.375	4481	0	0.693	1	7.79385	5.25327	1	1	8.68	3.91	8.71	3.93	0	0	0	0	42	42	66.7	79.5	65.5	80.5	33.3	18.3	33.7	18.7	1029	1029	40.3	65.6	38	65	20.5
DATA	825	6	5	mm|chr4:3433248-3433189		0		0	GATGGGTGAGTGTTCAACAGTGTCCCACTCTGGAGGGGATGCTAAAGGGTTCTAGCCTCT	639	0	A_30_P01026045	chr4:3406175-3443875_R	chr4:3406175-3443875_R	lincRNA:chr4:3406175-3443875 reverse strand	666.5	4481.54	0.1	0.142	0.482	0	0	1	1	32	40.2	10.5	5.33	0	0	0	0	44	44	103	136	107.5	133.5	36.4	38.2	37.6	41.9	983	983	41	66.6	39	66	21.4
DATA	826	6	6	mm|chrX:71632310-71632251	ens|ENSMUST00000141604|ens|ENSMUST00000136716|ens|ENSMUST00000114138	0		386	TGCACTTAGCTGTTCAAGTATTGCCTTGGATTTACAAAATACAAGGGATGGGGAAATCTG	641	0	A_55_P2086741	Fam3a	ENSMUST00000141604	ens|family with sequence similarity 3, member A [Source:MGI Symbol;Acc:MGI:1913544] [ENSMUST00000141604]	687.5	4481	0	0.513	1	7.94276	0	1	1	9.1	7.77	9.13	3.96	3	1	0	0	40	40	77.1	86.8	76	83.5	27.1	22.3	21.3	23.4	1015	1015	41.3	66.4	40	66	21.1
DATA	827	6	7	mm|chr6:70093646-70093587	ens|ENSMUST00000103380|ens|ENSMUST00000103389|gb|U55650|gb|FM178882	0		245	CAGTGTGCAGGCTGAAGACCTGGCAGTTTATTACTGTCAGAATGATCATAGTTATCCTCC	643	0	A_55_P2094104	ENSMUST00000103380	ENSMUST00000103380	ens|immunoglobulin kappa variable 8-28 [Source:MGI Symbol;Acc:MGI:3642251] [ENSMUST00000103380]	708.562	4481.03	0	0.694	1	8.01057	5.39231	1	1	8.94	4.01	8.97	4.02	1	0	0	0	43	43	71.6	74.6	72	76	28.3	19.9	25.6	19.6	1020	1020	41	66.2	39	66	21.3
DATA	828	6	8	mm|chr5:13602462-13602521	ref|NM_009152|ref|NM_001243072|ref|NM_001243073|ens|ENSMUST00000030714	0		5826	GATGGGAACTAGAAAACTGGAGAGAAAAATGTAACGATATTGCTGCTGTAAATTATTCCT	645	0	A_55_P2014249	Sema3a	NM_009152	ref|Mus musculus sema domain, immunoglobulin domain (Ig), short basic domain, secreted, (semaphorin) 3A (Sema3a), transcript variant 1, mRNA [NM_009152]	729.274	4481.45	0	0.694	1	8.07428	5.43335	1	1	9.02	4.04	9.04	4.05	1	0	0	0	44	44	79.1	73.1	78.5	71.5	28.9	21.7	34.5	21.5	1006	1006	40.7	65.4	39	65	21.2
DATA	829	6	9	mm|chr17:10395565-10395506	gb|AK033279|tc|TC1612254|riken|8030484F22|nap|NAP008555-001	0		2266	GTTGGGGTGGAAATGTTATTGCTCTTTGTTTTCTTTATGCCCTTCTTACGTATTGTTTAT	647	0	A_55_P2251082	Qk	AK033279	gb|Mus musculus 15 days embryo male testis cDNA, RIKEN full-length enriched library, clone:8030484F22 product:RIKEN cDNA 1110003F05 gene, full insert sequence. [AK033279]	751	4481.5	0.0196	0.352	0.956	0	0	1	1	12.7	13.3	9.73	4.07	0	0	0	0	44	44	88.9	94.3	90.5	94	30.8	24.8	36	25.8	1015	1015	40.4	65.2	39	64	21.1
DATA	830	6	10	mm|chr2:130566167-130565177	ref|NM_029432|ens|ENSMUST00000133132|ens|ENSMUST00000044766|gb|AK158367	0		2057	AGGATGGATTATCTGCGGAACAAAAGAGATTGCACTCCAATGCACAGAAGCTCTTCAGTG	649	0	A_55_P2466575	4930402H24Rik	NM_029432	ref|Mus musculus RIKEN cDNA 4930402H24 gene (4930402H24Rik), mRNA [NM_029432]	772	4481.5	0.105	0.244	0.665	0	0	1	1	17.4	22.2	10.1	4.38	0	0	0	0	44	44	92.2	107	85	108.5	34.6	27.4	33.9	28.7	1029	1029	41	64.3	39	63	20.9
DATA	831	6	11	mm|chr2:26746607-26746548	ref|NM_009298|ens|ENSMUST00000047632|gb|AK077989|gb|AK132194	0		2252	AACAGAATTAAGAAGTGCTTGTTGTGTGTGGTGGCACACACCGTTAGTCCCATTACTCAG	651	0	A_55_P1974317	Surf6	NM_009298	ref|Mus musculus surfeit gene 6 (Surf6), mRNA [NM_009298]	793.323	4481.62	0.0986	0.0626	0.116	0	0	1	1	508	637	51.9	63.8	0	2	0	0	45	45	446	984	439	971	82.9	141	100	123	1020	1020	41.5	64.6	39	63	21.6
DATA	832	6	12	mm|chr6:122580207-122580266	ref|NM_139218|ens|ENSMUST00000049644|ens|ENSMUST00000123429|gb|AF490347	0		735	CCCAGGGCTGAGGAATAAAGTAAATAGAATTTGGAGTATGTACTTTCTAATTTCCAGAAA	653	0	A_55_P2091496	Dppa3	NM_139218	ref|Mus musculus developmental pluripotency-associated 3 (Dppa3), mRNA [NM_139218]	815.55	4481.6	0	0.696	1	8.28846	5.56865	1	1	9.28	4.13	9.3	4.14	2	2	0	1	42	42	80.9	73.8	73	72.5	31.4	19.3	31.9	15.9	1022	1022	40.8	65.2	39	64	21
DATA	833	6	13	mm|chr12:12895704-12895645		0		0	TTCTGTTTGCTCATAGTTTATTCACTGGGAATGCTTTTGCTTAGTGCCTGGGCATGCCCT	655	0	A_30_P01030821	chr12:12876192-12918398_R	chr12:12876192-12918398_R	lincRNA:chr12:12876192-12918398 reverse strand	835.507	4481.77	0.0154	0.465	0.974	8.32829	0	1	1	9.65	10	9.68	4.14	0	0	1	0	45	45	76.2	89.2	77	83	22.2	29.1	20.8	26.7	1006	1006	41	64.4	39	63	21.2
DATA	834	6	14	mm|chrX:82515564-82515623	ref|NM_028046|gb|BC049727|gb|AK005459|ens|ENSMUST00000048382	0		773	AGAAGCTTCCCCTGTCTTTCTGTTTGGCATTCTTTGCAATAAATTTGTTTGTTTCTAAGC	657	0	A_55_P2126207	1600014K23Rik	NM_028046	ref|Mus musculus RIKEN cDNA 1600014K23 gene (1600014K23Rik), mRNA [NM_028046]	856.725	4481.35	0.0861	0.428	0.841	8.36474	0	1	1	9.76	11.9	9.79	4.18	0	0	0	0	45	45	76.3	91.7	77	92	30.4	25	32.6	27.4	1051	1051	41.4	64.5	39	64	21
DATA	835	6	15	mm|chr15:100046038-100046097	ref|NM_001159361|ref|NM_172819|ens|ENSMUST00000108971|gb|AK030064	0		5048	AGCTCTGGCATGTGCGACAGCACGTTACTAAAGCAGTTACATGCATGTTGCGCTACCCTC	659	0	A_55_P1977558	Dip2b	NM_001159361	ref|Mus musculus DIP2 disco-interacting protein 2 homolog B (Drosophila) (Dip2b), transcript variant 1, mRNA [NM_001159361]	878.075	4481.62	0.367	0.305	0.228	8.39947	0	1	1	10	23.4	10.1	4.57	1	0	0	0	42	42	83.7	107	77.5	107	41.3	29.6	37.4	26.7	1033	1033	41.8	65	39	64	21.3
DATA	836	6	16	mm|chr1:196445813-196445754		0		0	AGAAAGGTTGTACCAGGGTCTAGGGACTCATGTCTTGGGGCCTGGTAAGCCAGCTGGCTA	661	0	A_30_P01024337	chr1:196445304-196445818_R	chr1:196445304-196445818_R	lincRNA:chr1:196445304-196445818 reverse strand	898.726	4481.81	0.0207	0.462	0.964	8.42899	0	1	1	9.79	10.3	9.81	4.18	0	1	0	2	41	41	73.2	89.3	71	89	28	18.9	23.7	17	1025	1025	42.7	65	41	64	21.5
DATA	837	6	17	mm|chr13:70344573-70344632	gb|CK334688|nap|NAP049195-1	0		459	CCCTGAGTATTTCAGGAATGTCATCCTCTCTTTCTGACAAAAGTGTCAATAACATTATAT	663	0	A_55_P2370931	AU017674	CK334688	gb|H3092H12-5 NIA Mouse 15K cDNA Clone Set Mus musculus cDNA clone H3092H12 5', mRNA sequence [CK334688]	919.985	4481.63	0	0.696	1	8.45448	5.67016	1	1	9.48	4.2	9.5	4.21	2	0	0	0	40	40	77.1	69.8	75	67	27.4	17.8	22.2	19.6	1046	1046	42.3	65.2	41	64	21
DATA	838	6	18	mm|chrX:7473179-7473120	ref|NM_019478|ref|NM_001252529|ref|NM_001252528|ens|ENSMUST00000154552	0		480	CCACATGATCCTAACTTTGTCGTTACCAAATCCGCCAAGAAAGTCAGGAACAATAATGCA	665	0	A_55_P2070254	Pqbp1	NM_019478	ref|Mus musculus polyglutamine binding protein 1 (Pqbp1), transcript variant 1, mRNA [NM_019478]	940.817	4482.52	0.0858	0.141	0.542	0	0	1	1	35.6	43.4	11.4	5.71	0	1	0	0	43	43	105	137	111	134	35	43.2	39.7	44.8	988	988	42.3	66.3	41	65	20.4
DATA	839	6	19	mm|chr5:143783811-143783752	tc|TC1685671	0		430	AGTTAAAAACAAGGATCTCAAAGTTTTTGGACAGCATCTGTGTGTGTGAGAAGGGGACTG	667	0	A_55_P2145800	TC1685671	TC1685671	tc|MMU17332 ribosomal protein L9 {Mus musculus} (exp=-1; wgp=0; cg=0), partial (77%) [TC1685671]	962.459	4482.41	-0.0228	0.068	0.738	0	0	1	1	176	167	20.7	17.1	0	3	0	0	44	44	201	312	200	312.5	48.1	54.4	51.1	46.5	983	983	41.4	66.9	40	66	19.9
DATA	840	6	20	mm|chr9:72470697-72470756	ref|NM_001033536	0		7940	TGTACATGATGCTGTATTTTCCTTGAACTGGTGAAATGGGAGAGGGGCATAAAAATGATA	669	0	A_55_P1995487	Rfx7	NM_001033536	ref|Mus musculus regulatory factor X, 7 (Rfx7), mRNA [NM_001033536]	983.255	4481.96	-0.0737	0.212	0.727	0	0	1	1	26.1	22	10.8	4.44	1	0	0	0	42	42	98.7	106	97.5	105	26.4	30.5	27.6	36.7	1027	1027	41.6	66.3	39	66	20.8
DATA	841	6	21	mm|chr11:100914373-100914432	gb|AK160358|tc|TC1620325|riken|A930017D03	0		737	ATTTCTCCTGGTGATCTTCTCAGAAGTCAGAGAAGGAAGTTGTCTAGCTCGCAGAAGACT	671	0	A_55_P2252891	AK160358	AK160358	gb|Mus musculus adult retina cDNA, RIKEN full-length enriched library, clone:A930017D03 product:unclassifiable, full insert sequence. [AK160358]	1004.78	4482.48	0.491	0.261	0.0605	8.52421	0	1	1	10.3	31.9	10.3	5.06	1	0	0	0	44	44	78	118	80	113.5	27	39.7	25.9	44.1	986	986	41	65.8	39	65	20.2
DATA	842	6	22			0		0		232	1	ERCC-00081_60	ERCC-00081_60	ERCC-00081_60		1025.8	4482.57	-0.146	0.0857	0.0891	0	0	1	1	91.9	65.7	13.4	7.52	2	0	0	0	42	42	142	169	134.5	173.5	59	49.4	62.3	64.9	1012	1012	41.7	67	40	66	20.8
DATA	843	6	23	mm|chr4:130557195-130557254	ens|ENSMUST00000143967	0		547	GCCCTTCCTCAAGCTCTGCCGTCAGCTTGATACCTGAGAAAATAAATGGAGGAAATCTTA	674	0	A_55_P2169129	ENSMUST00000143967	ENSMUST00000143967	ens|predicted gene 12973 [Source:MGI Symbol;Acc:MGI:3650042] [ENSMUST00000143967]	1047.23	4482.45	0.167	0.208	0.421	0	0	1	1	20.2	29.7	10.7	4.87	0	0	0	0	44	44	94.7	116	97.5	116.5	31.2	28.6	31.3	29.1	1014	1014	41.7	66.6	39	65	21
DATA	844	6	24	mm|chr12:30541974-30542033	ens|ENSMUST00000076157|gb|AK049967|gb|AK076608|gb|AK161925	0		2014	GGGACTTCAAAACTAAAGATTTGGTGACTTCTTTAAAGAGAGTAAAACTTAAACAGCCAC	676	0	A_52_P639028	Myt1l	ENSMUST00000076157	ens|myelin transcription factor 1-like [Source:MGI Symbol;Acc:MGI:1100511] [ENSMUST00000076157]	1068.29	4482.5	0	0.697	1	8.54004	5.7155	1	1	9.58	4.23	9.61	4.24	2	1	0	0	46	46	74.4	77.1	70.5	75.5	24.6	20.9	23.9	21.9	1007	1007	42.4	66.2	40	64	21.6
DATA	845	6	25	mm|chr3:107014360-107014301	ref|NM_001111143|ens|ENSMUST00000029504|gb|BC171994|gb|BC147477	0		1086	TTGGGGATGTTTTCATTCGGGAGTTCTACAGTGTGTTTGACAGAGCCAACAATCGTGTTG	678	0	A_55_P2046563	Cym	NM_001111143	ref|Mus musculus chymosin (Cym), mRNA [NM_001111143]	1089.4	4482.59	0	0.697	1	8.53959	5.71357	1	1	9.58	4.23	9.61	4.24	1	1	0	0	44	44	68	72.8	69	71	27.2	22.3	25.2	26.3	999	999	41.5	66	39	64	19.8
DATA	846	6	26			0		0		680	1	ERCC-00013_180	ERCC-00013_180	ERCC-00013_180		1110.6	4482.59	0	0.697	1	8.53618	5.70959	1	1	9.58	4.22	9.6	4.24	0	0	0	0	46	46	77.4	73.7	76	74	37.3	20.9	48.6	21.9	1007	1007	43	66	40	64	20.7
DATA	847	6	27	mm|chr9:19905467-19905526	ref|NM_146559|ens|ENSMUST00000050227|tc|TC1600326|nap|NAP022221-001	0		464	TTCAAATCCACAGTCCAGTCATATCCTACGTGGGCTGCCTCACTCAGATGTCTCTTTTTA	682	0	A_51_P120823	Olfr868	NM_146559	ref|Mus musculus olfactory receptor 868 (Olfr868), mRNA [NM_146559]	1131.78	4482.52	0.0742	0.434	0.864	8.53002	0	1	1	9.96	11.8	10	4.23	0	4	0	0	41	41	84.3	91.1	76	92	35.8	16.2	35.6	16.3	1011	1011	43.5	66.2	41	65	21.2
DATA	848	6	28	mm|chr11:113106230-113106171	ref|NM_001166503|ref|NM_027216|ens|ENSMUST00000042657|ens|ENSMUST00000106633	0		2680	GCTTTCTGCCGGATAAGACCTCGTGACTGTGATTAATGTCAATAAAGGGAATTTTGTTGC	684	0	A_55_P2028788	Slc39a11	NM_001166503	ref|Mus musculus solute carrier family 39 (metal ion transporter), member 11 (Slc39a11), transcript variant 1, mRNA [NM_001166503]	1152.69	4482.72	-0.0352	0.0615	0.567	0	0	1	1	2880	2660	289	266	0	3	0	0	42	42	2130	3700	1993	3568	500	613	441	553	1024	1024	43.5	66.4	40	66	21.7
DATA	849	6	29	mm|chr3:101086981-101083802	ref|NM_013486|ens|ENSMUST00000029456|gb|AF065906|gb|AF065907	0		627	TCTAAGATGGAAGTTGTTAACTGTCCAGAGAAAGGTCTGTCCTTCTATGTCACAGTGGGG	686	0	A_51_P126067	Cd2	NM_013486	ref|Mus musculus CD2 antigen (Cd2), mRNA [NM_013486]	1174	4482.8	0.357	0.289	0.218	0	0	1	1	10.9	24.9	10.3	4.66	2	5	0	0	37	37	88.8	109	93	108	35.3	26.4	36.3	23.7	1028	1028	43	67.1	40	66	21.6
DATA	850	6	30	mm|chr8:18918396-18918337		0		0	AAACATAGTCCAGGGACTCGGGCTTAGCTCATAACCCTCGCGGCATCACAACGCCCCATT	688	0	A_30_P01031466	chr8:18895366-18925423_R	chr8:18895366-18925423_R	lincRNA:chr8:18895366-18925423 reverse strand	1196.28	4482.31	0.028	0.14	0.842	0	0	0	0	40	42.6	11.6	6.56	0	0	0	0	45	45	108	136	106	120	39.7	62.1	39.3	65.2	1086	1086	43.6	67.1	41	66	22
DATA	851	6	31	mm|chr6:142919416-142919475		0		0	GCTGCAGTGTTGTTCCACATCTCTCCTAGTTTCTTTGCAACATCACCAATGGATAAGTCA	690	0	A_30_P01033003	chr6:142915873-142938323_F	chr6:142915873-142938323_F	lincRNA:chr6:142915873-142938323 forward strand	1215.62	4483.06	-0.0468	0.08	0.558	0	0	1	1	104	93.5	15.1	10	1	1	0	0	41	41	152	209	157	211	39.3	44.3	36.3	40.8	1044	1044	42.8	66.7	41	65	21.5
DATA	852	6	32	mm|chr15:77200586-77200645		0		0	TTTCACTCGTCCTTACCTGTTCGATGGTCTCTTTGGTCGGCAGGGTGTTATTCTCCTGCG	692	0	A_30_P01021252	chr15:77164450-77201325_F	chr15:77164450-77201325_F	lincRNA:chr15:77164450-77201325 forward strand	1238.1	4482.97	0.033	0.0804	0.681	0	0	1	1	93.4	101	14.4	10.7	0	1	1	0	43	43	145	220	147	222	36.6	47.5	32.2	46	1039	1039	43.4	65.9	41	65	21.8
DATA	853	6	33	mm|chr4:115769677-115769618	ref|NM_009015|ref|NM_001122958|ref|NM_001122959|ens|ENSMUST00000102704	0		2957	CTGGGAGAAAATCATCAAGAAGGGCTGCATGATGTTTGCCCAAAATTTATTTTATAAGAA	694	0	A_55_P2086659	Rad54l	NM_009015	ref|Mus musculus RAD54 like (S. cerevisiae) (Rad54l), transcript variant 1, mRNA [NM_009015]	1258.06	4483.15	-0.061	0.0628	0.331	0	0	1	1	451	391	46.3	39.3	4	1	0	0	39	39	398	625	399	611	57.3	135	59.3	125	1007	1007	42.4	66.8	40	66	21.6
DATA	854	6	34	mm|chr6:113541170-113541229	ref|NM_001033244|ens|ENSMUST00000168342|gb|AK155602|gb|BC139004	0		4150	ACTCACCAAGCATGTGCCTTTACTCAAAAAGTCACTGGAACTGTTAGTTTGCAGAGTCAA	696	0	A_52_P556462	Fancd2	NM_001033244	ref|Mus musculus Fanconi anemia, complementation group D2 (Fancd2), mRNA [NM_001033244]	1280	4483.5	0.122	0.0879	0.165	0	0	1	1	70.2	93	13	9.97	0	0	0	0	44	44	129	210	128	205	36.4	52.1	42.6	65.2	983	983	42.7	67.1	40	66	21.8
DATA	855	6	35	mm|chr10:120353914-120353973		0		0	ATGTCACAACAAACTCAAGGGTCTGAGCCATTTCTAAAGAGACACTTTCCGGAGACACAG	698	0	A_30_P01025100	chr10:120336296-120354471_F	chr10:120336296-120354471_F	lincRNA:chr10:120336296-120354471 forward strand	1301	4483.5	0.0369	0.453	0.935	8.40526	0	1	1	9.77	10.6	9.8	4.15	0	0	0	0	44	44	83.5	89.5	78.5	83	31.6	30.1	37.3	31.9	988	988	42.6	67.1	41	66	20.7
DATA	856	6	36	mm|chr13:21902695-21902754	ens|ENSMUST00000081342|ens|ENSMUST00000091745|gb|BC147161|gb|BC147162	0		459	GACCGAGAGCCACCACAAGGCCAAGGGAAAATAAGACCAGCGGTTCACTCACCCGAAAAG	700	0	A_66_P100853	ENSMUST00000081342	ENSMUST00000081342	ens|histone cluster 1, H2ao [Source:MGI Symbol;Acc:MGI:2448302] [ENSMUST00000081342]	1322.17	4483.41	-0.121	0.0624	0.0522	0	0	1	1	78300	59200	7830	5920	0	0	0	0	44	44	53100	87700	52666	85878.5	3910	7440	4890	9270	999	999	43.8	66.7	41	65	21.3
DATA	857	6	37	mm|chr18:66230936-66230877	ref|NM_178793|ens|ENSMUST00000130300|ens|ENSMUST00000146610|ens|ENSMUST00000061103	0		783	TATGTCAATGGTGACAAGGTACTGGCCTCAAACGCCTACCTTCCAGGACCTCCTGGCCTG	702	0	A_55_P2009882	Ccbe1	NM_178793	ref|Mus musculus collagen and calcium binding EGF domains 1 (Ccbe1), mRNA [NM_178793]	1343.39	4483.09	0.0141	0.465	0.976	8.35549	0	1	1	9.69	10	9.71	4.12	2	1	0	0	40	40	72.4	88.7	75	87	29.6	25.7	26.9	29.8	1047	1047	43.8	66.4	41	65	21.4
DATA	858	6	38	mm|chr7:109061566-109061507	ref|NM_001162974|ref|NM_027053|ref|NM_001162973|ens|ENSMUST00000078448	0		875	CACCGAATGCCCTGAGGATAATCAGCTTGGTTTGACAATAAATGATTTGAGCTGTTGAAC	704	0	A_55_P1999760	Lrrc51	NM_001162974	ref|Mus musculus leucine rich repeat containing 51 (Lrrc51), transcript variant 3, mRNA [NM_001162974]	1364.42	4483.53	0.0269	0.091	0.768	0	0	1	1	71.6	76.1	13	8.4	0	1	0	0	45	45	131	187	130	184	48.9	48.1	54.1	46.7	1023	1023	43.6	66.6	42	65	21.2
DATA	859	6	39	mm|chr7:147838658-147838717	ref|NM_146960|ens|ENSMUST00000084455|gb|BC120694|gb|BC119325	0		1001	CCTATATCAGTCCTGCTTCCAGCTACAGCCCAGAAAGAAGCAAATTTACCTCAGTGCTAT	320	0	A_51_P117115	Olfr53	NM_146960	ref|Mus musculus olfactory receptor 53 (Olfr53), mRNA [NM_146960]	1385.6	4483.59	0.0808	0.43	0.851	8.30254	0	0	0	9.68	11.7	9.71	4.12	1	0	0	0	45	45	79.6	91	77	87	20.5	27.1	24.5	28.2	1010	1010	42.2	66	40	64	21.1
DATA	860	6	40	mm|chr6:89208892-89208833		0		0	TCTGCTTCCCCTATGAGCTGGAGACAGAGCCACCGTAGGCTCAGTCTTATCCTTGGAGTC	707	0	A_30_P01025325	chr6:89207813-89209131_R	chr6:89207813-89209131_R	lincRNA:chr6:89207813-89209131 reverse strand	1406.78	4483.52	0	0.525	1	8.27385	0	1	1	9.49	7.7	9.52	4.07	0	0	0	0	45	45	74.7	85.6	73	82	25.2	26.9	26.7	25.9	987	987	42.8	66.6	40	65	21.9
DATA	861	6	41	mm|chr3:93571434-93571375		0		0	TAGAAATACTCCCAAGCATCTGCTAAACACATGTAATTCCTCACAGGCAGAAACTCACAG	709	0	A_30_P01033562	chr3:93564825-93576725_R	chr3:93564825-93576725_R	lincRNA:chr3:93564825-93576725 reverse strand	1428	4483.5	0	0.492	1	8.24425	0	1	1	9.51	8.87	9.58	4.06	0	0	0	0	44	44	89.2	87.2	89.5	81.5	34.8	28.9	33.7	28.2	998	998	43.5	66.5	41	65	22.6
DATA	862	6	42	mm|chr3:48910455-48910514		0		0	TTTTGAGAGGTCACTTCCAAATAATGAGTTCTGGCAAGTCGGTTTCCACAGCACATGAGG	711	0	A_30_P01023778	chr3:48896525-48994125_F	chr3:48896525-48994125_F	lincRNA:chr3:48896525-48994125 forward strand	1449	4483.8	0.0381	0.453	0.933	8.21463	0	1	1	9.53	10.4	9.56	4.06	0	0	0	0	43	43	83.6	89.3	80	90	31.5	25.4	25.6	29.3	1006	1006	44.7	66.8	42	65	21.8
DATA	863	6	43	mm|chr9:21554286-21554345	ref|NM_010700|ref|NM_001252659|ref|NM_001252658|ens|ENSMUST00000070068	0		4456	CTGCTTTGAAACCCTTGTTCAGATGTTTTTATAGGCTGAAAATATCATACTGTGATGGAT	713	0	A_55_P2167999	Ldlr	NM_010700	ref|Mus musculus low density lipoprotein receptor (Ldlr), transcript variant 1, mRNA [NM_010700]	1470.37	4484	-0.0771	0.0623	0.216	0	0	0	0	665	557	67.3	55.8	2	1	0	0	39	39	566	881	573	840	117	179	98.6	207	1005	1005	44.5	67.5	42	66	22.1
DATA	864	6	44	mm|chr18:37463364-37463423	ref|NM_053128|ens|ENSMUST00000051754|gb|AF326296|gb|AK030570	0		2911	ATGTAATTTTAGGCTGCATTGTTTTGAGTTCATTGAGTTCTTGGCCTTTTTAGGTTAAGC	715	0	A_51_P109295	Pcdhb3	NM_053128	ref|Mus musculus protocadherin beta 3 (Pcdhb3), mRNA [NM_053128]	1491.5	4484	-0.0754	0.176	0.668	0	0	1	1	31	26.1	10.6	4.47	1	1	0	0	43	43	105	113	101	105	40.4	36.5	54.1	37.8	1024	1024	43.8	68.2	41	67	22.2
DATA	865	6	45	mm|chr18:44589329-44589270	ref|NM_001085373|ref|NM_001085374|ens|ENSMUST00000089874|ens|ENSMUST00000164666	0		3242	TCCACAATGGCTCCAGCCTCAAGATTAGCCACAACTTCTTTCAGAGTTCACCATTCCAGT	717	0	A_52_P309890	Mcc	NM_001085373	ref|Mus musculus mutated in colorectal cancers (Mcc), transcript variant 1, mRNA [NM_001085373]	1512.56	4484.03	0.194	0.376	0.607	8.12001	0	1	1	9.54	14.9	9.57	4.11	4	0	0	0	40	40	81.5	95.7	77	93	24.5	29.1	18	32.6	1025	1025	43.1	67.7	41	67	21.9
DATA	866	6	46	mm|chr16:38773918-38773859	ref|NM_178924|ens|ENSMUST00000057767|gb|AK086926|gb|EU694105	0		1147	CTATATAAGACAGAAAGTTTGGAGAATGGAGACGACTCTCATTCCTGTCTATGTTTAATG	719	0	A_51_P113195	Upk1b	NM_178924	ref|Mus musculus uroplakin 1B (Upk1b), mRNA [NM_178924]	1533.7	4484.1	0	0.696	1	8.08754	5.38179	1	1	9.03	4	9.06	4.01	2	2	1	0	38	38	83.8	76.4	83.5	77	26	18.3	18.3	17.4	1052	1052	42.5	67.7	41	67	20.6
DATA	867	6	47	mm|chr7:30719321-30719262	ref|NM_178384|ens|ENSMUST00000032797|ens|ENSMUST00000108205|gb|BC050048	0		2203	TGGAAAAGCTTTCAGCCAAAAGTCACACCTTGTCAGACACCAGAGAATCCACACTCACTA	721	0	A_55_P2044982	Zfp74	NM_178384	ref|Mus musculus zinc finger protein 74 (Zfp74), mRNA [NM_178384]	1554.93	4484.27	0.0281	0.0819	0.731	0	0	1	1	85.5	91.2	13.5	9.75	0	1	0	0	42	42	144	213	134	200.5	62.9	61.7	63	54.9	1044	1044	42.7	66.7	41	66	21.3
DATA	868	6	48	mm|chr18:4420181-4420240		0		0	TAACCCATTGTAGACTGTTTCTGGTGTGTAATCTGTGTATCACAATCACCGTTGATCCCT	723	0	A_30_P01026341	chr18:4420141-4420620_F	chr18:4420141-4420620_F	lincRNA:chr18:4420141-4420620 forward strand	1575.39	4484.33	0.0568	0.127	0.655	0	0	1	1	39.6	45.1	11	5.57	1	1	0	0	45	45	111	143	98	137	44.3	56.2	48.2	55.6	1030	1030	43.4	66.1	42	65	21.8
DATA	869	6	49	mm|chr3:121357215-121357156		0		0	CCTACAGAGGGACAGTCAAGTTTATAGATGTAGCACTTTTTCTTTCAGTCAAGTTTTTTA	724	0	A_30_P01026954	chr3:121356775-121357347_R	chr3:121356775-121357347_R	lincRNA:chr3:121356775-121357347 reverse strand	1597.22	4484.48	-0.0792	0.191	0.679	0	0	1	1	27.6	23	10.3	4.26	1	0	0	0	44	44	103	109	105	105	35.4	35.2	35.6	35.6	1013	1013	44.2	65.9	43	65	21.8
DATA	870	6	50	mm|chr7:71220887-71220828		0		0	TACAGCAAAGTGGAGTATTTTGACAGCACAATGGAGCAGGGTGACATCACAGTGTTGCAA	726	0	A_30_P01023019	chr7:71220656-71221612_R	chr7:71220656-71221612_R	lincRNA:chr7:71220656-71221612 reverse strand	1618.29	4484.5	0	0.645	1	7.95503	0	1	1	8.94	4.7	8.96	3.95	1	0	0	0	47	47	83.8	81.5	82	84	30	21.4	36.3	22.6	1024	1024	44.9	67.6	42	67	22.2
DATA	871	6	51	mm|chr17:36045568-36045509	ref|NM_001142744|ens|ENSMUST00000137069|ens|ENSMUST00000151009|ens|ENSMUST00000130309	0		509	ATCGCCGAAGCTGCTCAAGTTCCTGAATAAGCACTACAACCTGGAGACCACAGTCCCACA	728	0	A_55_P2049095	Atat1	NM_001142744	ref|Mus musculus alpha tubulin acetyltransferase 1 (Atat1), transcript variant 1, mRNA [NM_001142744]	1638.98	4484.31	0.115	0.178	0.518	0	0	1	1	23.8	31	10.1	4.7	2	1	0	0	39	39	101	121	103	129	35.9	27.3	37.4	27.1	1039	1039	44.7	67.9	42	67	22.8
DATA	872	6	52			0		0		386	1	ERCC-00003_63	ERCC-00003_63	ERCC-00003_63		1660.51	4484.43	-0.209	0.103	0.0427	0	0	1	1	73.2	45.2	12.6	5.63	0	2	1	0	43	43	136	145	140	143	36.8	46	44.5	51.1	1053	1053	44.5	66.8	42	66	22
DATA	873	6	53	mm|chr17:66831861-66831920		0		0	GCTGCAGAGCTGTCCCCCAAGGTTTTTTGTCTGTTTGTTTTATATGACTTTCTTTTCTAG	730	0	A_30_P01032030	chr17:66802920-66834745_F	chr17:66802920-66834745_F	lincRNA:chr17:66802920-66834745 forward strand	1682.32	4484.36	0.0722	0.109	0.508	0	0	1	1	47.7	56.4	11.3	6.56	2	1	0	0	43	43	118	163	111	163	43.5	48.1	41.9	41.9	1075	1075	43.4	67	41	67	22
DATA	874	6	54	mm|chr7:68849461-68849402		0		0	CCTGTCTCCATTCTCAATTTGAATTCACATTCTCAATAAATCATAAACCAGAAGAGCAAC	732	0	A_30_P01020746	chr7:68849401-68958266_R	chr7:68849401-68958266_R	lincRNA:chr7:68849401-68958266 reverse strand	1702.73	4484.9	0.136	0.403	0.736	7.82216	0	0	0	9.12	12.5	9.15	3.91	3	1	0	0	39	39	79.6	92.7	76	90	25.9	27.6	27.1	24.5	1048	1048	43	67.3	41	66	21.3
DATA	875	6	55	mm|chr12:88614739-88614798	ref|NM_146036|ens|ENSMUST00000021425|gb|AK076069|gb|AK165289	0		1166	GTTGAAACTTTAGTCCAGCCCTCTCGCAATGGCTTGTGACTCACAGGATTGCACCATCCC	734	0	A_51_P173564	Ahsa1	NM_146036	ref|Mus musculus AHA1, activator of heat shock protein ATPase homolog 1 (yeast) (Ahsa1), mRNA [NM_146036]	1723.78	4484.89	-0.0537	0.0616	0.383	0	0	1	1	7940	7010	794	701	0	0	0	0	43	43	6220	10700	6299	10477	809	1550	927	1830	1007	1007	44.1	65.7	42	65	22.3
DATA	876	6	56	mm|chr9:4260854-4260913		0		0	GCTTAGACCAGTGGTTAGAACAGCTGAACTAGAGTAAGCAGCCACTGTGCAGCTTAGCTC	736	0	A_30_P01027041	chr9:4260788-4261404_F	chr9:4260788-4261404_F	lincRNA:chr9:4260788-4261404 forward strand	1745.36	4484.9	0	0.695	1	7.75603	5.14861	1	1	8.63	3.84	8.66	3.85	1	0	0	0	42	42	77	70.9	73	72	31.1	18.3	31.5	19.3	1000	1000	43	65.3	42	65	21.4
DATA	877	6	57	mm|chr11:41725423-41725364	ref|NM_008073|ens|ENSMUST00000070735|ens|ENSMUST00000146198|gb|M62374	0		2167	GGAAAAAATTAGAATACCTCCCGTATCTGTGAAGAATCACAATAGAAAAGCCTAGATTAG	738	0	A_55_P1965694	Gabrg2	NM_008073	ref|Mus musculus gamma-aminobutyric acid (GABA) A receptor, subunit gamma 2 (Gabrg2), transcript variant 1, mRNA [NM_008073]	1766.44	4484.11	0	0.695	1	7.72301	5.12482	1	1	8.59	3.82	8.62	3.83	1	1	0	0	42	42	83.1	73.2	89.5	70	26.3	20.1	23	24.1	1074	1074	43.9	65.1	43	64	21.4
DATA	878	6	58	mm|chr13:066163805-066163746	tc|TC1732485|tc|TC1747817	0		95	TAAACTTTAGAAGAGATGAGAAAGAAAACCCACGTTTTCCTGGGAAGCCGTGAGCGAGAG	740	0	A_55_P1991461	TC1732485	TC1732485	tc|NM_065733 F52C9.7 {Caenorhabditis elegans} (exp=-1; wgp=0; cg=0), partial (5%) [TC1732485]	1787.12	4484.58	0.109	0.411	0.791	0	0	1	1	9.1	11.7	9.02	3.83	0	2	0	0	41	41	90.4	91.8	93	97	32	25.1	39.3	28.2	1067	1067	44.6	65.6	42	64	21.9
DATA	879	6	59	mm|chr11:120097122-120097181		0		0	TTTGCAGGGTCGACCTAGGTGCCACGCGAAGACCAGCCTTGGTTAAGTGATCCCGGGCAG	742	0	A_30_P01029024	chr11:120079199-120130099_F	chr11:120079199-120130099_F	lincRNA:chr11:120079199-120130099 forward strand	1808.04	4484.67	0.0455	0.104	0.662	0	0	1	1	51.5	57.1	11.2	6.58	0	0	0	0	42	42	122	166	122.5	154.5	38	56.4	31.3	67.8	1069	1069	44.3	65.7	43	64	21.7
DATA	880	6	60	mm|chr8:026707399-026707458	tc|TC1600058	0		501	GATGCAGAATCTCCAGAGTCCGAACTAAGCTCTGTACCTTTAACTAAAACCGTTCTCCAC	744	0	A_55_P2140487	TC1600058	TC1600058	tc|Q8VIY9_MYCTU (Q8VIY9) PE_PGRS family protein, partial (3%) [TC1600058]	1830	4485.5	0	0.696	1	7.62998	5.06013	1	1	8.48	3.78	8.52	3.79	1	4	0	0	40	40	87.5	66.4	83.5	64.5	29.4	18.1	28.2	17.6	997	997	43.3	66.2	42	65	21.2
DATA	881	6	61	mm|chr2:38921969-38921910	ref|NM_178778|ens|ENSMUST00000038874|gb|AK142499|riken|D530048H07	0		10469	TAGGATGGAAAATAAAACGTTGTTTTGATGTTTGTTAAATAACAAGATTACAGAATATCT	746	0	A_66_P101664	Scai	NM_178778	ref|Mus musculus suppressor of cancer cell invasion (Scai), mRNA [NM_178778]	1851	4485.5	0.217	0.366	0.553	7.59981	0	0	0	8.91	14.7	8.94	3.87	1	3	0	0	40	40	86.8	96.5	83.5	93.5	36.3	16.9	33	16.5	974	974	44.2	66.4	42	66	21.7
DATA	882	6	62	mm|chr11:95353248-95353307	ref|NM_025287|ens|ENSMUST00000092765|ens|ENSMUST00000107722|ens|ENSMUST00000107724	0		1405	GCTTTTACTCTGTGTCAGGGAAAAGACTGCACGATGACCCAGACTTTAAAACAGCACTAA	748	0	A_55_P1979699	Spop	NM_025287	ref|Mus musculus speckle-type POZ protein (Spop), mRNA [NM_025287]	1871.72	4485.5	0.00119	0.0629	0.985	0	0	1	1	329	330	34.3	33.1	1	0	1	0	44	44	340	597	335	571	58.8	118	57.3	137	1000	1000	45.3	65.2	42	64	22.8
DATA	883	6	63	mm|chr1:53215478-53215419		0		0	GATAATGTCACTGCTGTAATTTATAAATAAAAACAGACATTCATATCTACTATATACTAG	750	0	A_30_P01030746	chr1:53215418-53244461_R	chr1:53215418-53244461_R	lincRNA:chr1:53215418-53244461 reverse strand	1892.32	4485.95	0	0.696	1	7.54261	4.99865	1	1	8.38	3.74	8.41	3.75	0	0	0	0	42	42	86.7	73	83.5	72	30.7	23.3	28.5	28.9	975	975	44.5	63.9	42	62	21.3
DATA	884	6	64			0		0		752	1	ERCC-00171_229	ERCC-00171_229	ERCC-00171_229		1914.6	4485.59	0	0.695	1	7.51228	4.97694	1	1	8.34	3.72	8.36	3.73	1	1	0	0	44	44	76.3	77	77	76.5	33	25.5	36.7	33	1008	1008	43.8	63.9	41	62	21.4
DATA	885	6	65	mm|chr14:106639707-106639766		0		0	GTGGGGCCAGTGTGATTTCTTTTAACTCCCAGAATAAAAGATAAATAAATCTCTTTTGAG	754	0	A_30_P01018338	chr14:106562325-106660675_F	chr14:106562325-106660675_F	lincRNA:chr14:106562325-106660675 forward strand	1935.78	4485.52	0	0.515	1	7.48444	0	1	1	8.53	7.23	8.56	3.69	3	0	0	0	42	42	83.6	85.5	82.5	87.5	28.5	26	23.5	26.9	1028	1028	44.6	64.6	42	63	21.7
DATA	886	6	66	mm|chr7:149266020-149265961	ref|NM_008748|ens|ENSMUST00000051217|ens|ENSMUST00000039926|gb|AK017419	0		4190	ATTATGTAAATTTACCTCCTGTCTGTCATTGGATTTCTGAGGTGACCCTGGGTGTGGAGG	756	0	A_55_P2103206	Dusp8	NM_008748	ref|Mus musculus dual specificity phosphatase 8 (Dusp8), mRNA [NM_008748]	1956.71	4485.87	0.154	0.395	0.696	7.458	0	1	1	8.68	12.4	8.7	3.74	1	3	0	0	40	40	80.5	93.3	82	94.5	25.7	25.9	23.9	24.1	1009	1009	44.5	65.1	42	63	21.4
DATA	887	6	67	mm|chr16:14192844-14192903	ref|NM_023317|ref|NM_001114085|ens|ENSMUST00000117958|ens|ENSMUST00000115795	0		2109	GCTGGCTATTTGTTCTCCTTAGACATAATAACCTGGGGAAAGATGGACTTTATTTTTTAT	758	0	A_55_P2165334	Nde1	NM_023317	ref|Mus musculus nuclear distribution gene E homolog 1 (A nidulans) (Nde1), transcript variant a, mRNA [NM_023317]	1977.79	4485.72	-0.0563	0.0617	0.361	0	0	1	1	2270	1990	227	199	1	1	0	0	42	42	1920	3230	1891	3117.5	368	559	360	573	1019	1019	44.4	65.7	43	64	21.6
DATA	888	6	68	mm|chr5:64503307-64503366	ref|NM_025700|ens|ENSMUST00000087324|gb|AK014332|gb|BC052762	0		1530	AAACTTATTTGGAAACCTGAGAAACTATGACGGGAAGAATAATTATCCCAAAATGTGTGG	760	0	A_51_P427530	Pgm1	NM_025700	ref|Mus musculus phosphoglucomutase 1 (Pgm1), mRNA [NM_025700]	1998.87	4486.15	-0.00853	0.0843	0.919	0	0	1	1	77	75.5	12.3	8.18	2	0	0	0	41	41	143	200	145	200	35.6	62.7	31.1	70.4	993	993	44.6	65.6	43	64	21.7
DATA	889	6	69	mm|chr19:13520110-13520169	ref|NM_207132|ens|ENSMUST00000096203|tc|TC1600568|nap|NAP057257-1	0		606	TTGGATGTTGTTTTCACTCTCTTAGTTATCTTAAACACTTACCTGCTTATTTTCATTGCT	762	0	A_66_P100262	Olfr1471	NM_207132	ref|Mus musculus olfactory receptor 1471 (Olfr1471), mRNA [NM_207132]	2020.47	4485.93	0	0.695	1	7.38146	4.88404	1	1	8.18	3.66	8.2	3.67	0	0	0	0	44	44	74.3	71.1	74	70	24.3	21.6	24.1	25.8	1000	1000	45.1	65.9	43	65	21.5
DATA	890	6	70	mm|chr8:41736641-41736582		0		0	ATGGCGGACAGATCCAAAATGACTCAATGGTAACACTGCACAACAGCTACAGCTTCCAAA	764	0	A_30_P01029975	chr8:41730287-41746862_R	chr8:41730287-41746862_R	lincRNA:chr8:41730287-41746862 reverse strand	2040.38	4486.27	0.107	0.313	0.733	0	0	1	1	11.7	15	8.81	3.74	2	1	0	0	41	41	93.3	97.8	95	94	31.5	28.4	36.3	28.9	982	982	44.8	66.6	43	65	21.2
DATA	891	6	71	mm|chr3:108001250-108001191	ref|NM_001081320|ref|NM_028061|ens|ENSMUST00000106654|ens|ENSMUST00000155099	0		1629	CTATTCTTAAGCTTTTAGAACAAAATAAAAACCAAGGAGTAGGCCCCTCTTGACCTAAGG	766	0	A_55_P2071087	Cyb561d1	NM_001081320	ref|Mus musculus cytochrome b-561 domain containing 1 (Cyb561d1), transcript variant 1, mRNA [NM_001081320]	2062.6	4486.22	0.0209	0.122	0.865	0	0	1	1	39.7	41.7	10.2	5.23	2	0	2	0	40	40	115	144	113.5	142	23	44.8	19.5	49.7	986	986	45.4	66.4	43	65	21.4
DATA	892	6	72	mm|chr6:117829691-117829750		0		0	ACGAAAAGGAGAGTGACAGCCGAGTTCTCACAGGAGTGAAGCCACGTGGCGCCGGAGAGC	768	0	A_30_P01022162	chr6:117829576-117834247_F	chr6:117829576-117834247_F	lincRNA:chr6:117829576-117834247 forward strand	2083.51	4486.28	0.116	0.37	0.754	0	0	1	1	9.6	12.5	8.62	3.67	1	1	0	0	44	44	91.8	94	88.5	90	34.2	26.4	31.1	22.1	980	980	45.2	66.6	44	65	21.4
DATA	893	6	73	mm|chr9:056391584-056391643		0		0	AACGAAGGAACACCCAAGAACACACAAAAGCAGATGAAGGCCATCCTTCAAGAAGATCCA	770	0	A_55_P1972448	A_55_P1972448	A_55_P1972448	Unknown	2104.2	4485.8	-0.632	0.253	0.0126	0	0	1	1	32.4	7.55	9.33	3.44	0	4	0	0	39	39	111	86.7	112	84	42.6	21.6	44.5	20.4	1036	1036	45.3	66.5	43	65	22.3
DATA	894	6	74	mm|chr5:120253884-120253825		0		0	TGAAAAGTGCTCTGAGTCTTTTATTCGCTGCCGGTCGCTTACTGAACAAACAAAGCCTCT	772	0	A_30_P01031447	chr5:120253747-120281800_R	chr5:120253747-120281800_R	lincRNA:chr5:120253747-120281800 reverse strand	2126.15	4486.5	0	0.694	1	7.2725	4.80586	1	1	8.05	3.6	8.07	3.61	1	0	0	0	43	43	78.6	76.7	80	80	28.3	20.9	27.1	20.8	1014	1014	46.4	66.3	45	64	23
DATA	895	6	75	mm|chr19:10071576-10071517	ref|NM_011913|ens|ENSMUST00000117346|gb|BC139060|gb|BC139061	0		304	GCTGTATGGAGAATTCCTTGTCTTCATATTCCTCTACTATTCCATCCGTGGACTCTACAG	774	0	A_55_P2148684	Best1	NM_011913	ref|Mus musculus bestrophin 1 (Best1), mRNA [NM_011913]	2146.39	4485.58	0	0.694	1	7.2535	4.79156	1	1	8.03	3.59	8.05	3.6	0	1	0	0	46	46	70.1	65.8	67	63	26.1	20.1	27.4	18	1077	1077	45.7	66.6	44	66	22.2
DATA	896	6	76			0		0		776	1	ERCC-00123_60	ERCC-00123_60	ERCC-00123_60		2167.71	4486.96	0	0.694	1	7.2363	4.77967	1	1	8.01	3.58	8.03	3.59	2	2	1	0	38	38	76.3	68.5	75	67.5	17.4	21.4	18.3	20.2	993	993	44.8	65.9	43	65	21.7
DATA	897	6	77	mm|chr2:119002407-119002466	ref|NM_001039223|ens|ENSMUST00000069711|gb|AK028753|tc|TC1586268	0		2162	TGTGTGTGTGCACACAAACAAGTATATACAGGTACATGCAGAGGGCAAAGGTGTTGGATG	778	0	A_55_P2094484	Gm14137	NM_001039223	ref|Mus musculus predicted gene 14137 (Gm14137), mRNA [NM_001039223]	2188.83	4486.54	0.276	0.19	0.145	0	0	1	1	16.5	31.2	9.03	4.5	0	0	0	0	45	45	97.6	125	98	120	36.8	41.1	38.5	40	1048	1048	45.2	66.4	43	66	21.7
DATA	898	6	78			0		0		780	1	ETG05_66023	ETG05_66023	ETG05_66023		2210.08	4486.44	-0.106	0.0994	0.287	0	0	1	1	62.2	48.7	11.2	5.75	1	1	0	0	42	42	134	158	130.5	143.5	38.5	43.3	41.7	41	1034	1034	45.4	65.3	43	64	22.2
DATA	899	6	79			66	Structural	0		280	-1	3xSLv1	3xSLv1	3xSLv1		2232	4486.5	0	0.694	1	7.18697	4.74296	1	1	7.95	3.56	7.97	3.57	1	0	0	0	43	43	68.8	69.1	66	68	28.7	21	26.7	15.6	1064	1064	45.9	65	44	64	21.9
DATA	900	6	80	mm|chr12:74141125-74141184		0		0	TAACAGACGCTCCCCCAGTTCTCTGCAGCAGAAGCCTCTCTATCCTAGGTCTGGAGTCCT	783	0	A_30_P01030094	chr12:74135916-74142780_F	chr12:74135916-74142780_F	lincRNA:chr12:74135916-74142780 forward strand	2252.51	4486.58	0.109	0.107	0.306	0	0	1	1	43.3	55.6	10.3	6.34	1	0	2	0	43	43	119	170	125	165	30.3	35.2	28.9	36.3	1063	1063	46.5	64.9	45	63	23
DATA	901	6	81	mm|chr8:068997658-068997599	gb|AK166451|tc|TC1760443|riken|G930023J15	0		682	CCACTGCTCATACTCCTTACACTTTTTAAAAGTGCATTCTGGGACTTTATTGTTAACTAT	785	0	A_55_P2084458	Gm10661	AK166451	gb|Mus musculus mammary gland RCB-0527 Jyg-MC(B) cDNA, RIKEN full-length enriched library, clone:G930023J15 product:hypothetical protein, full insert sequence. [AK166451]	2273.49	4486.45	-0.582	0.529	0.272	0	4.72288	1	1	13.3	3.48	8.2	3.49	0	1	0	0	43	43	96.1	78.1	89	80	33.3	23.7	37.4	22.6	1074	1074	45.6	65.1	44	64	22.9
DATA	902	6	82	mm|chr17:17506981-17506922		0		0	GAAGTCACGGTTGCTTCCTATTGATCTGCTTGGTGGTTAGTGAAGACTCCATTCTGCTTT	787	0	A_30_P01031269	chr17:17492400-17507525_R	chr17:17492400-17507525_R	lincRNA:chr17:17492400-17507525 reverse strand	2296.06	4487.18	0	0.553	1	7.14812	0	1	1	8.07	5.9	8.09	3.53	3	1	0	0	39	39	76.9	83.7	79	85	24.5	21.4	23	23.4	1006	1006	44.7	65.4	43	65	22.3
DATA	903	6	83	mm|chr9:56915125-56915184		0		0	GAGTTTTGTTTTAAAACCTTCAGGTCCATTCAGATGCAGAGCAGAGCAGAGGTCAACAGT	789	0	A_30_P01031325	chr9:56910620-56919495_F	chr9:56910620-56919495_F	lincRNA:chr9:56910620-56919495 forward strand	2316.44	4487.21	0.0915	0.426	0.83	7.13762	0	1	1	8.23	10.2	8.25	3.55	1	0	0	0	43	43	77.9	90.4	77	90	24.7	28.6	26.7	28.2	996	996	46.3	65.9	45	65	22.8
DATA	904	6	84	mm|chr4:134770475-134770416	ref|NM_013885|ens|ENSMUST00000037099|gb|AK161034|gb|AK152273	0		3473	TAACATTAGCTTTCGTAGCAGTTTATACCATAAGATGTTCTGACTGGTTTGTACACTAGG	791	0	A_51_P127681	Clic4	NM_013885	ref|Mus musculus chloride intracellular channel 4 (mitochondrial) (Clic4), nuclear gene encoding mitochondrial protein, mRNA [NM_013885]	2337.36	4487.23	-0.00641	0.0614	0.917	0	0	1	1	3690	3630	369	363	0	0	0	0	44	44	3220	6080	3132.5	6077	560	1020	567	1110	1010	1010	45.6	66.2	44	65	22.6
DATA	905	6	85	mm|chr19:54018158-54018217		0		0	AATATACCCTAACCCAGACTTCTAGTTGAAGCTTACATAGAGCTCAGAAAGGGGAGGCAG	793	0	A_30_P01027915	chr19:54011403-54018978_F	chr19:54011403-54018978_F	lincRNA:chr19:54011403-54018978 forward strand	2359	4487.2	-0.19	0.242	0.433	0	0	1	1	21.1	13.6	8.85	3.52	0	2	0	0	41	41	103	96.7	96	99	36.7	24.9	34.8	24.5	1019	1019	45.7	65.8	43	65	22.7
DATA	906	6	86	mm|chr4:116826913-116826543	ref|NM_009098|ens|ENSMUST00000172445|ens|ENSMUST00000133910|ens|ENSMUST00000137423	0		578	AAGCTTCTAGCCTGTATTGCCTCACGACTAGGCCAGTGTGGCAGAGCAGATGGCTATGTG	795	0	A_55_P2093535	Rps8	NM_009098	ref|Mus musculus ribosomal protein S8 (Rps8), mRNA [NM_009098]	2379.91	4487.23	0.00304	0.0614	0.96	0	0	1	1	56900	57300	5690	5730	0	0	2	0	41	41	45800	101000	45486	99666	2090	5840	1940	7550	1021	1021	45.8	64.7	43	64	22.9
DATA	907	6	87	mm|chr6:134845910-134845969		0		0	CTCAGGGCTCTGATCCCCAATTCTAAACAGTACCTATGACATTACACTTAGATGACGGAT	797	0	A_30_P01030333	chr6:134838675-134847075_F	chr6:134838675-134847075_F	lincRNA:chr6:134838675-134847075 forward strand	2401.87	4487.69	-0.0502	0.149	0.737	0	0	1	1	31.9	28.4	9.45	4.22	4	1	0	0	38	38	111	122	108.5	113	33.8	33.9	23.7	31.3	995	995	45.8	64.4	44	64	22.1
DATA	908	6	88	mm|chr2:156688425-156688484	tc|TC1677074	0		1174	AACAAAGTCGTGAATAACGTGTAGGTTTAGGAGAGAACGCACAGAAGGTAACTCCAGTGG	799	0	A_55_P2155362	TC1677074	TC1677074	tc|Q3TZS1_MOUSE (Q3TZS1) Activated spleen cDNA, RIKEN full-length enriched library, clone:F830227N20 product:TGFB-induced factor 2, full insert sequence, partial (93%) [TC1677074]	2423.05	4487.45	-0.0194	0.362	0.957	0	0	1	1	11.1	10.7	8.39	3.5	0	4	0	0	40	40	94.3	91.4	86.5	93.5	36.8	18.3	35.4	20	1017	1017	45.4	65.3	44	64	21.6
DATA	909	6	89	mm|chr11:029042275-029042216	tc|TC1642866|nap|NAP037960-1	0		407	AGGCTTTATATAGTGATGCATGCTGGTACTCTAGGCATTCAGAATTCAAAGGCAGGCAGC	801	0	A_55_P2202558	TC1642866	TC1642866	Unknown	2444.23	4487.73	0	0.695	1	7.09433	4.66991	1	1	7.84	3.51	7.86	3.53	0	2	1	0	41	41	82.2	78	77	78	25.6	25.2	25.2	20.8	989	989	44.2	64.6	43	64	20.5
DATA	910	6	90	mm|chr11:69695215-69695156	ref|NM_153788|ens|ENSMUST00000108622|ens|ENSMUST00000001631|gb|AK133473	0		2335	ATCTCGACATATTCCGAGACTTCTCCCTCATGGCGTCGGACGACCCAGAGAAACTGAGCC	803	0	A_55_P2154914	Acap1	NM_153788	ref|Mus musculus ArfGAP with coiled-coil, ankyrin repeat and PH domains 1 (Acap1), mRNA [NM_153788]	2464.71	4487.5	0.091	0.0624	0.145	0	0	1	1	532	655	53.9	65.6	1	0	0	0	47	47	531	1180	529	1181	115	191	100	188	1007	1007	44.6	65.6	43	64	22.4
DATA	911	6	91	mm|chr9:58303536-58303477		0		0	AATAATTCACGTGACAGTGATAGCTGCCATTCACACACCTACTCTCCAGTCAGGGTGTTT	805	0	A_30_P01031964	chr9:58301467-58323783_R	chr9:58301467-58323783_R	lincRNA:chr9:58301467-58323783 reverse strand	2486	4487.5	0	0.694	1	7.08816	4.66334	0	0	7.83	3.5	7.85	3.51	2	1	0	0	41	41	77.6	75.9	76	83	25.6	20.9	21.5	21.5	1022	1022	45.8	66.1	44	65	22.8
DATA	912	6	92	mm|chr9:100980797-100980856		0		0	GGACAGACAGGTCAGTAAGGTCATGGCCATATTATTCTGTAGACAGTTGTACTTAGTAAA	807	0	A_30_P01022854	chr9:100977450-100989325_F	chr9:100977450-100989325_F	lincRNA:chr9:100977450-100989325 forward strand	2507	4487.5	0.319	0.323	0.323	7.08668	0	0	0	8.33	17.4	8.36	3.73	1	0	0	0	43	43	83.8	102	81	97	34	30.9	35.6	29.3	1043	1043	46	64.9	45	64	22.8
DATA	913	6	93	mm|chr8:74441797-74441856		0		0	ATATTCTTCAAATCACTGTACACCTTTGGGCATCAGAGTAGCAACATGAGGACCACCCTG	809	0	A_30_P01026710	chr8:74431707-74442440_F	chr8:74431707-74442440_F	lincRNA:chr8:74431707-74442440 forward strand	2528.33	4487.61	-0.0352	0.133	0.791	0	0	1	1	36.5	33.6	9.68	4.55	2	1	0	0	44	44	115	132	113	135.5	32.5	36	28.5	37.4	1023	1023	45.1	63.9	43	63	22.9
DATA	914	6	94	mm|chr2:71581430-71581371		0		0	AAGAAGACTCAGATCTCAGAACAGTGTTTCCAGATAGTATCTGAGGCAGGGGGATGTCAT	811	0	A_30_P01025376	chr2:71576218-71603818_R	chr2:71576218-71603818_R	lincRNA:chr2:71576218-71603818 reverse strand	2549.58	4487.82	-0.199	0.178	0.263	0	0	1	1	30.4	19.2	9.26	3.69	1	4	0	0	39	39	111	106	104	104	47.4	29	50.4	27.8	1009	1009	45.7	63.8	44	63	22.3
DATA	915	6	95	mm|chr7:18654740-18654799	ref|NM_026087|ref|NM_001162523|ref|NM_001162524|ens|ENSMUST00000032520	0		852	CTACGAACCATACCTGTGGATTTGATGTCAGAATCTGCCATTGTGTACCTCAAAGTAAAC	813	0	A_55_P2041626	Ceacam12	NM_026087	ref|Mus musculus carcinoembryonic antigen-related cell adhesion molecule 12 (Ceacam12), transcript variant 1, mRNA [NM_026087]	2571	4487.45	0	0.695	1	7.08832	4.65866	1	1	7.83	3.5	7.85	3.51	0	2	0	0	42	42	83.8	72.1	82.5	69.5	35.6	17.7	43.4	19.6	1031	1031	46.3	64	44	63	22.3
DATA	916	6	96	mm|chr8:107544251-107544310	ens|ENSMUST00000172032|ref|XM_488149|ref|XM_915046|ref|XM_003085371	0		1545	ACTCTTCCTGAAAAGATACAGGAACTAAAAGATATTGAGGACAGACATAAAGAGTTGTAG	815	0	A_55_P2139431	Ces2h	ENSMUST00000172032	ens|carboxylesterase 2H [Source:MGI Symbol;Acc:MGI:3648740] [ENSMUST00000172032]	2592.33	4488.9	-0.179	0.0875	0.0411	0	0	1	1	85.5	56.6	12.6	6.4	4	4	0	0	36	36	154	174	162	163.5	54.1	65.5	43.4	63.9	962	962	46.7	64.5	44	63	21.8
DATA	917	6	97	mm|chr4:129488570-129488629		0		0	TCGTTAGCTTAATTTGCAGCTCGTGACCTATTTAGTTTGGGGCCGAAGAGTTTCAGCTGT	817	0	A_30_P01017900	chr4:129488462-129516410_F	chr4:129488462-129516410_F	lincRNA:chr4:129488462-129516410 forward strand	2612.62	4488	0.288	0.195	0.139	0	0	1	1	15.5	30.1	8.83	4.37	0	1	0	0	41	41	98.1	124	90	112	36.7	36	37.1	37.8	1024	1024	47	65.3	44	64	23.4
DATA	918	6	98	mm|chr10:87985866-87985807	ref|NM_175418|ref|NM_001252372|ens|ENSMUST00000124144|ens|ENSMUST00000005247	0		3433	TATTGTGGATGACCCAAGATACAGAATGTTCAGCAACCAAGGAGTCTGTACCCTGGAGAT	819	0	A_55_P2008443	Mybpc1	NM_175418	ref|Mus musculus myosin binding protein C, slow-type (Mybpc1), transcript variant 2, mRNA [NM_175418]	2634	4488.5	0	0.617	1	7.09988	0	1	1	7.93	4.61	7.95	3.5	1	1	0	0	42	42	80.2	81.6	79.5	80	27.8	24.5	28.4	24.1	1003	1003	46	65.6	43	65	22.9
DATA	919	6	99	mm|chr8:3643399-3643458	ref|NM_011503|ens|ENSMUST00000160708|gb|AK133419|gb|AK183158	0		2457	TTCCAGCAATCAGAGCTAGCATTTAAAATACAGCAAACTTGGGGCTGGTGAGATGGCTCA	821	0	A_55_P2000668	Stxbp2	NM_011503	ref|Mus musculus syntaxin binding protein 2 (Stxbp2), mRNA [NM_011503]	2654.8	4488.46	0.0312	0.0615	0.612	0	0	1	1	1720	1850	172	185	0	0	3	0	42	42	1540	3170	1540.5	3192.5	161	223	143	234	992	992	46.3	66.8	45	66	22.5
DATA	920	6	100	mm|chr13:25297328-25297387	ref|NM_177577|ens|ENSMUST00000160363|ens|ENSMUST00000069614|gb|AK220370	0		1635	ACCAGCCCTCAAGAGAATGAAGAGAACGAAGCAAACAAGGCCTCTTCTGCTGTGGCATAG	823	0	A_52_P640922	Dcdc2a	NM_177577	ref|Mus musculus doublecortin domain containing 2a (Dcdc2a), transcript variant 1, mRNA [NM_177577]	2676.66	4488.06	0.464	0.256	0.0702	0	0	1	1	9.04	26.3	8.58	4.18	0	1	0	0	41	41	92.9	117	92	116	31.1	34.7	40	29.7	1021	1021	47.1	65.6	45	65	22.3
DATA	921	6	101	mm|chr1:15838398-15838457		0		0	GCACGCTATACATATGCATATACATAAGTACATCATGGTACTTAACTGTTGAGATGAATC	825	0	A_30_P01031126	chr1:15837503-15838648_F	chr1:15837503-15838648_F	lincRNA:chr1:15837503-15838648 forward strand	2696.67	4487.85	0	0.641	1	7.11823	0	1	1	7.93	4.23	7.95	3.52	0	0	0	0	43	43	81.9	81	87	82	31.2	20.9	34.8	23	1029	1029	46.9	66.4	45	65	21.9
DATA	922	6	102	unmapped	tc|TC1699856	0		491	TTATTCATTCATTCGCTGGAAGTGAGGAGGCACTGAAATGTCCTCAGTTGGGGAAAACAG	827	0	A_55_P1967933	TC1699856	TC1699856	tc|P95335_MYXXA (P95335) Serine-threonine protein kinase (Fragment), partial (6%) [TC1699856]	2718.04	4488.23	0.313	0.251	0.211	0	0	1	1	11.2	23.1	8.65	3.99	1	0	0	0	41	41	94.8	112	84	108	38.6	31.2	40.8	30.4	1009	1009	46.9	66.9	45	65	22.7
DATA	923	6	103	mm|chr15:50486872-50486813	ref|NM_032000|ens|ENSMUST00000165201|ens|ENSMUST00000079901|gb|AK078617	0		9634	TTGTTTTCATAGTGCATGTTCATTTCGACTCACAACATGTTCTTGGTGTATTTCTTATGC	829	0	A_51_P513032	Trps1	NM_032000	ref|Mus musculus trichorhinophalangeal syndrome I (human) (Trps1), mRNA [NM_032000]	2739.4	4488.38	-0.0544	0.0713	0.446	0	0	1	1	125	110	15.5	11.4	2	1	0	0	44	44	187	265	180.5	268.5	54.8	72.5	53.2	68.4	980	980	48.1	66.2	46	65	23.5
DATA	924	6	104	mm|chr1:74937227-74937168	ref|NM_021541|ens|ENSMUST00000006721|gb|AJ272227|gb|AK021374	0		386	GACACTGTTTGAGGGGGAAAACTTCCAGGGCTGCAAGTTTGAACTCAGTGATGACTACCC	831	0	A_51_P480136	Cryba2	NM_021541	ref|Mus musculus crystallin, beta A2 (Cryba2), mRNA [NM_021541]	2761	4488.5	0.193	0.377	0.609	7.14659	0	1	1	8.32	13	8.34	3.59	1	1	0	0	42	42	80.6	94.8	73.5	88.5	33.7	30.4	30.2	28.2	971	971	48.8	67.4	46	67	22.8
DATA	925	6	105	mm|chr8:96838885-96838944	ref|NM_172410|ens|ENSMUST00000109547|gb|AK028864|tc|TC1686185	0		2846	TTTGGGGCCAGAGAATGAGAGGCTACATAGGTGTGTAAATCTGGACAATGTGACTTTAAA	833	0	A_66_P125873	Nup93	NM_172410	ref|Mus musculus nucleoporin 93 (Nup93), mRNA [NM_172410]	2782	4488.5	0	0.541	1	7.15734	0	1	1	8.1	6.19	8.12	3.51	0	2	0	0	42	42	87.8	84	80.5	85.5	35.4	18.1	36.9	18.3	989	989	48.6	66.4	46	66	22.3
DATA	926	6	106	mm|chr7:135069179-135069238	ref|NM_026370|ens|ENSMUST00000033070|gb|AK146710|gb|AK003264	0		1405	TGCTTGGGATCTGGGTTTCCTGGCCTCTAACCTGTAAATATGTGTACAGACCTGTTTTGT	835	0	A_51_P103757	Myst1	NM_026370	ref|Mus musculus MYST histone acetyltransferase 1 (Myst1), mRNA [NM_026370]	2803.03	4488.76	-0.0422	0.0618	0.495	0	0	1	1	785	712	79	71.3	0	0	0	0	42	42	739	1270	686.5	1205	150	269	158	282	990	990	47.4	65.8	45	65	21.3
DATA	927	6	107	mm|chr10:121574698-121574757	nap|NAP059265-1	0		651	CTGAATTATGCAGAGAAGCAGAGACGCTGTCTGGTACAACTTTTCTGGGTGACACTTTGA	837	0	A_55_P2166733	NAP059265-1	NAP059265-1	Unknown	2824.44	4488.97	0	0.616	1	7.18201	0	1	1	8.03	4.67	8.05	3.53	3	0	0	0	41	41	80.9	81.6	82	82	27.7	22.4	23	21.5	982	982	46.7	66.1	44	65	21.5
DATA	928	6	108	mm|chr1:127769282-127769341	ref|NM_027677|ens|ENSMUST00000027581|gb|AK016817|gb|BC085285	0		1532	CGGCGCAGTAACTCTTCCTCCAGGAGAACTAACAAGGTTTTCTTAAGCACTTTTCAGACT	839	0	A_52_P635015	Gpr39	NM_027677	ref|Mus musculus G protein-coupled receptor 39 (Gpr39), mRNA [NM_027677]	2845.5	4489	0	0.695	1	7.19518	4.71549	0	0	7.96	3.54	7.98	3.55	0	0	0	0	44	44	63.5	72.5	61	74	27.3	19.4	28.5	19.6	954	954	46.5	65.3	44	64	21.6
DATA	929	6	109	mm|chr16:17913718-17913659	ref|NM_029469|gb|BC125356|gb|BC132637|gb|AK016252	0		653	AGTTGTTGATGCTGTCCGGAGTTTATCTGGCTTTATGAAGTAGAGCACAAGGAAGGAGGA	841	0	A_55_P2116094	Gsc2	NM_029469	ref|Mus musculus goosecoid homebox 2 (Gsc2), mRNA [NM_029469]	2866.62	4489	0.205	0.371	0.58	7.20908	0	1	1	8.41	13.5	8.43	3.63	0	0	0	0	42	42	74.5	95.5	74	92	29	27.8	35.2	25.6	973	973	46.3	63.7	44	63	21.9
DATA	930	6	110	mm|chr16:25524755-25524696		0		0	AGTGCACTATTGAATGCCTAAGCACAATTCTACATGTGGATGTGCTGCAGAGTAGCTGTG	843	0	A_30_P01025629	chr16:25517037-25531362_R	chr16:25517037-25531362_R	lincRNA:chr16:25517037-25531362 reverse strand	2887.62	4489	0	0.696	1	7.22359	4.73229	1	1	7.99	3.55	8.01	3.56	0	0	0	0	42	42	85.1	74	73	73	36	21.2	41.9	25.2	980	980	45.5	64.4	44	63	22.1
DATA	931	6	111	mm|chrX:072106628-072106687		0		0	GCTTCTGTGAAGAAGTTCTGGCATTCAGAACTTCTTGCAGTCTAAACTAATTTAATTCTA	845	0	A_55_P2118412	A_55_P2118412	A_55_P2118412	Unknown	2909	4489.5	0	0.696	1	7.23961	4.74206	1	1	8.01	3.56	8.03	3.57	0	1	0	0	43	43	86.2	71.6	84	69	30.8	18.6	32.2	20	970	970	45.5	64.3	44	63	21.8
DATA	932	6	112	mm|chr6:67177976-67177917		0		0	GAATAATAAACTGGTGGAACCAATAATCCTATTGTCCCCGACAAGTTCCACCCACTCTAC	847	0	A_30_P01024985	chr6:67155508-67216941_R	chr6:67155508-67216941_R	lincRNA:chr6:67155508-67216941 reverse strand	2930.09	4489.45	0	0.696	1	7.25542	4.75155	1	1	8.03	3.56	8.05	3.57	1	0	0	0	43	43	81.5	74.5	79	73	29.1	22.7	29.7	20.8	990	990	47.2	64.5	45	63	22.9
DATA	933	6	113	mm|chr4:145593258-145593317		0		0	ACACTGGAACCCATAGAAGAAGGACTGTTTTGTTGAGCAGAGATGAAAGTGAAGCAGAGG	849	0	A_30_P01029960	chr4:145539725-145596000_F	chr4:145539725-145596000_F	lincRNA:chr4:145539725-145596000 forward strand	2951.4	4489.41	-0.00415	0.137	0.976	0	0	1	1	34.7	34.3	9.83	4.65	0	0	0	0	46	46	114	132	109.5	128.5	41.7	38.4	44.7	41.3	1016	1016	47	64.6	45	63	22.3
DATA	934	6	114	mm|chr15:97674135-97674076		0		0	GACTACTGGGGGACTGAGACTAGTGGGTGCTTGGTATCTGGGAGTTGGAAGTTTTAATGC	851	0	A_30_P01024084	chr15:97674015-97674423_R	chr15:97674015-97674423_R	lincRNA:chr15:97674015-97674423 reverse strand	2972.4	4489.41	0.375	0.301	0.214	7.28889	0	0	0	8.63	20.5	8.66	3.93	0	0	0	0	46	46	86.8	106	88	102	35.1	36.2	43	36	1013	1013	46.6	64.5	45	63	22.7
DATA	935	6	115	mm|chr4:46389906-46389847	ref|NM_029086|ens|ENSMUST00000151903|gb|AK153576|gb|AK044073	0		1498	TGAAGCTAAGACTGCTCTTCACATCGTCAGGGGAAGAATATAATTGAAAACTACCCAACC	853	0	A_55_P2164890	5830415F09Rik	NM_029086	ref|Mus musculus RIKEN cDNA 5830415F09 gene (5830415F09Rik), mRNA [NM_029086]	2993.71	4489.5	0.023	0.461	0.96	7.30667	0	1	1	8.39	8.85	8.41	3.58	0	0	0	0	48	48	83.1	87.9	78.5	85	33.6	21.3	40.6	23.9	1013	1013	47.2	66	45	65	23.2
DATA	936	6	116			0		0		855	1	ERCC-00031_101	ERCC-00031_101	ERCC-00031_101		3014.78	4489.52	0	0.696	1	7.32463	4.79385	0	0	8.11	3.59	8.13	3.6	4	0	1	0	40	40	74.9	74.9	74	74	17	22	15.2	22.4	1018	1018	47.6	66.2	45	65	24.1
DATA	937	6	117	mm|chr6:51540112-51540171	ref|NM_028035|ref|NM_001127349|ref|NM_001127348|ens|ENSMUST00000049152	0		2009	CTGGGAACCAGCAGAAGGAATTTTCACCTAAGAGGGATAACTTGTTGCTTCCAATGAATG	857	0	A_51_P120093	Snx10	NM_028035	ref|Mus musculus sorting nexin 10 (Snx10), transcript variant 1, mRNA [NM_028035]	3035.53	4489.6	-0.033	0.0623	0.596	0	0	1	1	442	409	45.1	41.1	0	3	0	0	44	44	443	749	437.5	755	100	104	114	91.9	1013	1013	49.1	65	47	64	23.7
DATA	938	6	118	mm|chr18:12741458-12741517	ref|NM_010680|ens|ENSMUST00000163440|ens|ENSMUST00000092070|ens|ENSMUST00000115858	0		10278	AACTTTAAAACATGTTAAATTGCTACAGTTCATTGGGATTAAATAAATACAATGCACTCT	859	0	A_55_P2064333	Lama3	NM_010680	ref|Mus musculus laminin, alpha 3 (Lama3), mRNA [NM_010680]	3057.35	4488.94	-0.775	0.421	0.0656	0	4.81637	1	1	20.8	3.48	8.72	3.49	0	0	0	2	40	40	104	74.5	98	74	32.8	15.5	35.2	14.6	1066	1066	53.3	63.8	51	63	24.9
DATA	939	6	119	mm|chr6:32465517-32465576	ref|NR_040277|ens|ENSMUST00000150314|gb|AK046388|tc|TC1624963	0		1849	GTACACACTTGGTTGTAGACTATGGCAACCTCCGAAACTATTTGAAATATATTTCTGCTC	861	0	A_55_P2199457	B230378P21Rik	NR_040277	ref|Mus musculus RIKEN cDNA B230378P21 gene (B230378P21Rik), non-coding RNA [NR_040277]	3077.51	4489.18	-0.656	0.488	0.179	0	4.828	1	1	16	3.53	8.56	3.54	0	1	0	0	43	43	100	72.7	97	73	31.1	19.3	30.8	16.7	1018	1018	63.8	65.7	60	64.5	30.7
DATA	940	6	120	mm|chr2:129126053-129125994	ref|NM_010554|ens|ENSMUST00000028882|gb|AK156449|gb|X01450	0		1266	AATGCCAGTTGAGTAGGATAAAGGTATAAGAACTTAATGCTGTCATTTTCAAAAGGAAGG	863	0	A_52_P100926	Il1a	NM_010554	ref|Mus musculus interleukin 1 alpha (Il1a), mRNA [NM_010554]	3099.44	4489.97	-0.463	0.616	0.453	0	4.8415	1	1	10.4	3.59	8.36	3.6	0	1	0	0	43	43	95.3	72.2	94	74	31.6	20.5	31.5	18.5	984	984	66.5	66.6	62	65	31.1
DATA	941	6	121	mm|chr3:8882554-8882495	ref|XM_003085343|ref|XM_003086285	0		16	TGCACACCAGCTCCGAGATCACCACCAAGGACTTGAAGGAGAAGAGGGAAGTTGTGGAGG	865	0	A_55_P2028511	Gm15466	XM_003085343	ref|PREDICTED: Mus musculus hypothetical protein LOC100504173 (LOC100504173), mRNA [XM_003085343]	3120.1	4489.6	-0.039	0.0615	0.526	0	0	1	1	2430	2220	243	222	1	0	0	0	42	42	2060	3630	2112.5	3509.5	303	463	263	545	997	997	57.7	67.5	55	67	27.3
DATA	942	6	122	mm|chr6:115440213-115440272	ref|NM_011146|ref|NM_001127330|ens|ENSMUST00000171644|ens|ENSMUST00000000450	0		1562	GCAGGAAAGTCCCACCCGCTGACAACGTGTTCCTTCTATTGATTGCACTATTATTTTGAG	867	0	A_51_P106799	Pparg	NM_011146	ref|Mus musculus peroxisome proliferator activated receptor gamma (Pparg), transcript variant 2, mRNA [NM_011146]	3141.43	4489.41	-0.0607	0.118	0.607	0	0	1	1	46.6	40.5	10.6	5.13	1	0	0	0	45	45	123	141	130	149	42.5	47.7	53.4	48.9	1029	1029	50.5	65.9	49	65	23.3
DATA	943	6	123	mm|chr3:94269772-94269713	ref|NM_025506|ens|ENSMUST00000172316|ens|ENSMUST00000029785|gb|BC107021	0		423	TTCACATGCAGCTAATTAAAGAGAAGAAAGGAACCTAATTAGCAAAGCCACAATGCTCAG	869	0	A_51_P183213	Riiad1	NM_025506	ref|Mus musculus regulatory subunit of type II PKA R-subunit (RIIa) domain containing 1 (Riiad1), mRNA [NM_025506]	3163	4490.2	-0.544	0.382	0.154	0	0	1	1	19.1	5.45	8.9	3.54	2	0	0	0	41	41	103	82.5	105	80	34.7	24.7	37.1	26.7	996	996	48.6	64.3	47	64	22.6
DATA	944	6	124	mm|chr6:115440213-115440272	ref|NM_011146|ref|NM_001127330|ens|ENSMUST00000171644|ens|ENSMUST00000000450	0		1562	GCAGGAAAGTCCCACCCGCTGACAACGTGTTCCTTCTATTGATTGCACTATTATTTTGAG	867	0	A_51_P106799	Pparg	NM_011146	ref|Mus musculus peroxisome proliferator activated receptor gamma (Pparg), transcript variant 2, mRNA [NM_011146]	3184	4490.5	0.28	0.127	0.0275	0	0	1	1	28.8	54.9	9.98	6.35	2	2	0	0	41	41	109	164	104	159	27.9	38.4	29.7	35.6	991	991	48.6	63.8	47	63	23.4
DATA	945	6	125	mm|chr18:82862439-82862498		0		0	TCTCGGTGCTCCATCCCGGACCTTGAACGCCGGTCGGGACTGCCAACCCTCTTAGTCCTC	872	0	A_30_P01031682	chr18:82858314-82872414_F	chr18:82858314-82872414_F	lincRNA:chr18:82858314-82872414 forward strand	3205.02	4490.05	-0.0311	0.0774	0.687	0	0	1	1	98	91.2	13.8	9.65	0	2	0	0	43	43	162	225	161	221	43.4	48	43.4	48.9	1016	1016	48.5	64.9	47	64.5	23
DATA	946	6	126	mm|chr13:67490716-67490657	ref|NM_001080941|ens|ENSMUST00000109732|gb|AK083314|gb|BC046484	0		1579	GAATGTGTCAAAGCCTTTGTTAATGTTATAGCCTGATCGACACATGACAGTTCATCCTGG	874	0	A_51_P142989	Zfp429	NM_001080941	ref|Mus musculus zinc finger protein 429 (Zfp429), mRNA [NM_001080941]	3226	4490.5	-0.0477	0.0637	0.454	0	0	1	1	282	252	29.8	25.4	0	1	0	0	43	43	307	483	289	495	78.6	100	88.2	96.4	1004	1004	48.3	65	47	64	22.7
DATA	947	6	127	mm|chr11:48759772-48759713	ref|NM_001114679|ens|ENSMUST00000097494|tc|TC1730939	0		3742	AGCCAGTCCTGGATACCGCAACACACCGGAAGAGCAAGATTCAGATTCAAAATCATATCT	875	0	A_55_P2015403	9930111J21Rik1	NM_001114679	ref|Mus musculus RIKEN cDNA 9930111J21 gene 1 (9930111J21Rik1), mRNA [NM_001114679]	3247.6	4490.41	-0.00937	0.0617	0.879	0	0	1	1	761	744	76.7	74.5	0	2	0	1	43	43	689	1260	662	1264	118	155	130	126	1002	1002	47.5	64.7	45	64	22.4
DATA	948	6	128	mm|chr14:24111767-24111708	ens|ENSMUST00000096098|ref|XR_105607|ref|XR_106836|gb|AK043847	0		953	AGAGCGTGGTTTGTTTCTTTGTCTTTCACACTTTGATTGCTGGCATGGTGACTGTGGCTA	877	0	A_51_P274073	ENSMUST00000096098	ENSMUST00000096098	ens|RIKEN cDNA A830039N20 gene [Source:MGI Symbol;Acc:MGI:2445176] [ENSMUST00000096098]	3268.71	4490.5	0	0.697	1	7.55928	4.94261	1	1	8.39	3.7	8.41	3.71	0	0	0	0	48	48	79.5	71.8	72	68.5	33.4	19.7	37.6	21.5	1011	1011	47.5	63.4	45	62	22.4
DATA	949	6	129	mm|chr11:026948567-026948626		0		0	CTATGTAGGAGCAGTACTCATTTTTAAAGAAAAAGTTTTAAGCTGTGTCAAATGTAATAA	879	0	A_55_P2176631	A_55_P2176631	A_55_P2176631	Unknown	3289.85	4490.5	0	0.698	1	7.57826	4.95496	1	1	8.41	3.7	8.44	3.72	0	0	0	0	44	44	88	76.6	85	76.5	35.7	22.1	37.3	24.5	1018	1018	47.9	64.4	45	63	22.2
DATA	950	6	130	mm|chr3:45177352-45177293		0		0	AAAGCAAACTGCTGAGCAGACAGAGACCTCTAGAGGTACAGTAAGATTCATCTGAATCGC	880	0	A_30_P01024518	chr3:45163252-45179177_R	chr3:45163252-45179177_R	lincRNA:chr3:45163252-45179177 reverse strand	3311	4490.5	-0.397	0.669	0.553	0	4.96713	1	1	9.22	3.7	8.54	3.71	1	3	0	0	40	40	94.8	73.2	92.5	72	36	21.2	34.3	15	992	992	47	63.6	45	62	22.2
DATA	951	6	131			0		0		882	1	ERCC-00128_189	ERCC-00128_189	ERCC-00128_189		3332	4490.5	0	0.688	1	7.61484	0	0	0	8.47	3.85	8.49	3.75	0	0	0	0	44	44	87.6	79.2	84	81.5	35.6	25.6	33.4	31.5	1014	1014	46.9	64.2	45	64	21.7
DATA	952	6	132	mm|chr15:76498567-76498626	ref|NM_010630|ens|ENSMUST00000004294|gb|D49545|tc|TC1580057	0		3083	CTATCTAGCAGAGACAACCCTTTCTGGAGTAACCTAATTAAAGCTGTGGGTTTTCAGCAA	884	0	A_55_P2149500	Kifc2	NM_010630	ref|Mus musculus kinesin family member C2 (Kifc2), mRNA [NM_010630]	3353.43	4490.7	0.203	0.148	0.171	0	0	1	1	25.9	41.3	9.96	5.29	1	0	1	0	45	45	107	139	97	137	30.4	32.1	33.4	31.9	1011	1011	46.9	64.5	45	64	21.9
DATA	953	6	133	mm|chrX:9743262-9743203	ref|NM_001177951|ref|NM_001177950|ref|NM_011285|ref|NM_001177952	0		2807	AACAGAAGGCTCAGAAACTATTGATATTACTGATGAGAAGCTAGATGAAGTCCTTAAAGA	886	0	A_55_P1968824	Rpgr	NM_001177951	ref|Mus musculus retinitis pigmentosa GTPase regulator (Rpgr), transcript variant 2, mRNA [NM_001177951]	3374	4490.64	0.34	0.173	0.0494	0	0	1	1	18.2	39.8	9.68	5.21	1	1	0	0	40	40	101	135	91	124.5	38.7	33.3	35.2	37.3	1017	1017	46.2	64.7	44	64	21.5
DATA	954	6	134	mm|chr18:38302583-38302524		0		0	GCAACCTGAACACTCGATAAACCATTAATTCTTAATAAACGACAGGCTGTGCATTATTTA	888	0	A_30_P01029221	chr18:38302523-38302756_R	chr18:38302523-38302756_R	lincRNA:chr18:38302523-38302756 reverse strand	3395.49	4491.28	-0.082	0.16	0.608	0	0	1	1	32.9	27.2	10.1	4.31	2	2	2	0	41	41	113	116	112	120	34	37.3	24.5	34.8	976	976	46.5	64.7	45	63	22
DATA	955	6	135	mm|chr13:28952784-28952725		0		0	TTATTGTTATCAGGAAAATCCCAGATTTTAAAAGTTTTTACTTTGCAATTAATTATTAAC	890	0	A_30_P01033166	chr13:28952570-28953234_R	chr13:28952570-28953234_R	lincRNA:chr13:28952570-28953234 reverse strand	3416.14	4491.23	-0.366	0.693	0.597	0	5.02403	1	1	8.72	3.75	8.61	3.76	0	4	0	0	39	39	94.7	65.4	92	62	28.7	14.3	25.6	11.9	1007	1007	46.7	62.7	45	61	21.8
DATA	956	6	136	mm|chr5:149760532-149760473		0		0	AGCTGTGGAGGGGACACCTCTGATTGCTTTCATTCTAACAGCTCGGAGAGGCTGGGGTTA	892	0	A_30_P01033522	chr5:149760472-149827389_R	chr5:149760472-149827389_R	lincRNA:chr5:149760472-149827389 reverse strand	3438	4491.2	0	0.698	1	7.69691	5.03425	1	1	8.56	3.76	8.58	3.77	1	2	0	0	41	41	86.1	74.1	83	71	27.6	19.3	38.5	17	1020	1020	47.7	62.5	46	61	21.5
DATA	957	6	137	mm|chr9:96970042-96970101		0		0	CACTTTCTATGGCAACTAGACAGCAGACTCGTTTTCTAAAAGGGGTACAGTAACCAGATA	894	0	A_30_P01024625	chr9:96964067-96973567_F	chr9:96964067-96973567_F	lincRNA:chr9:96964067-96973567 forward strand	3458.9	4491.5	0	0.602	1	7.71083	0	1	1	8.69	5.29	8.72	3.76	1	2	0	0	41	41	80.9	80.8	72	76	30	22.5	29.7	25.2	998	998	47.8	63.1	46	62	21.9
DATA	958	6	138	mm|chr13:72923598-72923657		0		0	TCTAACAGCTGACTATCCTTAAAGGCAAGCAGACCTTTAGACGGACAAGTAGTCTGAGGA	896	0	A_30_P01031538	chr13:72906878-72923790_F	chr13:72906878-72923790_F	lincRNA:chr13:72906878-72923790 forward strand	3480.74	4491.03	0	0.656	1	7.7226	0	1	1	8.64	4.36	8.66	3.78	0	0	0	0	43	43	85.3	79.4	85	81	32.8	17.6	33.4	23.4	1048	1048	48	62.6	46	61	22
DATA	959	6	139	mm|chr14:063432111-063432170		0		0	CTTGAAGAAGTAAAGGGTGCTTTGGTTTAGTTTTAATTTCAGGGAACATCAACATCGAAT	898	0	A_55_P2137045	A_55_P2137045	A_55_P2137045	Unknown	3501.4	4491.41	0	0.586	1	7.73433	0	1	1	8.74	5.64	8.77	3.77	0	0	0	0	46	46	86.5	81.2	81.5	78	33.2	25.8	31.9	26.9	1032	1032	47.6	62.9	46	62	22
DATA	960	6	140	mm|chr1:88396510-88396451		0		0	AAGAACATGCAGCAAGCACCTCTAAATGTGATCAGGGAGAGAAATTCAATGAGGCTGGGA	900	0	A_30_P01026221	chr1:88396166-88396660_R	chr1:88396166-88396660_R	lincRNA:chr1:88396166-88396660 reverse strand	3522.6	4491.41	-0.0261	0.152	0.863	0	0	1	1	33.3	31.3	10.3	4.59	1	1	0	0	44	44	113	122	119	122	36	43.5	30.4	44.5	1026	1026	48.1	63.2	46	62	22.7
DATA	961	6	141	unmapped	gb|BU938417	0		984	TAGTCGAGAAGGGGGGAATAGATTGAACGCAACAAACAAAGACTAAGAGAAAGAGAGACC	902	0	A_55_P2267240	4930471G03Rik	BU938417	gb|AGENCOURT_10518739 NIH_MGC_169 Mus musculus cDNA clone IMAGE:6706548 5', mRNA sequence [BU938417]	3543.54	4491.27	-0.18	0.0968	0.0633	0	0	1	1	77.1	51	12.7	6.05	2	1	0	0	42	42	145	155	139.5	151	50.9	43.6	48	45.4	1042	1042	48.3	63.2	45	62	22.9
DATA	962	6	142	mm|chr6:39370117-39360176	ref|NM_018810|ens|ENSMUST00000031985|gb|AK078962|gb|BC003329	0		251	ACGAAACAGGTCACCTGCAGATACTTTATGCATGGGGTTTGTAAGGAAGGCGATAACTGT	904	0	A_52_P642207	Mkrn1	NM_018810	ref|Mus musculus makorin, ring finger protein, 1 (Mkrn1), mRNA [NM_018810]	3564.5	4491.5	0.00504	0.0617	0.935	0	0	1	1	838	848	84.4	84.8	0	0	0	0	44	44	734	1380	744.5	1290.5	152	307	150	351	1039	1039	47.9	63.5	46	62	22.2
DATA	963	6	143	mm|chr1:123450529-123450470	ref|NM_025860|ens|ENSMUST00000001724|gb|AK075864|gb|AK019845	0		2131	CCTCCCCAGTACCCTTTAAAAAGAAACTTTATCACCTTTAGGATCTTTTAGTCTTTACTA	906	0	A_55_P2002702	Ddx18	NM_025860	ref|Mus musculus DEAD (Asp-Glu-Ala-Asp) box polypeptide 18 (Ddx18), mRNA [NM_025860]	3585.67	4491.36	-0.0575	0.0618	0.352	0	0	1	1	1270	1110	127	111	0	0	0	0	46	46	1070	1780	1032.5	1730	167	283	178	275	1022	1022	48	63.8	46	62	22
DATA	964	6	144			0		0		908	1	ERCC-00098_150	ERCC-00098_150	ERCC-00098_150		3607.47	4491.75	0	0.698	1	7.7695	5.08873	1	1	8.64	3.8	8.67	3.81	2	1	0	0	43	43	82.6	75.3	75	70	33.1	22.1	30.8	25.2	1009	1009	48	63.8	45	62	22.1
DATA	965	6	145	mm|chr17:36193331-36193272	ref|NM_001199967|gb|AB359227|ens|ENSMUST00000113742|tc|TC1767467	0		952	TTTGGAGCTGTGATCATCATTGGAGCTGTGGTGGCTTTTATGATGAAGAGGAGAAACACA	910	0	A_55_P2125049	Gm11127	NM_001199967	ref|Mus musculus predicted gene 11127 (Gm11127), mRNA [NM_001199967]	3628	4491.3	0.0718	0.0618	0.245	0	0	1	1	10200	12100	1020	1210	0	0	0	0	42	42	7940	18700	7597.5	17812.5	1220	2980	1560	3520	1027	1027	47.3	63.5	45	62	22.6
[truncated: 62,011 more rows]
[truncated: 155 more columns]
